# Supplementary material for: High annual-cycle repeatability suggests low flexibility to environmental changes in a near-threatened migratory shorebird
Source: Commun Biol. 2026 May 30;9:736. doi: 10.1038/s42003-026-10371-0 (PMC13222360; doi:10.1038/s42003-026-10371-0)
Supplement: Supplementary file 3 — Supplementary Data 1 [file 42003_2026_10371_MOESM3_ESM.xlsx]

## Sheet: Spring
Bird.ID	Country.Tagged	Date.Time	Season	Activity	Distance.from.Site	Site.Latitude	Site.Longitude	Time.interval	Latitude	Longitude	Breeding.Country	Wintering.Country	Age	Gender	Wintering.Season	Date	nb_spring
DE_003	Germany	2019-04-20 14:10:00	2019	Wintering	21.06	53.8801	8.60758	29	54.0159	8.83176	Finland	Germany	A	F	2018-2019	2019-04-20	2
DE_003	Germany	2019-04-20 14:40:00	2019	Spring	32.12	53.8801	8.60758	30	54.104	8.9178	Finland	Germany	A	F	2018-2019	2019-04-20	2
DE_003	Germany	2019-04-20 15:10:00	2019	Spring	41.21	53.8801	8.60758	29	54.194	8.94307	Finland	Germany	A	F	2018-2019	2019-04-20	2
DE_003	Germany	2019-04-20 15:11:00	2019	Spring	42.03	53.8801	8.60758	1	54.2017	8.94562	Finland	Germany	A	F	2018-2019	2019-04-20	2
DE_003	Germany	2019-04-20 15:12:00	2019	Spring	42.82	53.8801	8.60758	0	54.2073	8.95334	Finland	Germany	A	F	2018-2019	2019-04-20	2
DE_003	Germany	2019-04-20 15:13:00	2019	Spring	43.67	53.8801	8.60758	0	54.2136	8.96056	Finland	Germany	A	F	2018-2019	2019-04-20	2
DE_003	Germany	2019-04-20 15:14:00	2019	Spring	44.55	53.8801	8.60758	1	54.2196	8.9698	Finland	Germany	A	F	2018-2019	2019-04-20	2
DE_003	Germany	2019-04-20 15:15:00	2019	Spring	45.4	53.8801	8.60758	1	54.2266	8.97548	Finland	Germany	A	F	2018-2019	2019-04-20	2
DE_003	Germany	2019-04-20 15:16:00	2019	Spring	46.16	53.8801	8.60758	0	54.2335	8.97865	Finland	Germany	A	F	2018-2019	2019-04-20	2
DE_003	Germany	2019-04-20 15:17:00	2019	Spring	46.7	53.8801	8.60758	1	54.2394	8.97795	Finland	Germany	A	F	2018-2019	2019-04-20	2
DE_003	Germany	2019-04-20 15:18:00	2019	Spring	47.36	53.8801	8.60758	1	54.2448	8.9823	Finland	Germany	A	F	2018-2019	2019-04-20	2
DE_003	Germany	2019-04-20 15:19:00	2019	Spring	47.78	53.8801	8.60758	0	54.2483	8.98499	Finland	Germany	A	F	2018-2019	2019-04-20	2
DE_003	Germany	2019-04-20 15:20:00	2019	Spring	47.95	53.8801	8.60758	0	54.2471	8.99325	Finland	Germany	A	F	2018-2019	2019-04-20	2
DE_003	Germany	2019-04-20 15:21:00	2019	Spring	48.69	53.8801	8.60758	1	54.2522	9.00097	Finland	Germany	A	F	2018-2019	2019-04-20	2
DE_003	Germany	2019-04-20 15:22:00	2019	Spring	49.51	53.8801	8.60758	1	54.2582	9.0081	Finland	Germany	A	F	2018-2019	2019-04-20	2
DE_003	Germany	2019-04-20 15:23:00	2019	Spring	50.33	53.8801	8.60758	0	54.2642	9.01542	Finland	Germany	A	F	2018-2019	2019-04-20	2
DE_003	Germany	2019-04-20 15:24:00	2019	Spring	51.14	53.8801	8.60758	1	54.2699	9.02353	Finland	Germany	A	F	2018-2019	2019-04-20	2
DE_003	Germany	2019-04-20 15:25:00	2019	Spring	51.97	53.8801	8.60758	1	54.2764	9.02959	Finland	Germany	A	F	2018-2019	2019-04-20	2
DE_003	Germany	2019-04-20 15:26:00	2019	Spring	52.8	53.8801	8.60758	1	54.2819	9.03876	Finland	Germany	A	F	2018-2019	2019-04-20	2
DE_003	Germany	2019-04-20 15:27:00	2019	Spring	53.58	53.8801	8.60758	1	54.2873	9.04683	Finland	Germany	A	F	2018-2019	2019-04-20	2
DE_003	Germany	2019-04-20 15:28:00	2019	Spring	54.35	53.8801	8.60758	0	54.2937	9.05143	Finland	Germany	A	F	2018-2019	2019-04-20	2
DE_003	Germany	2019-04-20 15:29:00	2019	Spring	55.09	53.8801	8.60758	0	54.3004	9.05477	Finland	Germany	A	F	2018-2019	2019-04-20	2
DE_003	Germany	2019-04-20 15:30:00	2019	Spring	55.77	53.8801	8.60758	0	54.307	9.05655	Finland	Germany	A	F	2018-2019	2019-04-20	2
DE_003	Germany	2019-04-20 15:31:00	2019	Spring	56.25	53.8801	8.60758	1	54.3135	9.05227	Finland	Germany	A	F	2018-2019	2019-04-20	2
DE_003	Germany	2019-04-20 15:32:00	2019	Spring	56.72	53.8801	8.60758	1	54.3193	9.04965	Finland	Germany	A	F	2018-2019	2019-04-20	2
DE_003	Germany	2019-04-20 15:33:00	2019	Spring	56.71	53.8801	8.60758	0	54.3227	9.03963	Finland	Germany	A	F	2018-2019	2019-04-20	2
DE_003	Germany	2019-04-20 15:34:00	2019	Spring	57.09	53.8801	8.60758	1	54.3315	9.02464	Finland	Germany	A	F	2018-2019	2019-04-20	2
DE_003	Germany	2019-04-20 15:35:00	2019	Spring	57.53	53.8801	8.60758	0	54.3357	9.02571	Finland	Germany	A	F	2018-2019	2019-04-20	2
DE_003	Germany	2019-04-20 15:36:00	2019	Spring	57.96	53.8801	8.60758	1	54.3397	9.02704	Finland	Germany	A	F	2018-2019	2019-04-20	2
DE_003	Germany	2019-04-20 15:37:00	2019	Spring	58.01	53.8801	8.60758	1	54.3429	9.01828	Finland	Germany	A	F	2018-2019	2019-04-20	2
DE_003	Germany	2019-04-20 15:38:00	2019	Spring	58.49	53.8801	8.60758	1	54.3467	9.0217	Finland	Germany	A	F	2018-2019	2019-04-20	2
DE_003	Germany	2019-04-20 15:39:00	2019	Spring	58.91	53.8801	8.60758	1	54.3536	9.01273	Finland	Germany	A	F	2018-2019	2019-04-20	2
DE_003	Germany	2019-04-20 15:40:00	2019	Spring	59.46	53.8801	8.60758	0	54.3611	9.00619	Finland	Germany	A	F	2018-2019	2019-04-20	2
DE_003	Germany	2019-04-20 15:41:00	2019	Spring	59.87	53.8801	8.60758	0	54.3653	9.00565	Finland	Germany	A	F	2018-2019	2019-04-20	2
DE_003	Germany	2019-04-20 15:42:00	2019	Spring	60.14	53.8801	8.60758	1	54.3695	9.00022	Finland	Germany	A	F	2018-2019	2019-04-20	2
DE_003	Germany	2019-04-20 15:43:00	2019	Spring	60.49	53.8801	8.60758	1	54.374	8.99658	Finland	Germany	A	F	2018-2019	2019-04-20	2
DE_003	Germany	2019-04-20 15:44:00	2019	Spring	60.7	53.8801	8.60758	0	54.3781	8.98901	Finland	Germany	A	F	2018-2019	2019-04-20	2
DE_003	Germany	2019-04-20 15:45:00	2019	Spring	61.18	53.8801	8.60758	1	54.3842	8.98372	Finland	Germany	A	F	2018-2019	2019-04-20	2
DE_003	Germany	2019-04-20 15:46:00	2019	Spring	61.86	53.8801	8.60758	1	54.392	8.97943	Finland	Germany	A	F	2018-2019	2019-04-20	2
DE_003	Germany	2019-04-20 15:47:00	2019	Spring	62.17	53.8801	8.60758	0	54.3974	8.96965	Finland	Germany	A	F	2018-2019	2019-04-20	2
DE_003	Germany	2019-04-20 15:48:00	2019	Spring	62.98	53.8801	8.60758	1	54.4049	8.9711	Finland	Germany	A	F	2018-2019	2019-04-20	2
DE_003	Germany	2019-04-20 15:49:00	2019	Spring	63.73	53.8801	8.60758	1	54.411	8.9761	Finland	Germany	A	F	2018-2019	2019-04-20	2
DE_003	Germany	2019-04-20 15:50:00	2019	Spring	64.4	53.8801	8.60758	0	54.4164	8.98065	Finland	Germany	A	F	2018-2019	2019-04-20	2
DE_003	Germany	2019-04-20 15:51:00	2019	Spring	65.09	53.8801	8.60758	1	54.4233	8.98026	Finland	Germany	A	F	2018-2019	2019-04-20	2
DE_003	Germany	2019-04-20 15:52:00	2019	Spring	65.87	53.8801	8.60758	1	54.4292	8.98703	Finland	Germany	A	F	2018-2019	2019-04-20	2
DE_003	Germany	2019-04-20 15:53:00	2019	Spring	66.74	53.8801	8.60758	0	54.4354	8.99652	Finland	Germany	A	F	2018-2019	2019-04-20	2
DE_003	Germany	2019-04-20 15:54:00	2019	Spring	67.38	53.8801	8.60758	1	54.4395	9.00522	Finland	Germany	A	F	2018-2019	2019-04-20	2
DE_003	Germany	2019-04-20 15:55:00	2019	Spring	67.83	53.8801	8.60758	1	54.4414	9.01538	Finland	Germany	A	F	2018-2019	2019-04-20	2
DE_003	Germany	2019-04-20 15:56:00	2019	Spring	68.39	53.8801	8.60758	0	54.4487	9.0079	Finland	Germany	A	F	2018-2019	2019-04-20	2
DE_003	Germany	2019-04-20 15:57:00	2019	Spring	69.34	53.8801	8.60758	0	54.4597	9.00053	Finland	Germany	A	F	2018-2019	2019-04-20	2
DE_003	Germany	2019-04-20 15:58:00	2019	Spring	70.18	53.8801	8.60758	1	54.4681	8.99927	Finland	Germany	A	F	2018-2019	2019-04-20	2
DE_003	Germany	2019-04-20 15:59:00	2019	Spring	71.39	53.8801	8.60758	1	54.4778	9.00817	Finland	Germany	A	F	2018-2019	2019-04-20	2
DE_003	Germany	2019-04-20 16:00:00	2019	Spring	71.77	53.8801	8.60758	0	54.4809	9.01058	Finland	Germany	A	F	2018-2019	2019-04-20	2
DE_003	Germany	2019-04-20 16:01:00	2019	Spring	72.66	53.8801	8.60758	1	54.4887	9.01397	Finland	Germany	A	F	2018-2019	2019-04-20	2
DE_003	Germany	2019-04-20 16:02:00	2019	Spring	73.5	53.8801	8.60758	1	54.4947	9.0228	Finland	Germany	A	F	2018-2019	2019-04-20	2
DE_003	Germany	2019-04-20 16:03:00	2019	Spring	74.29	53.8801	8.60758	0	54.5013	9.02799	Finland	Germany	A	F	2018-2019	2019-04-20	2
DE_003	Germany	2019-04-20 16:04:00	2019	Spring	75.12	53.8801	8.60758	1	54.5082	9.03272	Finland	Germany	A	F	2018-2019	2019-04-20	2
DE_003	Germany	2019-04-20 16:05:00	2019	Spring	75.91	53.8801	8.60758	1	54.5144	9.03907	Finland	Germany	A	F	2018-2019	2019-04-20	2
DE_003	Germany	2019-04-20 16:06:00	2019	Spring	76.71	53.8801	8.60758	0	54.5214	9.04195	Finland	Germany	A	F	2018-2019	2019-04-20	2
DE_003	Germany	2019-04-20 16:07:00	2019	Spring	77.59	53.8801	8.60758	0	54.5291	9.04565	Finland	Germany	A	F	2018-2019	2019-04-20	2
DE_003	Germany	2019-04-20 16:08:00	2019	Spring	78.52	53.8801	8.60758	1	54.5365	9.05258	Finland	Germany	A	F	2018-2019	2019-04-20	2
DE_003	Germany	2019-04-20 16:09:00	2019	Spring	79.36	53.8801	8.60758	0	54.5436	9.05732	Finland	Germany	A	F	2018-2019	2019-04-20	2
DE_003	Germany	2019-04-20 16:10:00	2019	Spring	80.26	53.8801	8.60758	1	54.5503	9.0654	Finland	Germany	A	F	2018-2019	2019-04-20	2
DE_003	Germany	2019-04-20 16:11:00	2019	Spring	81.08	53.8801	8.60758	0	54.5568	9.07159	Finland	Germany	A	F	2018-2019	2019-04-20	2
DE_003	Germany	2019-04-20 16:12:00	2019	Spring	82.52	53.8801	8.60758	1	54.5677	9.0848	Finland	Germany	A	F	2018-2019	2019-04-20	2
DE_003	Germany	2019-04-20 16:13:00	2019	Spring	83	53.8801	8.60758	0	54.5661	9.11084	Finland	Germany	A	F	2018-2019	2019-04-20	2
DE_003	Germany	2019-04-20 16:14:00	2019	Spring	83.03	53.8801	8.60758	1	54.5586	9.14083	Finland	Germany	A	F	2018-2019	2019-04-20	2
DE_003	Germany	2019-04-20 16:15:00	2019	Spring	82.97	53.8801	8.60758	1	54.5532	9.1585	Finland	Germany	A	F	2018-2019	2019-04-20	2
DE_003	Germany	2019-04-20 16:16:00	2019	Spring	83.21	53.8801	8.60758	0	54.5512	9.17357	Finland	Germany	A	F	2018-2019	2019-04-20	2
DE_003	Germany	2019-04-20 16:17:00	2019	Spring	83.61	53.8801	8.60758	0	54.5521	9.18431	Finland	Germany	A	F	2018-2019	2019-04-20	2
DE_003	Germany	2019-04-20 16:18:00	2019	Spring	83.16	53.8801	8.60758	0	54.5524	9.16776	Finland	Germany	A	F	2018-2019	2019-04-20	2
DE_003	Germany	2019-04-20 16:19:00	2019	Spring	82.35	53.8801	8.60758	1	54.5499	9.14793	Finland	Germany	A	F	2018-2019	2019-04-20	2
DE_003	Germany	2019-04-20 16:20:00	2019	Spring	81.63	53.8801	8.60758	0	54.5485	9.12665	Finland	Germany	A	F	2018-2019	2019-04-20	2
DE_003	Germany	2019-04-20 16:21:00	2019	Spring	80.75	53.8801	8.60758	1	54.5455	9.10475	Finland	Germany	A	F	2018-2019	2019-04-20	2
DE_003	Germany	2019-04-20 16:22:00	2019	Spring	79.82	53.8801	8.60758	1	54.5421	9.08201	Finland	Germany	A	F	2018-2019	2019-04-20	2
DE_003	Germany	2019-04-20 16:23:00	2019	Spring	78.75	53.8801	8.60758	1	54.5372	9.05903	Finland	Germany	A	F	2018-2019	2019-04-20	2
DE_003	Germany	2019-04-20 16:24:00	2019	Spring	77.71	53.8801	8.60758	1	54.5322	9.03722	Finland	Germany	A	F	2018-2019	2019-04-20	2
DE_003	Germany	2019-04-20 16:25:00	2019	Spring	76.73	53.8801	8.60758	0	54.5281	9.01304	Finland	Germany	A	F	2018-2019	2019-04-20	2
DE_003	Germany	2019-04-20 16:26:00	2019	Spring	75.84	53.8801	8.60758	1	54.5239	8.99266	Finland	Germany	A	F	2018-2019	2019-04-20	2
DE_003	Germany	2019-04-20 16:27:00	2019	Spring	74.85	53.8801	8.60758	1	54.5195	8.9669	Finland	Germany	A	F	2018-2019	2019-04-20	2
DE_003	Germany	2019-04-20 16:28:00	2019	Spring	74.01	53.8801	8.60758	0	54.515	8.94846	Finland	Germany	A	F	2018-2019	2019-04-20	2
DE_003	Germany	2019-04-20 16:29:00	2019	Spring	73.11	53.8801	8.60758	1	54.5115	8.92099	Finland	Germany	A	F	2018-2019	2019-04-20	2
DE_003	Germany	2019-04-20 16:59:00	2019	Spring	63.56	53.8801	8.60758	30	54.4323	8.85952	Finland	Germany	A	F	2018-2019	2019-04-20	2
DE_003	Germany	2019-04-20 17:14:00	2019	Spring	63.57	53.8801	8.60758	14	54.4324	8.85961	Finland	Germany	A	F	2018-2019	2019-04-20	2
DE_003	Germany	2019-04-20 17:29:00	2019	Spring	63.56	53.8801	8.60758	14	54.4323	8.8595	Finland	Germany	A	F	2018-2019	2019-04-20	2
DE_003	Germany	2019-04-20 17:44:00	2019	Spring	63.59	53.8801	8.60758	15	54.4326	8.85903	Finland	Germany	A	F	2018-2019	2019-04-20	2
DE_003	Germany	2019-04-20 17:59:00	2019	Spring	63.56	53.8801	8.60758	14	54.4323	8.85954	Finland	Germany	A	F	2018-2019	2019-04-20	2
DE_003	Germany	2019-04-20 18:14:00	2019	Spring	63.56	53.8801	8.60758	15	54.4323	8.85976	Finland	Germany	A	F	2018-2019	2019-04-20	2
DE_003	Germany	2019-04-20 18:29:00	2019	Spring	63.56	53.8801	8.60758	15	54.4323	8.85984	Finland	Germany	A	F	2018-2019	2019-04-20	2
DE_003	Germany	2019-04-20 18:44:00	2019	Spring	63.89	53.8801	8.60758	14	54.4354	8.85904	Finland	Germany	A	F	2018-2019	2019-04-20	2
DE_003	Germany	2019-04-20 18:59:00	2019	Spring	63.83	53.8801	8.60758	15	54.435	8.85852	Finland	Germany	A	F	2018-2019	2019-04-20	2
DE_003	Germany	2019-04-20 19:29:00	2019	Spring	63.94	53.8801	8.60758	30	54.4358	8.85932	Finland	Germany	A	F	2018-2019	2019-04-20	2
DE_003	Germany	2019-04-20 19:59:00	2019	Spring	64.05	53.8801	8.60758	30	54.4369	8.85947	Finland	Germany	A	F	2018-2019	2019-04-20	2
DE_003	Germany	2019-04-20 20:29:00	2019	Spring	64.14	53.8801	8.60758	29	54.4378	8.85915	Finland	Germany	A	F	2018-2019	2019-04-20	2
DE_003	Germany	2019-04-20 20:59:00	2019	Spring	68.27	53.8801	8.60758	30	54.4636	8.93347	Finland	Germany	A	F	2018-2019	2019-04-20	2
DE_003	Germany	2019-04-20 21:29:00	2019	Spring	71.44	53.8801	8.60758	29	54.4908	8.94842	Finland	Germany	A	F	2018-2019	2019-04-20	2
DE_003	Germany	2019-04-20 21:30:00	2019	Spring	71.44	53.8801	8.60758	1	54.4908	8.94833	Finland	Germany	A	F	2018-2019	2019-04-20	2
DE_003	Germany	2019-04-20 21:31:00	2019	Spring	71.43	53.8801	8.60758	1	54.4907	8.94855	Finland	Germany	A	F	2018-2019	2019-04-20	2
DE_003	Germany	2019-04-20 21:32:00	2019	Spring	71.43	53.8801	8.60758	0	54.4907	8.94855	Finland	Germany	A	F	2018-2019	2019-04-20	2
DE_003	Germany	2019-04-20 21:33:00	2019	Spring	71.43	53.8801	8.60758	1	54.4907	8.94851	Finland	Germany	A	F	2018-2019	2019-04-20	2
DE_003	Germany	2019-04-20 21:34:00	2019	Spring	71.43	53.8801	8.60758	1	54.4907	8.94849	Finland	Germany	A	F	2018-2019	2019-04-20	2
DE_003	Germany	2019-04-20 21:35:00	2019	Spring	71.43	53.8801	8.60758	1	54.4907	8.94857	Finland	Germany	A	F	2018-2019	2019-04-20	2
DE_003	Germany	2019-04-20 21:36:00	2019	Spring	71.43	53.8801	8.60758	0	54.4907	8.94847	Finland	Germany	A	F	2018-2019	2019-04-20	2
DE_003	Germany	2019-04-20 21:37:00	2019	Spring	71.43	53.8801	8.60758	1	54.4907	8.94849	Finland	Germany	A	F	2018-2019	2019-04-20	2
DE_003	Germany	2019-04-20 21:38:00	2019	Spring	71.43	53.8801	8.60758	1	54.4907	8.94853	Finland	Germany	A	F	2018-2019	2019-04-20	2
DE_003	Germany	2019-04-20 21:39:00	2019	Spring	71.43	53.8801	8.60758	0	54.4907	8.94853	Finland	Germany	A	F	2018-2019	2019-04-20	2
DE_003	Germany	2019-04-20 21:40:00	2019	Spring	71.43	53.8801	8.60758	1	54.4907	8.94855	Finland	Germany	A	F	2018-2019	2019-04-20	2
DE_003	Germany	2019-04-20 21:41:00	2019	Spring	71.43	53.8801	8.60758	0	54.4907	8.9485	Finland	Germany	A	F	2018-2019	2019-04-20	2
DE_003	Germany	2019-04-20 21:42:00	2019	Spring	71.43	53.8801	8.60758	1	54.4907	8.94854	Finland	Germany	A	F	2018-2019	2019-04-20	2
DE_003	Germany	2019-04-20 21:43:00	2019	Spring	71.43	53.8801	8.60758	0	54.4907	8.94849	Finland	Germany	A	F	2018-2019	2019-04-20	2
DE_003	Germany	2019-04-20 21:44:00	2019	Spring	71.43	53.8801	8.60758	0	54.4907	8.94848	Finland	Germany	A	F	2018-2019	2019-04-20	2
DE_003	Germany	2019-04-20 21:45:00	2019	Spring	71.43	53.8801	8.60758	1	54.4907	8.94845	Finland	Germany	A	F	2018-2019	2019-04-20	2
DE_003	Germany	2019-04-20 21:46:00	2019	Spring	71.43	53.8801	8.60758	0	54.4907	8.9485	Finland	Germany	A	F	2018-2019	2019-04-20	2
DE_003	Germany	2019-04-20 21:47:00	2019	Spring	71.43	53.8801	8.60758	1	54.4907	8.94847	Finland	Germany	A	F	2018-2019	2019-04-20	2
DE_003	Germany	2019-04-20 21:48:00	2019	Spring	71.43	53.8801	8.60758	1	54.4907	8.94848	Finland	Germany	A	F	2018-2019	2019-04-20	2
DE_003	Germany	2019-04-20 21:49:00	2019	Spring	71.43	53.8801	8.60758	0	54.4907	8.94849	Finland	Germany	A	F	2018-2019	2019-04-20	2
DE_003	Germany	2019-04-20 21:50:00	2019	Spring	71.43	53.8801	8.60758	1	54.4907	8.94847	Finland	Germany	A	F	2018-2019	2019-04-20	2
DE_003	Germany	2019-04-20 21:51:00	2019	Spring	71.43	53.8801	8.60758	1	54.4907	8.94857	Finland	Germany	A	F	2018-2019	2019-04-20	2
DE_003	Germany	2019-04-20 21:52:00	2019	Spring	71.43	53.8801	8.60758	1	54.4907	8.94851	Finland	Germany	A	F	2018-2019	2019-04-20	2
DE_003	Germany	2019-04-20 21:53:00	2019	Spring	71.43	53.8801	8.60758	0	54.4907	8.94838	Finland	Germany	A	F	2018-2019	2019-04-20	2
DE_003	Germany	2019-04-20 21:54:00	2019	Spring	71.43	53.8801	8.60758	0	54.4907	8.9486	Finland	Germany	A	F	2018-2019	2019-04-20	2
DE_003	Germany	2019-04-20 21:55:00	2019	Spring	71.43	53.8801	8.60758	1	54.4907	8.94847	Finland	Germany	A	F	2018-2019	2019-04-20	2
DE_003	Germany	2019-04-20 21:56:00	2019	Spring	71.43	53.8801	8.60758	1	54.4907	8.94838	Finland	Germany	A	F	2018-2019	2019-04-20	2
DE_003	Germany	2019-04-20 21:57:00	2019	Spring	71.43	53.8801	8.60758	0	54.4907	8.94843	Finland	Germany	A	F	2018-2019	2019-04-20	2
DE_003	Germany	2019-04-20 21:58:00	2019	Spring	71.43	53.8801	8.60758	1	54.4907	8.94856	Finland	Germany	A	F	2018-2019	2019-04-20	2
DE_003	Germany	2019-04-20 21:59:00	2019	Spring	71.43	53.8801	8.60758	1	54.4907	8.94847	Finland	Germany	A	F	2018-2019	2019-04-20	2
DE_003	Germany	2019-04-20 22:00:00	2019	Spring	71.42	53.8801	8.60758	0	54.4906	8.94843	Finland	Germany	A	F	2018-2019	2019-04-20	2
DE_003	Germany	2019-04-20 22:01:00	2019	Spring	71.42	53.8801	8.60758	1	54.4906	8.94836	Finland	Germany	A	F	2018-2019	2019-04-20	2
DE_003	Germany	2019-04-20 22:02:00	2019	Spring	71.42	53.8801	8.60758	0	54.4907	8.94835	Finland	Germany	A	F	2018-2019	2019-04-20	2
DE_003	Germany	2019-04-20 22:03:00	2019	Spring	71.44	53.8801	8.60758	1	54.4907	8.94855	Finland	Germany	A	F	2018-2019	2019-04-20	2
DE_003	Germany	2019-04-20 22:04:00	2019	Spring	71.43	53.8801	8.60758	0	54.4907	8.94845	Finland	Germany	A	F	2018-2019	2019-04-20	2
DE_003	Germany	2019-04-20 22:05:00	2019	Spring	71.43	53.8801	8.60758	0	54.4907	8.94848	Finland	Germany	A	F	2018-2019	2019-04-20	2
DE_003	Germany	2019-04-20 22:06:00	2019	Spring	71.43	53.8801	8.60758	1	54.4907	8.94843	Finland	Germany	A	F	2018-2019	2019-04-20	2
DE_003	Germany	2019-04-20 22:07:00	2019	Spring	71.44	53.8801	8.60758	1	54.4908	8.94855	Finland	Germany	A	F	2018-2019	2019-04-20	2
DE_003	Germany	2019-04-20 22:08:00	2019	Spring	71.43	53.8801	8.60758	0	54.4907	8.94848	Finland	Germany	A	F	2018-2019	2019-04-20	2
DE_003	Germany	2019-04-20 22:09:00	2019	Spring	71.43	53.8801	8.60758	1	54.4907	8.94851	Finland	Germany	A	F	2018-2019	2019-04-20	2
DE_003	Germany	2019-04-20 22:10:00	2019	Spring	71.43	53.8801	8.60758	1	54.4907	8.9483	Finland	Germany	A	F	2018-2019	2019-04-20	2
DE_003	Germany	2019-04-20 22:11:00	2019	Spring	71.43	53.8801	8.60758	0	54.4907	8.94845	Finland	Germany	A	F	2018-2019	2019-04-20	2
DE_003	Germany	2019-04-20 22:12:00	2019	Spring	71.43	53.8801	8.60758	1	54.4907	8.94849	Finland	Germany	A	F	2018-2019	2019-04-20	2
DE_003	Germany	2019-04-20 22:13:00	2019	Spring	71.43	53.8801	8.60758	1	54.4907	8.94839	Finland	Germany	A	F	2018-2019	2019-04-20	2
DE_003	Germany	2019-04-20 22:14:00	2019	Spring	71.43	53.8801	8.60758	0	54.4907	8.94855	Finland	Germany	A	F	2018-2019	2019-04-20	2
DE_003	Germany	2019-04-20 22:15:00	2019	Spring	71.43	53.8801	8.60758	1	54.4907	8.94846	Finland	Germany	A	F	2018-2019	2019-04-20	2
DE_003	Germany	2019-04-20 22:16:00	2019	Spring	71.43	53.8801	8.60758	1	54.4907	8.9485	Finland	Germany	A	F	2018-2019	2019-04-20	2
DE_003	Germany	2019-04-20 22:17:00	2019	Spring	71.43	53.8801	8.60758	1	54.4907	8.94857	Finland	Germany	A	F	2018-2019	2019-04-20	2
DE_003	Germany	2019-04-20 22:18:00	2019	Spring	71.42	53.8801	8.60758	1	54.4906	8.94846	Finland	Germany	A	F	2018-2019	2019-04-20	2
DE_003	Germany	2019-04-20 22:19:00	2019	Spring	71.43	53.8801	8.60758	1	54.4907	8.94835	Finland	Germany	A	F	2018-2019	2019-04-20	2
DE_003	Germany	2019-04-20 22:20:00	2019	Spring	71.43	53.8801	8.60758	0	54.4907	8.94853	Finland	Germany	A	F	2018-2019	2019-04-20	2
DE_003	Germany	2019-04-20 22:21:00	2019	Spring	71.44	53.8801	8.60758	1	54.4908	8.9484	Finland	Germany	A	F	2018-2019	2019-04-20	2
DE_003	Germany	2019-04-20 22:22:00	2019	Spring	71.43	53.8801	8.60758	0	54.4907	8.94843	Finland	Germany	A	F	2018-2019	2019-04-20	2
DE_003	Germany	2019-04-20 22:23:00	2019	Spring	71.43	53.8801	8.60758	1	54.4906	8.94867	Finland	Germany	A	F	2018-2019	2019-04-20	2
DE_003	Germany	2019-04-20 22:24:00	2019	Spring	71.43	53.8801	8.60758	1	54.4906	8.94871	Finland	Germany	A	F	2018-2019	2019-04-20	2
DE_003	Germany	2019-04-20 22:25:00	2019	Spring	71.42	53.8801	8.60758	1	54.4906	8.94847	Finland	Germany	A	F	2018-2019	2019-04-20	2
DE_003	Germany	2019-04-20 22:26:00	2019	Spring	71.43	53.8801	8.60758	0	54.4907	8.94845	Finland	Germany	A	F	2018-2019	2019-04-20	2
DE_003	Germany	2019-04-20 22:27:00	2019	Spring	71.43	53.8801	8.60758	0	54.4907	8.9484	Finland	Germany	A	F	2018-2019	2019-04-20	2
DE_003	Germany	2019-04-20 22:28:00	2019	Spring	71.43	53.8801	8.60758	1	54.4907	8.94848	Finland	Germany	A	F	2018-2019	2019-04-20	2
DE_003	Germany	2019-04-20 22:29:00	2019	Spring	71.43	53.8801	8.60758	0	54.4907	8.94843	Finland	Germany	A	F	2018-2019	2019-04-20	2
DE_003	Germany	2019-04-20 22:30:00	2019	Spring	71.43	53.8801	8.60758	0	54.4907	8.94844	Finland	Germany	A	F	2018-2019	2019-04-20	2
DE_003	Germany	2019-04-20 22:31:00	2019	Spring	71.42	53.8801	8.60758	1	54.4906	8.94835	Finland	Germany	A	F	2018-2019	2019-04-20	2
DE_003	Germany	2019-04-20 22:32:00	2019	Spring	71.43	53.8801	8.60758	0	54.4906	8.9485	Finland	Germany	A	F	2018-2019	2019-04-20	2
DE_003	Germany	2019-04-20 22:33:00	2019	Spring	71.43	53.8801	8.60758	1	54.4907	8.94853	Finland	Germany	A	F	2018-2019	2019-04-20	2
DE_003	Germany	2019-04-20 22:34:00	2019	Spring	71.43	53.8801	8.60758	0	54.4907	8.94844	Finland	Germany	A	F	2018-2019	2019-04-20	2
DE_003	Germany	2019-04-20 22:35:00	2019	Spring	71.43	53.8801	8.60758	0	54.4907	8.94846	Finland	Germany	A	F	2018-2019	2019-04-20	2
DE_003	Germany	2019-04-20 22:36:00	2019	Spring	71.43	53.8801	8.60758	1	54.4907	8.94854	Finland	Germany	A	F	2018-2019	2019-04-20	2
DE_003	Germany	2019-04-20 22:37:00	2019	Spring	71.43	53.8801	8.60758	1	54.4907	8.94844	Finland	Germany	A	F	2018-2019	2019-04-20	2
DE_003	Germany	2019-04-20 22:38:00	2019	Spring	71.43	53.8801	8.60758	1	54.4907	8.94842	Finland	Germany	A	F	2018-2019	2019-04-20	2
DE_003	Germany	2019-04-20 22:39:00	2019	Spring	71.43	53.8801	8.60758	0	54.4907	8.94848	Finland	Germany	A	F	2018-2019	2019-04-20	2
DE_003	Germany	2019-04-20 22:40:00	2019	Spring	71.43	53.8801	8.60758	1	54.4907	8.94846	Finland	Germany	A	F	2018-2019	2019-04-20	2
DE_003	Germany	2019-04-20 22:41:00	2019	Spring	71.44	53.8801	8.60758	0	54.4907	8.9485	Finland	Germany	A	F	2018-2019	2019-04-20	2
DE_003	Germany	2019-04-20 22:42:00	2019	Spring	71.43	53.8801	8.60758	1	54.4907	8.94851	Finland	Germany	A	F	2018-2019	2019-04-20	2
DE_003	Germany	2019-04-20 22:43:00	2019	Spring	71.43	53.8801	8.60758	1	54.4907	8.94847	Finland	Germany	A	F	2018-2019	2019-04-20	2
DE_003	Germany	2019-04-20 22:44:00	2019	Spring	71.43	53.8801	8.60758	0	54.4907	8.94848	Finland	Germany	A	F	2018-2019	2019-04-20	2
DE_003	Germany	2019-04-20 22:45:00	2019	Spring	71.43	53.8801	8.60758	1	54.4907	8.94847	Finland	Germany	A	F	2018-2019	2019-04-20	2
DE_003	Germany	2019-04-20 22:46:00	2019	Spring	71.43	53.8801	8.60758	0	54.4907	8.94848	Finland	Germany	A	F	2018-2019	2019-04-20	2
DE_003	Germany	2019-04-20 22:47:00	2019	Spring	71.44	53.8801	8.60758	1	54.4908	8.94855	Finland	Germany	A	F	2018-2019	2019-04-20	2
DE_003	Germany	2019-04-20 22:48:00	2019	Spring	71.44	53.8801	8.60758	1	54.4907	8.94853	Finland	Germany	A	F	2018-2019	2019-04-20	2
DE_003	Germany	2019-04-20 22:49:00	2019	Spring	71.43	53.8801	8.60758	1	54.4907	8.94846	Finland	Germany	A	F	2018-2019	2019-04-20	2
DE_003	Germany	2019-04-20 22:50:00	2019	Spring	71.43	53.8801	8.60758	0	54.4907	8.94855	Finland	Germany	A	F	2018-2019	2019-04-20	2
DE_003	Germany	2019-04-20 22:51:00	2019	Spring	71.43	53.8801	8.60758	1	54.4907	8.94852	Finland	Germany	A	F	2018-2019	2019-04-20	2
DE_003	Germany	2019-04-20 22:52:00	2019	Spring	71.44	53.8801	8.60758	1	54.4907	8.94858	Finland	Germany	A	F	2018-2019	2019-04-20	2
DE_003	Germany	2019-04-20 22:53:00	2019	Spring	71.43	53.8801	8.60758	1	54.4907	8.94855	Finland	Germany	A	F	2018-2019	2019-04-20	2
DE_003	Germany	2019-04-20 22:54:00	2019	Spring	71.42	53.8801	8.60758	0	54.4906	8.94845	Finland	Germany	A	F	2018-2019	2019-04-20	2
DE_003	Germany	2019-04-20 22:55:00	2019	Spring	71.43	53.8801	8.60758	1	54.4906	8.9485	Finland	Germany	A	F	2018-2019	2019-04-20	2
DE_003	Germany	2019-04-20 22:56:00	2019	Spring	71.43	53.8801	8.60758	1	54.4907	8.94851	Finland	Germany	A	F	2018-2019	2019-04-20	2
DE_003	Germany	2019-04-20 22:57:00	2019	Spring	71.43	53.8801	8.60758	0	54.4907	8.94856	Finland	Germany	A	F	2018-2019	2019-04-20	2
DE_003	Germany	2019-04-20 22:58:00	2019	Spring	71.41	53.8801	8.60758	1	54.4905	8.94836	Finland	Germany	A	F	2018-2019	2019-04-20	2
DE_003	Germany	2019-04-20 22:59:00	2019	Spring	71.43	53.8801	8.60758	0	54.4907	8.94854	Finland	Germany	A	F	2018-2019	2019-04-20	2
DE_003	Germany	2019-04-20 23:00:00	2019	Spring	71.43	53.8801	8.60758	0	54.4907	8.94849	Finland	Germany	A	F	2018-2019	2019-04-20	2
DE_003	Germany	2019-04-20 23:01:00	2019	Spring	71.42	53.8801	8.60758	1	54.4906	8.94846	Finland	Germany	A	F	2018-2019	2019-04-20	2
DE_003	Germany	2019-04-20 23:02:00	2019	Spring	71.43	53.8801	8.60758	0	54.4906	8.94849	Finland	Germany	A	F	2018-2019	2019-04-20	2
DE_003	Germany	2019-04-20 23:03:00	2019	Spring	71.43	53.8801	8.60758	1	54.4907	8.9485	Finland	Germany	A	F	2018-2019	2019-04-20	2
DE_003	Germany	2019-04-20 23:04:00	2019	Spring	71.43	53.8801	8.60758	0	54.4907	8.94848	Finland	Germany	A	F	2018-2019	2019-04-20	2
DE_003	Germany	2019-04-20 23:05:00	2019	Spring	71.43	53.8801	8.60758	1	54.4907	8.94858	Finland	Germany	A	F	2018-2019	2019-04-20	2
DE_003	Germany	2019-04-20 23:06:00	2019	Spring	71.43	53.8801	8.60758	1	54.4907	8.94854	Finland	Germany	A	F	2018-2019	2019-04-20	2
DE_003	Germany	2019-04-20 23:07:00	2019	Spring	71.43	53.8801	8.60758	0	54.4907	8.94853	Finland	Germany	A	F	2018-2019	2019-04-20	2
DE_003	Germany	2019-04-20 23:08:00	2019	Spring	71.44	53.8801	8.60758	1	54.4908	8.94856	Finland	Germany	A	F	2018-2019	2019-04-20	2
DE_003	Germany	2019-04-20 23:09:00	2019	Spring	71.43	53.8801	8.60758	0	54.4907	8.94834	Finland	Germany	A	F	2018-2019	2019-04-20	2
DE_003	Germany	2019-04-20 23:10:00	2019	Spring	71.43	53.8801	8.60758	1	54.4907	8.94851	Finland	Germany	A	F	2018-2019	2019-04-20	2
DE_003	Germany	2019-04-20 23:11:00	2019	Spring	71.44	53.8801	8.60758	1	54.4908	8.94827	Finland	Germany	A	F	2018-2019	2019-04-20	2
DE_003	Germany	2019-04-20 23:12:00	2019	Spring	71.43	53.8801	8.60758	1	54.4907	8.94858	Finland	Germany	A	F	2018-2019	2019-04-20	2
DE_003	Germany	2019-04-20 23:13:00	2019	Spring	71.43	53.8801	8.60758	1	54.4907	8.94855	Finland	Germany	A	F	2018-2019	2019-04-20	2
DE_003	Germany	2019-04-20 23:14:00	2019	Spring	71.43	53.8801	8.60758	0	54.4907	8.94835	Finland	Germany	A	F	2018-2019	2019-04-20	2
DE_003	Germany	2019-04-20 23:15:00	2019	Spring	71.42	53.8801	8.60758	1	54.4907	8.94837	Finland	Germany	A	F	2018-2019	2019-04-20	2
DE_003	Germany	2019-04-20 23:16:00	2019	Spring	71.43	53.8801	8.60758	0	54.4908	8.9481	Finland	Germany	A	F	2018-2019	2019-04-20	2
DE_003	Germany	2019-04-20 23:17:00	2019	Spring	71.41	53.8801	8.60758	1	54.4905	8.94813	Finland	Germany	A	F	2018-2019	2019-04-20	2
DE_003	Germany	2019-04-20 23:18:00	2019	Spring	71.43	53.8801	8.60758	0	54.4907	8.94836	Finland	Germany	A	F	2018-2019	2019-04-20	2
DE_003	Germany	2019-04-20 23:19:00	2019	Spring	71.43	53.8801	8.60758	0	54.4907	8.94809	Finland	Germany	A	F	2018-2019	2019-04-20	2
DE_003	Germany	2019-04-20 23:20:00	2019	Spring	71.42	53.8801	8.60758	1	54.4907	8.94834	Finland	Germany	A	F	2018-2019	2019-04-20	2
DE_003	Germany	2019-04-20 23:21:00	2019	Spring	71.43	53.8801	8.60758	0	54.4907	8.94831	Finland	Germany	A	F	2018-2019	2019-04-20	2
DE_003	Germany	2019-04-20 23:22:00	2019	Spring	71.42	53.8801	8.60758	1	54.4906	8.94835	Finland	Germany	A	F	2018-2019	2019-04-20	2
DE_003	Germany	2019-04-20 23:23:00	2019	Spring	71.43	53.8801	8.60758	0	54.4907	8.94841	Finland	Germany	A	F	2018-2019	2019-04-20	2
DE_003	Germany	2019-04-20 23:24:00	2019	Spring	71.42	53.8801	8.60758	1	54.4907	8.9483	Finland	Germany	A	F	2018-2019	2019-04-20	2
DE_003	Germany	2019-04-20 23:25:00	2019	Spring	71.44	53.8801	8.60758	0	54.4908	8.94829	Finland	Germany	A	F	2018-2019	2019-04-20	2
DE_003	Germany	2019-04-20 23:26:00	2019	Spring	71.44	53.8801	8.60758	1	54.4909	8.94816	Finland	Germany	A	F	2018-2019	2019-04-20	2
DE_003	Germany	2019-04-20 23:27:00	2019	Spring	71.44	53.8801	8.60758	1	54.4909	8.94819	Finland	Germany	A	F	2018-2019	2019-04-20	2
DE_003	Germany	2019-04-20 23:28:00	2019	Spring	71.44	53.8801	8.60758	1	54.4909	8.94812	Finland	Germany	A	F	2018-2019	2019-04-20	2
DE_003	Germany	2019-04-20 23:29:00	2019	Spring	71.44	53.8801	8.60758	0	54.4909	8.94784	Finland	Germany	A	F	2018-2019	2019-04-20	2
DE_003	Germany	2019-04-20 23:30:00	2019	Spring	71.45	53.8801	8.60758	1	54.491	8.94793	Finland	Germany	A	F	2018-2019	2019-04-20	2
DE_003	Germany	2019-04-20 23:31:00	2019	Spring	71.44	53.8801	8.60758	0	54.4909	8.94785	Finland	Germany	A	F	2018-2019	2019-04-20	2
DE_003	Germany	2019-04-20 23:32:00	2019	Spring	71.45	53.8801	8.60758	0	54.4909	8.94796	Finland	Germany	A	F	2018-2019	2019-04-20	2
DE_003	Germany	2019-04-20 23:33:00	2019	Spring	71.44	53.8801	8.60758	1	54.4909	8.94787	Finland	Germany	A	F	2018-2019	2019-04-20	2
DE_003	Germany	2019-04-20 23:34:00	2019	Spring	71.44	53.8801	8.60758	0	54.4909	8.94782	Finland	Germany	A	F	2018-2019	2019-04-20	2
DE_003	Germany	2019-04-20 23:35:00	2019	Spring	71.45	53.8801	8.60758	0	54.491	8.94784	Finland	Germany	A	F	2018-2019	2019-04-20	2
DE_003	Germany	2019-04-20 23:36:00	2019	Spring	71.47	53.8801	8.60758	1	54.4912	8.94783	Finland	Germany	A	F	2018-2019	2019-04-20	2
DE_003	Germany	2019-04-20 23:37:00	2019	Spring	71.48	53.8801	8.60758	1	54.4914	8.94756	Finland	Germany	A	F	2018-2019	2019-04-20	2
DE_003	Germany	2019-04-20 23:38:00	2019	Spring	71.5	53.8801	8.60758	1	54.4914	8.9478	Finland	Germany	A	F	2018-2019	2019-04-20	2
DE_003	Germany	2019-04-20 23:39:00	2019	Spring	71.5	53.8801	8.60758	0	54.4915	8.9477	Finland	Germany	A	F	2018-2019	2019-04-20	2
DE_003	Germany	2019-04-20 23:40:00	2019	Spring	71.43	53.8801	8.60758	1	54.4913	8.9449	Finland	Germany	A	F	2018-2019	2019-04-20	2
DE_003	Germany	2019-04-20 23:41:00	2019	Spring	71.42	53.8801	8.60758	1	54.4913	8.9449	Finland	Germany	A	F	2018-2019	2019-04-20	2
DE_003	Germany	2019-04-20 23:42:00	2019	Spring	71.43	53.8801	8.60758	1	54.4914	8.94495	Finland	Germany	A	F	2018-2019	2019-04-20	2
DE_003	Germany	2019-04-20 23:43:00	2019	Spring	71.43	53.8801	8.60758	1	54.4913	8.94488	Finland	Germany	A	F	2018-2019	2019-04-20	2
DE_003	Germany	2019-04-20 23:44:00	2019	Spring	71.43	53.8801	8.60758	0	54.4914	8.94491	Finland	Germany	A	F	2018-2019	2019-04-20	2
DE_003	Germany	2019-04-20 23:45:00	2019	Spring	71.44	53.8801	8.60758	1	54.4915	8.94498	Finland	Germany	A	F	2018-2019	2019-04-20	2
DE_003	Germany	2019-04-20 23:46:00	2019	Spring	71.43	53.8801	8.60758	0	54.4914	8.94489	Finland	Germany	A	F	2018-2019	2019-04-20	2
DE_003	Germany	2019-04-20 23:47:00	2019	Spring	71.44	53.8801	8.60758	1	54.4914	8.94493	Finland	Germany	A	F	2018-2019	2019-04-20	2
DE_003	Germany	2019-04-20 23:48:00	2019	Spring	71.43	53.8801	8.60758	0	54.4913	8.94486	Finland	Germany	A	F	2018-2019	2019-04-20	2
DE_003	Germany	2019-04-20 23:49:00	2019	Spring	71.43	53.8801	8.60758	1	54.4914	8.94492	Finland	Germany	A	F	2018-2019	2019-04-20	2
DE_003	Germany	2019-04-20 23:50:00	2019	Spring	71.43	53.8801	8.60758	0	54.4914	8.94487	Finland	Germany	A	F	2018-2019	2019-04-20	2
DE_003	Germany	2019-04-20 23:51:00	2019	Spring	71.45	53.8801	8.60758	0	54.4915	8.9449	Finland	Germany	A	F	2018-2019	2019-04-20	2
DE_003	Germany	2019-04-20 23:52:00	2019	Spring	71.44	53.8801	8.60758	1	54.4914	8.94481	Finland	Germany	A	F	2018-2019	2019-04-20	2
DE_003	Germany	2019-04-20 23:53:00	2019	Spring	71.42	53.8801	8.60758	1	54.4913	8.94493	Finland	Germany	A	F	2018-2019	2019-04-20	2
DE_003	Germany	2019-04-20 23:54:00	2019	Spring	71.43	53.8801	8.60758	1	54.4914	8.94496	Finland	Germany	A	F	2018-2019	2019-04-20	2
DE_003	Germany	2019-04-20 23:55:00	2019	Spring	71.46	53.8801	8.60758	0	54.4917	8.94499	Finland	Germany	A	F	2018-2019	2019-04-20	2
DE_003	Germany	2019-04-20 23:56:00	2019	Spring	71.44	53.8801	8.60758	1	54.4915	8.94489	Finland	Germany	A	F	2018-2019	2019-04-20	2
DE_003	Germany	2019-04-20 23:57:00	2019	Spring	71.44	53.8801	8.60758	0	54.4915	8.94477	Finland	Germany	A	F	2018-2019	2019-04-20	2
DE_003	Germany	2019-04-20 23:58:00	2019	Spring	71.46	53.8801	8.60758	1	54.4917	8.94488	Finland	Germany	A	F	2018-2019	2019-04-20	2
DE_003	Germany	2019-04-20 23:59:00	2019	Spring	71.44	53.8801	8.60758	0	54.4915	8.94487	Finland	Germany	A	F	2018-2019	2019-04-20	2
DE_003	Germany	2019-04-21	2019	Spring	71.41	53.8801	8.60758	0	54.4912	8.94496	Finland	Germany	A	F	2018-2019	2019-04-21	2
DE_003	Germany	2019-04-21 00:01:00	2019	Spring	71.43	53.8801	8.60758	1	54.4914	8.94493	Finland	Germany	A	F	2018-2019	2019-04-21	2
DE_003	Germany	2019-04-21 00:02:00	2019	Spring	71.41	53.8801	8.60758	0	54.4912	8.94476	Finland	Germany	A	F	2018-2019	2019-04-21	2
DE_003	Germany	2019-04-21 00:03:00	2019	Spring	71.41	53.8801	8.60758	1	54.4912	8.94471	Finland	Germany	A	F	2018-2019	2019-04-21	2
DE_003	Germany	2019-04-21 00:04:00	2019	Spring	71.41	53.8801	8.60758	1	54.4912	8.94468	Finland	Germany	A	F	2018-2019	2019-04-21	2
DE_003	Germany	2019-04-21 00:05:00	2019	Spring	71.41	53.8801	8.60758	0	54.4912	8.94475	Finland	Germany	A	F	2018-2019	2019-04-21	2
DE_003	Germany	2019-04-21 00:06:00	2019	Spring	71.41	53.8801	8.60758	0	54.4912	8.94475	Finland	Germany	A	F	2018-2019	2019-04-21	2
DE_003	Germany	2019-04-21 00:07:00	2019	Spring	71.46	53.8801	8.60758	0	54.4916	8.94472	Finland	Germany	A	F	2018-2019	2019-04-21	2
DE_003	Germany	2019-04-21 00:08:00	2019	Spring	71.42	53.8801	8.60758	1	54.4912	8.9448	Finland	Germany	A	F	2018-2019	2019-04-21	2
DE_003	Germany	2019-04-21 00:09:00	2019	Spring	71.41	53.8801	8.60758	1	54.4912	8.94479	Finland	Germany	A	F	2018-2019	2019-04-21	2
DE_003	Germany	2019-04-21 00:10:00	2019	Spring	71.44	53.8801	8.60758	0	54.4915	8.94467	Finland	Germany	A	F	2018-2019	2019-04-21	2
DE_003	Germany	2019-04-21 00:11:00	2019	Spring	71.41	53.8801	8.60758	1	54.4912	8.94454	Finland	Germany	A	F	2018-2019	2019-04-21	2
DE_003	Germany	2019-04-21 00:12:00	2019	Spring	71.41	53.8801	8.60758	0	54.4912	8.94428	Finland	Germany	A	F	2018-2019	2019-04-21	2
DE_003	Germany	2019-04-21 00:13:00	2019	Spring	71.4	53.8801	8.60758	1	54.4912	8.94413	Finland	Germany	A	F	2018-2019	2019-04-21	2
DE_003	Germany	2019-04-21 00:14:00	2019	Spring	71.4	53.8801	8.60758	0	54.4912	8.94421	Finland	Germany	A	F	2018-2019	2019-04-21	2
DE_003	Germany	2019-04-21 00:15:00	2019	Spring	71.4	53.8801	8.60758	1	54.4912	8.94436	Finland	Germany	A	F	2018-2019	2019-04-21	2
DE_003	Germany	2019-04-21 00:16:00	2019	Spring	71.4	53.8801	8.60758	0	54.4912	8.94419	Finland	Germany	A	F	2018-2019	2019-04-21	2
DE_003	Germany	2019-04-21 00:17:00	2019	Spring	71.4	53.8801	8.60758	1	54.4912	8.94418	Finland	Germany	A	F	2018-2019	2019-04-21	2
DE_003	Germany	2019-04-21 00:18:00	2019	Spring	71.4	53.8801	8.60758	0	54.4912	8.94419	Finland	Germany	A	F	2018-2019	2019-04-21	2
DE_003	Germany	2019-04-21 00:19:00	2019	Spring	71.41	53.8801	8.60758	1	54.4913	8.94421	Finland	Germany	A	F	2018-2019	2019-04-21	2
DE_003	Germany	2019-04-21 00:20:00	2019	Spring	71.4	53.8801	8.60758	1	54.4912	8.94432	Finland	Germany	A	F	2018-2019	2019-04-21	2
DE_003	Germany	2019-04-21 00:21:00	2019	Spring	71.39	53.8801	8.60758	1	54.4911	8.94451	Finland	Germany	A	F	2018-2019	2019-04-21	2
DE_003	Germany	2019-04-21 00:22:00	2019	Spring	71.39	53.8801	8.60758	0	54.4911	8.94447	Finland	Germany	A	F	2018-2019	2019-04-21	2
DE_003	Germany	2019-04-21 00:23:00	2019	Spring	71.4	53.8801	8.60758	1	54.4911	8.9444	Finland	Germany	A	F	2018-2019	2019-04-21	2
DE_003	Germany	2019-04-21 00:24:00	2019	Spring	71.4	53.8801	8.60758	0	54.4912	8.94427	Finland	Germany	A	F	2018-2019	2019-04-21	2
DE_003	Germany	2019-04-21 00:25:00	2019	Spring	71.42	53.8801	8.60758	1	54.4914	8.94433	Finland	Germany	A	F	2018-2019	2019-04-21	2
DE_003	Germany	2019-04-21 00:26:00	2019	Spring	71.37	53.8801	8.60758	0	54.4909	8.94448	Finland	Germany	A	F	2018-2019	2019-04-21	2
DE_003	Germany	2019-04-21 00:27:00	2019	Spring	71.4	53.8801	8.60758	0	54.4913	8.94416	Finland	Germany	A	F	2018-2019	2019-04-21	2
DE_003	Germany	2019-04-21 00:28:00	2019	Spring	71.38	53.8801	8.60758	1	54.491	8.94435	Finland	Germany	A	F	2018-2019	2019-04-21	2
DE_003	Germany	2019-04-21 00:29:00	2019	Spring	71.41	53.8801	8.60758	0	54.4913	8.94417	Finland	Germany	A	F	2018-2019	2019-04-21	2
DE_003	Germany	2019-04-21 00:30:00	2019	Spring	71.41	53.8801	8.60758	0	54.4913	8.94424	Finland	Germany	A	F	2018-2019	2019-04-21	2
DE_003	Germany	2019-04-21 00:31:00	2019	Spring	71.41	53.8801	8.60758	1	54.4913	8.94426	Finland	Germany	A	F	2018-2019	2019-04-21	2
DE_003	Germany	2019-04-21 00:32:00	2019	Spring	71.41	53.8801	8.60758	1	54.4913	8.94423	Finland	Germany	A	F	2018-2019	2019-04-21	2
DE_003	Germany	2019-04-21 00:33:00	2019	Spring	71.41	53.8801	8.60758	1	54.4913	8.94427	Finland	Germany	A	F	2018-2019	2019-04-21	2
DE_003	Germany	2019-04-21 00:34:00	2019	Spring	71.41	53.8801	8.60758	1	54.4913	8.94431	Finland	Germany	A	F	2018-2019	2019-04-21	2
DE_003	Germany	2019-04-21 00:35:00	2019	Spring	71.4	53.8801	8.60758	0	54.4912	8.94426	Finland	Germany	A	F	2018-2019	2019-04-21	2
DE_003	Germany	2019-04-21 00:36:00	2019	Spring	71.22	53.8801	8.60758	1	54.4908	8.93754	Finland	Germany	A	F	2018-2019	2019-04-21	2
DE_003	Germany	2019-04-21 01:06:00	2019	Spring	71.3	53.8801	8.60758	30	54.4916	8.93725	Finland	Germany	A	F	2018-2019	2019-04-21	2
DE_003	Germany	2019-04-21 01:36:00	2019	Spring	71.27	53.8801	8.60758	30	54.4913	8.93736	Finland	Germany	A	F	2018-2019	2019-04-21	2
DE_003	Germany	2019-04-21 02:06:00	2019	Spring	71.3	53.8801	8.60758	29	54.4916	8.93741	Finland	Germany	A	F	2018-2019	2019-04-21	2
DE_003	Germany	2019-04-21 02:36:00	2019	Spring	71.31	53.8801	8.60758	30	54.4917	8.93722	Finland	Germany	A	F	2018-2019	2019-04-21	2
DE_003	Germany	2019-04-21 03:06:00	2019	Spring	71.28	53.8801	8.60758	30	54.4913	8.93753	Finland	Germany	A	F	2018-2019	2019-04-21	2
DE_003	Germany	2019-04-21 03:36:00	2019	Spring	71.4	53.8801	8.60758	29	54.491	8.94569	Finland	Germany	A	F	2018-2019	2019-04-21	2
DE_003	Germany	2019-04-21 03:37:00	2019	Spring	71.4	53.8801	8.60758	1	54.491	8.94574	Finland	Germany	A	F	2018-2019	2019-04-21	2
DE_003	Germany	2019-04-21 03:38:00	2019	Spring	71.41	53.8801	8.60758	0	54.491	8.94581	Finland	Germany	A	F	2018-2019	2019-04-21	2
DE_003	Germany	2019-04-21 03:39:00	2019	Spring	71.41	53.8801	8.60758	1	54.4909	8.94591	Finland	Germany	A	F	2018-2019	2019-04-21	2
DE_003	Germany	2019-04-21 03:40:00	2019	Spring	71.4	53.8801	8.60758	1	54.491	8.9458	Finland	Germany	A	F	2018-2019	2019-04-21	2
DE_003	Germany	2019-04-21 03:41:00	2019	Spring	71.4	53.8801	8.60758	0	54.4909	8.9457	Finland	Germany	A	F	2018-2019	2019-04-21	2
DE_003	Germany	2019-04-21 03:42:00	2019	Spring	71.4	53.8801	8.60758	1	54.4909	8.94584	Finland	Germany	A	F	2018-2019	2019-04-21	2
DE_003	Germany	2019-04-21 03:43:00	2019	Spring	71.4	53.8801	8.60758	0	54.4909	8.94573	Finland	Germany	A	F	2018-2019	2019-04-21	2
DE_003	Germany	2019-04-21 03:44:00	2019	Spring	71.4	53.8801	8.60758	1	54.4909	8.94578	Finland	Germany	A	F	2018-2019	2019-04-21	2
DE_003	Germany	2019-04-21 03:45:00	2019	Spring	71.4	53.8801	8.60758	0	54.4909	8.9458	Finland	Germany	A	F	2018-2019	2019-04-21	2
DE_003	Germany	2019-04-21 03:46:00	2019	Spring	71.4	53.8801	8.60758	0	54.4909	8.94578	Finland	Germany	A	F	2018-2019	2019-04-21	2
DE_003	Germany	2019-04-21 03:47:00	2019	Spring	71.41	53.8801	8.60758	1	54.491	8.94583	Finland	Germany	A	F	2018-2019	2019-04-21	2
DE_003	Germany	2019-04-21 03:48:00	2019	Spring	71.41	53.8801	8.60758	0	54.491	8.94584	Finland	Germany	A	F	2018-2019	2019-04-21	2
DE_003	Germany	2019-04-21 03:49:00	2019	Spring	71.4	53.8801	8.60758	1	54.4909	8.94576	Finland	Germany	A	F	2018-2019	2019-04-21	2
DE_003	Germany	2019-04-21 03:50:00	2019	Spring	71.41	53.8801	8.60758	1	54.491	8.94578	Finland	Germany	A	F	2018-2019	2019-04-21	2
DE_003	Germany	2019-04-21 03:51:00	2019	Spring	71.4	53.8801	8.60758	1	54.491	8.94578	Finland	Germany	A	F	2018-2019	2019-04-21	2
DE_003	Germany	2019-04-21 03:52:00	2019	Spring	71.41	53.8801	8.60758	1	54.491	8.94589	Finland	Germany	A	F	2018-2019	2019-04-21	2
DE_003	Germany	2019-04-21 03:53:00	2019	Spring	71.4	53.8801	8.60758	0	54.4909	8.94584	Finland	Germany	A	F	2018-2019	2019-04-21	2
DE_003	Germany	2019-04-21 03:54:00	2019	Spring	71.41	53.8801	8.60758	1	54.491	8.94591	Finland	Germany	A	F	2018-2019	2019-04-21	2
DE_003	Germany	2019-04-21 03:55:00	2019	Spring	71.41	53.8801	8.60758	1	54.491	8.94585	Finland	Germany	A	F	2018-2019	2019-04-21	2
DE_003	Germany	2019-04-21 03:56:00	2019	Spring	71.41	53.8801	8.60758	0	54.491	8.94594	Finland	Germany	A	F	2018-2019	2019-04-21	2
DE_003	Germany	2019-04-21 03:57:00	2019	Spring	71.4	53.8801	8.60758	1	54.4909	8.94587	Finland	Germany	A	F	2018-2019	2019-04-21	2
DE_003	Germany	2019-04-21 03:58:00	2019	Spring	71.41	53.8801	8.60758	1	54.4909	8.94588	Finland	Germany	A	F	2018-2019	2019-04-21	2
DE_003	Germany	2019-04-21 03:59:00	2019	Spring	71.41	53.8801	8.60758	0	54.491	8.94592	Finland	Germany	A	F	2018-2019	2019-04-21	2
DE_003	Germany	2019-04-21 04:00:00	2019	Spring	71.4	53.8801	8.60758	1	54.4909	8.94584	Finland	Germany	A	F	2018-2019	2019-04-21	2
DE_003	Germany	2019-04-21 04:01:00	2019	Spring	71.41	53.8801	8.60758	0	54.491	8.94599	Finland	Germany	A	F	2018-2019	2019-04-21	2
DE_003	Germany	2019-04-21 04:02:00	2019	Spring	71.41	53.8801	8.60758	0	54.4909	8.94595	Finland	Germany	A	F	2018-2019	2019-04-21	2
DE_003	Germany	2019-04-21 04:03:00	2019	Spring	71.41	53.8801	8.60758	1	54.491	8.94593	Finland	Germany	A	F	2018-2019	2019-04-21	2
DE_003	Germany	2019-04-21 04:04:00	2019	Spring	71.41	53.8801	8.60758	0	54.491	8.94591	Finland	Germany	A	F	2018-2019	2019-04-21	2
DE_003	Germany	2019-04-21 04:05:00	2019	Spring	71.41	53.8801	8.60758	0	54.491	8.94593	Finland	Germany	A	F	2018-2019	2019-04-21	2
DE_003	Germany	2019-04-21 04:06:00	2019	Spring	71.4	53.8801	8.60758	1	54.4909	8.94591	Finland	Germany	A	F	2018-2019	2019-04-21	2
DE_003	Germany	2019-04-21 04:07:00	2019	Spring	71.41	53.8801	8.60758	1	54.491	8.94597	Finland	Germany	A	F	2018-2019	2019-04-21	2
DE_003	Germany	2019-04-21 04:08:00	2019	Spring	71.4	53.8801	8.60758	1	54.4909	8.94586	Finland	Germany	A	F	2018-2019	2019-04-21	2
DE_003	Germany	2019-04-21 04:09:00	2019	Spring	71.41	53.8801	8.60758	1	54.491	8.94589	Finland	Germany	A	F	2018-2019	2019-04-21	2
DE_003	Germany	2019-04-21 04:10:00	2019	Spring	71.4	53.8801	8.60758	0	54.4909	8.94591	Finland	Germany	A	F	2018-2019	2019-04-21	2
DE_003	Germany	2019-04-21 04:11:00	2019	Spring	71.39	53.8801	8.60758	1	54.4908	8.94593	Finland	Germany	A	F	2018-2019	2019-04-21	2
DE_003	Germany	2019-04-21 04:12:00	2019	Spring	71.36	53.8801	8.60758	0	54.4905	8.94596	Finland	Germany	A	F	2018-2019	2019-04-21	2
DE_003	Germany	2019-04-21 04:13:00	2019	Spring	71.34	53.8801	8.60758	1	54.4902	8.94622	Finland	Germany	A	F	2018-2019	2019-04-21	2
DE_003	Germany	2019-04-21 04:14:00	2019	Spring	71.33	53.8801	8.60758	1	54.4901	8.94633	Finland	Germany	A	F	2018-2019	2019-04-21	2
DE_003	Germany	2019-04-21 04:15:00	2019	Spring	71.34	53.8801	8.60758	0	54.4903	8.9462	Finland	Germany	A	F	2018-2019	2019-04-21	2
DE_003	Germany	2019-04-21 04:16:00	2019	Spring	71.34	53.8801	8.60758	1	54.4903	8.94618	Finland	Germany	A	F	2018-2019	2019-04-21	2
DE_003	Germany	2019-04-21 04:17:00	2019	Spring	71.33	53.8801	8.60758	0	54.4902	8.9463	Finland	Germany	A	F	2018-2019	2019-04-21	2
DE_003	Germany	2019-04-21 04:18:00	2019	Spring	71.32	53.8801	8.60758	1	54.4901	8.94635	Finland	Germany	A	F	2018-2019	2019-04-21	2
DE_003	Germany	2019-04-21 04:19:00	2019	Spring	71.06	53.8801	8.60758	0	54.4872	8.94829	Finland	Germany	A	F	2018-2019	2019-04-21	2
DE_003	Germany	2019-04-21 04:20:00	2019	Spring	71.05	53.8801	8.60758	1	54.4871	8.94819	Finland	Germany	A	F	2018-2019	2019-04-21	2
DE_003	Germany	2019-04-21 04:21:00	2019	Spring	71.04	53.8801	8.60758	1	54.4871	8.94817	Finland	Germany	A	F	2018-2019	2019-04-21	2
DE_003	Germany	2019-04-21 04:22:00	2019	Spring	71.05	53.8801	8.60758	1	54.4871	8.94816	Finland	Germany	A	F	2018-2019	2019-04-21	2
DE_003	Germany	2019-04-21 04:23:00	2019	Spring	71.03	53.8801	8.60758	0	54.487	8.94808	Finland	Germany	A	F	2018-2019	2019-04-21	2
DE_003	Germany	2019-04-21 04:24:00	2019	Spring	71.04	53.8801	8.60758	1	54.487	8.94803	Finland	Germany	A	F	2018-2019	2019-04-21	2
DE_003	Germany	2019-04-21 04:25:00	2019	Spring	71.04	53.8801	8.60758	0	54.4871	8.948	Finland	Germany	A	F	2018-2019	2019-04-21	2
DE_003	Germany	2019-04-21 04:26:00	2019	Spring	71.04	53.8801	8.60758	1	54.4871	8.94805	Finland	Germany	A	F	2018-2019	2019-04-21	2
DE_003	Germany	2019-04-21 04:27:00	2019	Spring	71.04	53.8801	8.60758	0	54.4871	8.94807	Finland	Germany	A	F	2018-2019	2019-04-21	2
DE_003	Germany	2019-04-21 04:28:00	2019	Spring	71.04	53.8801	8.60758	0	54.4871	8.94797	Finland	Germany	A	F	2018-2019	2019-04-21	2
DE_003	Germany	2019-04-21 04:29:00	2019	Spring	71.04	53.8801	8.60758	1	54.4871	8.94801	Finland	Germany	A	F	2018-2019	2019-04-21	2
DE_003	Germany	2019-04-21 04:30:00	2019	Spring	71.04	53.8801	8.60758	0	54.4871	8.94802	Finland	Germany	A	F	2018-2019	2019-04-21	2
DE_003	Germany	2019-04-21 04:31:00	2019	Spring	71.04	53.8801	8.60758	1	54.4871	8.94801	Finland	Germany	A	F	2018-2019	2019-04-21	2
DE_003	Germany	2019-04-21 04:32:00	2019	Spring	71.04	53.8801	8.60758	0	54.4871	8.94804	Finland	Germany	A	F	2018-2019	2019-04-21	2
DE_003	Germany	2019-04-21 04:33:00	2019	Spring	71.04	53.8801	8.60758	0	54.4871	8.94799	Finland	Germany	A	F	2018-2019	2019-04-21	2
DE_003	Germany	2019-04-21 04:34:00	2019	Spring	71.03	53.8801	8.60758	1	54.487	8.94798	Finland	Germany	A	F	2018-2019	2019-04-21	2
DE_003	Germany	2019-04-21 04:35:00	2019	Spring	71.03	53.8801	8.60758	0	54.487	8.94788	Finland	Germany	A	F	2018-2019	2019-04-21	2
DE_003	Germany	2019-04-21 04:36:00	2019	Spring	71.04	53.8801	8.60758	1	54.4871	8.94814	Finland	Germany	A	F	2018-2019	2019-04-21	2
DE_003	Germany	2019-04-21 04:37:00	2019	Spring	71.04	53.8801	8.60758	1	54.487	8.94803	Finland	Germany	A	F	2018-2019	2019-04-21	2
DE_003	Germany	2019-04-21 04:38:00	2019	Spring	71.04	53.8801	8.60758	1	54.487	8.94811	Finland	Germany	A	F	2018-2019	2019-04-21	2
DE_003	Germany	2019-04-21 04:39:00	2019	Spring	71.03	53.8801	8.60758	1	54.487	8.94798	Finland	Germany	A	F	2018-2019	2019-04-21	2
DE_003	Germany	2019-04-21 04:40:00	2019	Spring	71.03	53.8801	8.60758	0	54.487	8.94798	Finland	Germany	A	F	2018-2019	2019-04-21	2
DE_003	Germany	2019-04-21 04:41:00	2019	Spring	71.04	53.8801	8.60758	0	54.487	8.94796	Finland	Germany	A	F	2018-2019	2019-04-21	2
DE_003	Germany	2019-04-21 04:42:00	2019	Spring	71.03	53.8801	8.60758	0	54.487	8.94804	Finland	Germany	A	F	2018-2019	2019-04-21	2
DE_003	Germany	2019-04-21 04:43:00	2019	Spring	71.04	53.8801	8.60758	1	54.487	8.94804	Finland	Germany	A	F	2018-2019	2019-04-21	2
DE_003	Germany	2019-04-21 04:44:00	2019	Spring	71.02	53.8801	8.60758	0	54.487	8.9478	Finland	Germany	A	F	2018-2019	2019-04-21	2
DE_003	Germany	2019-04-21 04:45:00	2019	Spring	71.05	53.8801	8.60758	1	54.4871	8.94804	Finland	Germany	A	F	2018-2019	2019-04-21	2
DE_003	Germany	2019-04-21 04:46:00	2019	Spring	71.05	53.8801	8.60758	0	54.4872	8.94788	Finland	Germany	A	F	2018-2019	2019-04-21	2
DE_003	Germany	2019-04-21 04:47:00	2019	Spring	71.05	53.8801	8.60758	1	54.4872	8.9479	Finland	Germany	A	F	2018-2019	2019-04-21	2
DE_003	Germany	2019-04-21 04:48:00	2019	Spring	71.05	53.8801	8.60758	0	54.4872	8.94792	Finland	Germany	A	F	2018-2019	2019-04-21	2
DE_003	Germany	2019-04-21 04:49:00	2019	Spring	71.06	53.8801	8.60758	1	54.4872	8.94794	Finland	Germany	A	F	2018-2019	2019-04-21	2
DE_003	Germany	2019-04-21 04:50:00	2019	Spring	71.06	53.8801	8.60758	0	54.4873	8.94782	Finland	Germany	A	F	2018-2019	2019-04-21	2
DE_003	Germany	2019-04-21 04:51:00	2019	Spring	71.06	53.8801	8.60758	0	54.4873	8.94782	Finland	Germany	A	F	2018-2019	2019-04-21	2
DE_003	Germany	2019-04-21 04:52:00	2019	Spring	71.05	53.8801	8.60758	1	54.4872	8.94784	Finland	Germany	A	F	2018-2019	2019-04-21	2
DE_003	Germany	2019-04-21 04:53:00	2019	Spring	71.05	53.8801	8.60758	1	54.4872	8.94782	Finland	Germany	A	F	2018-2019	2019-04-21	2
DE_003	Germany	2019-04-21 04:54:00	2019	Spring	71.05	53.8801	8.60758	0	54.4872	8.94783	Finland	Germany	A	F	2018-2019	2019-04-21	2
DE_003	Germany	2019-04-21 04:55:00	2019	Spring	71.06	53.8801	8.60758	0	54.4873	8.94783	Finland	Germany	A	F	2018-2019	2019-04-21	2
DE_003	Germany	2019-04-21 04:56:00	2019	Spring	71.05	53.8801	8.60758	1	54.4872	8.94779	Finland	Germany	A	F	2018-2019	2019-04-21	2
DE_003	Germany	2019-04-21 04:57:00	2019	Spring	71.05	53.8801	8.60758	1	54.4873	8.94777	Finland	Germany	A	F	2018-2019	2019-04-21	2
DE_003	Germany	2019-04-21 04:58:00	2019	Spring	71.05	53.8801	8.60758	0	54.4872	8.94784	Finland	Germany	A	F	2018-2019	2019-04-21	2
DE_003	Germany	2019-04-21 04:59:00	2019	Spring	71.06	53.8801	8.60758	1	54.4873	8.94775	Finland	Germany	A	F	2018-2019	2019-04-21	2
DE_003	Germany	2019-04-21 05:00:00	2019	Spring	71.05	53.8801	8.60758	0	54.4873	8.94787	Finland	Germany	A	F	2018-2019	2019-04-21	2
DE_003	Germany	2019-04-21 05:01:00	2019	Spring	71.04	53.8801	8.60758	0	54.4871	8.94806	Finland	Germany	A	F	2018-2019	2019-04-21	2
DE_003	Germany	2019-04-21 05:02:00	2019	Spring	71.05	53.8801	8.60758	0	54.4871	8.94817	Finland	Germany	A	F	2018-2019	2019-04-21	2
DE_003	Germany	2019-04-21 05:03:00	2019	Spring	71.05	53.8801	8.60758	1	54.487	8.94844	Finland	Germany	A	F	2018-2019	2019-04-21	2
DE_003	Germany	2019-04-21 05:04:00	2019	Spring	70.82	53.8801	8.60758	1	54.4843	8.95133	Finland	Germany	A	F	2018-2019	2019-04-21	2
DE_003	Germany	2019-04-21 05:05:00	2019	Spring	70.81	53.8801	8.60758	1	54.4842	8.95131	Finland	Germany	A	F	2018-2019	2019-04-21	2
DE_003	Germany	2019-04-21 05:06:00	2019	Spring	70.8	53.8801	8.60758	0	54.4842	8.95147	Finland	Germany	A	F	2018-2019	2019-04-21	2
DE_003	Germany	2019-04-21 05:07:00	2019	Spring	70.8	53.8801	8.60758	1	54.4841	8.95161	Finland	Germany	A	F	2018-2019	2019-04-21	2
DE_003	Germany	2019-04-21 05:08:00	2019	Spring	70.79	53.8801	8.60758	1	54.484	8.95158	Finland	Germany	A	F	2018-2019	2019-04-21	2
DE_003	Germany	2019-04-21 05:09:00	2019	Spring	70.78	53.8801	8.60758	1	54.4839	8.95167	Finland	Germany	A	F	2018-2019	2019-04-21	2
DE_003	Germany	2019-04-21 05:10:00	2019	Spring	70.77	53.8801	8.60758	0	54.4838	8.95204	Finland	Germany	A	F	2018-2019	2019-04-21	2
DE_003	Germany	2019-04-21 05:11:00	2019	Spring	70.77	53.8801	8.60758	1	54.4837	8.95207	Finland	Germany	A	F	2018-2019	2019-04-21	2
DE_003	Germany	2019-04-21 05:12:00	2019	Spring	70.78	53.8801	8.60758	1	54.4838	8.95228	Finland	Germany	A	F	2018-2019	2019-04-21	2
DE_003	Germany	2019-04-21 05:13:00	2019	Spring	70.77	53.8801	8.60758	1	54.4837	8.95253	Finland	Germany	A	F	2018-2019	2019-04-21	2
DE_003	Germany	2019-04-21 05:14:00	2019	Spring	70.78	53.8801	8.60758	0	54.4838	8.95255	Finland	Germany	A	F	2018-2019	2019-04-21	2
DE_003	Germany	2019-04-21 05:15:00	2019	Spring	70.78	53.8801	8.60758	1	54.4837	8.95262	Finland	Germany	A	F	2018-2019	2019-04-21	2
DE_003	Germany	2019-04-21 05:16:00	2019	Spring	70.77	53.8801	8.60758	0	54.4836	8.95263	Finland	Germany	A	F	2018-2019	2019-04-21	2
DE_003	Germany	2019-04-21 05:17:00	2019	Spring	70.77	53.8801	8.60758	1	54.4836	8.95263	Finland	Germany	A	F	2018-2019	2019-04-21	2
DE_003	Germany	2019-04-21 05:18:00	2019	Spring	70.78	53.8801	8.60758	1	54.4837	8.95254	Finland	Germany	A	F	2018-2019	2019-04-21	2
DE_003	Germany	2019-04-21 05:19:00	2019	Spring	70.77	53.8801	8.60758	1	54.4836	8.95268	Finland	Germany	A	F	2018-2019	2019-04-21	2
DE_003	Germany	2019-04-21 05:20:00	2019	Spring	70.76	53.8801	8.60758	0	54.4835	8.95287	Finland	Germany	A	F	2018-2019	2019-04-21	2
DE_003	Germany	2019-04-21 05:21:00	2019	Spring	70.76	53.8801	8.60758	1	54.4835	8.95286	Finland	Germany	A	F	2018-2019	2019-04-21	2
DE_003	Germany	2019-04-21 05:22:00	2019	Spring	70.76	53.8801	8.60758	0	54.4835	8.95309	Finland	Germany	A	F	2018-2019	2019-04-21	2
DE_003	Germany	2019-04-21 05:23:00	2019	Spring	70.76	53.8801	8.60758	1	54.4834	8.95314	Finland	Germany	A	F	2018-2019	2019-04-21	2
DE_003	Germany	2019-04-21 05:24:00	2019	Spring	70.76	53.8801	8.60758	1	54.4833	8.95424	Finland	Germany	A	F	2018-2019	2019-04-21	2
DE_003	Germany	2019-04-21 05:25:00	2019	Spring	70.77	53.8801	8.60758	1	54.4833	8.95428	Finland	Germany	A	F	2018-2019	2019-04-21	2
DE_003	Germany	2019-04-21 05:26:00	2019	Spring	70.78	53.8801	8.60758	1	54.4834	8.95445	Finland	Germany	A	F	2018-2019	2019-04-21	2
DE_003	Germany	2019-04-21 05:27:00	2019	Spring	70.76	53.8801	8.60758	0	54.4831	8.95463	Finland	Germany	A	F	2018-2019	2019-04-21	2
DE_003	Germany	2019-04-21 05:28:00	2019	Spring	70.78	53.8801	8.60758	1	54.4833	8.95453	Finland	Germany	A	F	2018-2019	2019-04-21	2
DE_003	Germany	2019-04-21 05:29:00	2019	Spring	70.77	53.8801	8.60758	1	54.4832	8.95465	Finland	Germany	A	F	2018-2019	2019-04-21	2
DE_003	Germany	2019-04-21 05:30:00	2019	Spring	70.77	53.8801	8.60758	0	54.4832	8.95472	Finland	Germany	A	F	2018-2019	2019-04-21	2
DE_003	Germany	2019-04-21 05:31:00	2019	Spring	70.76	53.8801	8.60758	0	54.4831	8.95474	Finland	Germany	A	F	2018-2019	2019-04-21	2
DE_003	Germany	2019-04-21 05:32:00	2019	Spring	70.75	53.8801	8.60758	1	54.483	8.9547	Finland	Germany	A	F	2018-2019	2019-04-21	2
DE_003	Germany	2019-04-21 05:33:00	2019	Spring	70.76	53.8801	8.60758	1	54.4831	8.95482	Finland	Germany	A	F	2018-2019	2019-04-21	2
DE_003	Germany	2019-04-21 05:34:00	2019	Spring	70.75	53.8801	8.60758	1	54.4831	8.95479	Finland	Germany	A	F	2018-2019	2019-04-21	2
DE_003	Germany	2019-04-21 05:35:00	2019	Spring	70.76	53.8801	8.60758	1	54.4832	8.95468	Finland	Germany	A	F	2018-2019	2019-04-21	2
DE_003	Germany	2019-04-21 05:36:00	2019	Spring	70.76	53.8801	8.60758	1	54.4831	8.95472	Finland	Germany	A	F	2018-2019	2019-04-21	2
DE_003	Germany	2019-04-21 05:37:00	2019	Spring	70.76	53.8801	8.60758	0	54.4831	8.95467	Finland	Germany	A	F	2018-2019	2019-04-21	2
DE_003	Germany	2019-04-21 05:38:00	2019	Spring	70.76	53.8801	8.60758	1	54.4831	8.95481	Finland	Germany	A	F	2018-2019	2019-04-21	2
DE_003	Germany	2019-04-21 05:39:00	2019	Spring	70.75	53.8801	8.60758	0	54.483	8.95469	Finland	Germany	A	F	2018-2019	2019-04-21	2
DE_003	Germany	2019-04-21 05:40:00	2019	Spring	70.75	53.8801	8.60758	0	54.4831	8.95477	Finland	Germany	A	F	2018-2019	2019-04-21	2
DE_003	Germany	2019-04-21 05:41:00	2019	Spring	70.76	53.8801	8.60758	1	54.4831	8.95478	Finland	Germany	A	F	2018-2019	2019-04-21	2
DE_003	Germany	2019-04-21 05:42:00	2019	Spring	70.75	53.8801	8.60758	1	54.483	8.95473	Finland	Germany	A	F	2018-2019	2019-04-21	2
DE_003	Germany	2019-04-21 05:43:00	2019	Spring	70.75	53.8801	8.60758	0	54.483	8.95475	Finland	Germany	A	F	2018-2019	2019-04-21	2
DE_003	Germany	2019-04-21 05:44:00	2019	Spring	70.75	53.8801	8.60758	1	54.483	8.95488	Finland	Germany	A	F	2018-2019	2019-04-21	2
DE_003	Germany	2019-04-21 05:45:00	2019	Spring	70.75	53.8801	8.60758	0	54.483	8.95493	Finland	Germany	A	F	2018-2019	2019-04-21	2
DE_003	Germany	2019-04-21 05:46:00	2019	Spring	70.75	53.8801	8.60758	0	54.483	8.95504	Finland	Germany	A	F	2018-2019	2019-04-21	2
DE_003	Germany	2019-04-21 05:47:00	2019	Spring	70.76	53.8801	8.60758	1	54.483	8.9551	Finland	Germany	A	F	2018-2019	2019-04-21	2
DE_003	Germany	2019-04-21 05:48:00	2019	Spring	70.74	53.8801	8.60758	0	54.4829	8.95512	Finland	Germany	A	F	2018-2019	2019-04-21	2
DE_003	Germany	2019-04-21 05:49:00	2019	Spring	70.74	53.8801	8.60758	1	54.4828	8.95525	Finland	Germany	A	F	2018-2019	2019-04-21	2
DE_003	Germany	2019-04-21 05:50:00	2019	Spring	70.73	53.8801	8.60758	0	54.4827	8.95543	Finland	Germany	A	F	2018-2019	2019-04-21	2
DE_003	Germany	2019-04-21 05:51:00	2019	Spring	70.7	53.8801	8.60758	1	54.4823	8.9559	Finland	Germany	A	F	2018-2019	2019-04-21	2
DE_003	Germany	2019-04-21 05:52:00	2019	Spring	70.73	53.8801	8.60758	0	54.4827	8.95558	Finland	Germany	A	F	2018-2019	2019-04-21	2
DE_003	Germany	2019-04-21 05:53:00	2019	Spring	70.75	53.8801	8.60758	0	54.4828	8.95566	Finland	Germany	A	F	2018-2019	2019-04-21	2
DE_003	Germany	2019-04-21 05:54:00	2019	Spring	70.74	53.8801	8.60758	1	54.4827	8.95595	Finland	Germany	A	F	2018-2019	2019-04-21	2
DE_003	Germany	2019-04-21 05:55:00	2019	Spring	70.75	53.8801	8.60758	1	54.4828	8.95613	Finland	Germany	A	F	2018-2019	2019-04-21	2
DE_003	Germany	2019-04-21 05:56:00	2019	Spring	70.75	53.8801	8.60758	1	54.4827	8.95635	Finland	Germany	A	F	2018-2019	2019-04-21	2
DE_003	Germany	2019-04-21 05:57:00	2019	Spring	70.75	53.8801	8.60758	0	54.4826	8.95681	Finland	Germany	A	F	2018-2019	2019-04-21	2
DE_003	Germany	2019-04-21 05:58:00	2019	Spring	70.77	53.8801	8.60758	0	54.4828	8.95675	Finland	Germany	A	F	2018-2019	2019-04-21	2
DE_003	Germany	2019-04-21 05:59:00	2019	Spring	70.76	53.8801	8.60758	1	54.4827	8.95689	Finland	Germany	A	F	2018-2019	2019-04-21	2
DE_003	Germany	2019-04-21 06:00:00	2019	Spring	70.76	53.8801	8.60758	0	54.4827	8.95697	Finland	Germany	A	F	2018-2019	2019-04-21	2
DE_003	Germany	2019-04-21 06:01:00	2019	Spring	70.76	53.8801	8.60758	1	54.4826	8.9571	Finland	Germany	A	F	2018-2019	2019-04-21	2
DE_003	Germany	2019-04-21 06:02:00	2019	Spring	70.76	53.8801	8.60758	0	54.4827	8.95708	Finland	Germany	A	F	2018-2019	2019-04-21	2
DE_003	Germany	2019-04-21 06:03:00	2019	Spring	70.75	53.8801	8.60758	1	54.4825	8.95737	Finland	Germany	A	F	2018-2019	2019-04-21	2
DE_003	Germany	2019-04-21 06:04:00	2019	Spring	70.74	53.8801	8.60758	1	54.4823	8.95762	Finland	Germany	A	F	2018-2019	2019-04-21	2
DE_003	Germany	2019-04-21 06:05:00	2019	Spring	70.74	53.8801	8.60758	0	54.4823	8.95764	Finland	Germany	A	F	2018-2019	2019-04-21	2
DE_003	Germany	2019-04-21 06:06:00	2019	Spring	70.75	53.8801	8.60758	1	54.4824	8.95759	Finland	Germany	A	F	2018-2019	2019-04-21	2
DE_003	Germany	2019-04-21 06:07:00	2019	Spring	70.74	53.8801	8.60758	1	54.4823	8.95766	Finland	Germany	A	F	2018-2019	2019-04-21	2
DE_003	Germany	2019-04-21 06:08:00	2019	Spring	70.73	53.8801	8.60758	0	54.4823	8.95768	Finland	Germany	A	F	2018-2019	2019-04-21	2
DE_003	Germany	2019-04-21 06:09:00	2019	Spring	70.74	53.8801	8.60758	0	54.4823	8.95781	Finland	Germany	A	F	2018-2019	2019-04-21	2
DE_003	Germany	2019-04-21 06:10:00	2019	Spring	70.74	53.8801	8.60758	1	54.4823	8.95782	Finland	Germany	A	F	2018-2019	2019-04-21	2
DE_003	Germany	2019-04-21 06:11:00	2019	Spring	70.75	53.8801	8.60758	1	54.4824	8.9578	Finland	Germany	A	F	2018-2019	2019-04-21	2
DE_003	Germany	2019-04-21 06:12:00	2019	Spring	70.74	53.8801	8.60758	0	54.4823	8.958	Finland	Germany	A	F	2018-2019	2019-04-21	2
DE_003	Germany	2019-04-21 06:13:00	2019	Spring	70.74	53.8801	8.60758	0	54.4823	8.95809	Finland	Germany	A	F	2018-2019	2019-04-21	2
DE_003	Germany	2019-04-21 06:14:00	2019	Spring	70.74	53.8801	8.60758	1	54.4823	8.95804	Finland	Germany	A	F	2018-2019	2019-04-21	2
DE_003	Germany	2019-04-21 06:15:00	2019	Spring	70.73	53.8801	8.60758	0	54.4821	8.95826	Finland	Germany	A	F	2018-2019	2019-04-21	2
DE_003	Germany	2019-04-21 06:16:00	2019	Spring	70.73	53.8801	8.60758	1	54.4821	8.95833	Finland	Germany	A	F	2018-2019	2019-04-21	2
DE_003	Germany	2019-04-21 06:17:00	2019	Spring	70.72	53.8801	8.60758	0	54.482	8.95834	Finland	Germany	A	F	2018-2019	2019-04-21	2
DE_003	Germany	2019-04-21 06:18:00	2019	Spring	70.73	53.8801	8.60758	1	54.4821	8.95829	Finland	Germany	A	F	2018-2019	2019-04-21	2
DE_003	Germany	2019-04-21 06:19:00	2019	Spring	70.72	53.8801	8.60758	1	54.482	8.95858	Finland	Germany	A	F	2018-2019	2019-04-21	2
DE_003	Germany	2019-04-21 06:20:00	2019	Spring	70.71	53.8801	8.60758	0	54.4818	8.95883	Finland	Germany	A	F	2018-2019	2019-04-21	2
DE_003	Germany	2019-04-21 06:21:00	2019	Spring	70.73	53.8801	8.60758	1	54.4821	8.95852	Finland	Germany	A	F	2018-2019	2019-04-21	2
DE_003	Germany	2019-04-21 06:22:00	2019	Spring	70.72	53.8801	8.60758	1	54.482	8.95864	Finland	Germany	A	F	2018-2019	2019-04-21	2
DE_003	Germany	2019-04-21 06:23:00	2019	Spring	70.72	53.8801	8.60758	1	54.4819	8.9587	Finland	Germany	A	F	2018-2019	2019-04-21	2
DE_003	Germany	2019-04-21 06:24:00	2019	Spring	70.71	53.8801	8.60758	0	54.4819	8.95875	Finland	Germany	A	F	2018-2019	2019-04-21	2
DE_003	Germany	2019-04-21 06:25:00	2019	Spring	70.71	53.8801	8.60758	1	54.4819	8.95877	Finland	Germany	A	F	2018-2019	2019-04-21	2
DE_003	Germany	2019-04-21 06:26:00	2019	Spring	70.72	53.8801	8.60758	0	54.4819	8.95874	Finland	Germany	A	F	2018-2019	2019-04-21	2
DE_003	Germany	2019-04-21 06:27:00	2019	Spring	70.72	53.8801	8.60758	1	54.4819	8.95888	Finland	Germany	A	F	2018-2019	2019-04-21	2
DE_003	Germany	2019-04-21 06:28:00	2019	Spring	70.73	53.8801	8.60758	1	54.4821	8.95865	Finland	Germany	A	F	2018-2019	2019-04-21	2
DE_003	Germany	2019-04-21 06:29:00	2019	Spring	70.73	53.8801	8.60758	0	54.482	8.95881	Finland	Germany	A	F	2018-2019	2019-04-21	2
DE_003	Germany	2019-04-21 06:30:00	2019	Spring	70.73	53.8801	8.60758	0	54.482	8.95877	Finland	Germany	A	F	2018-2019	2019-04-21	2
DE_003	Germany	2019-04-21 06:31:00	2019	Spring	70.74	53.8801	8.60758	0	54.4821	8.95874	Finland	Germany	A	F	2018-2019	2019-04-21	2
DE_003	Germany	2019-04-21 06:32:00	2019	Spring	70.73	53.8801	8.60758	1	54.4821	8.95878	Finland	Germany	A	F	2018-2019	2019-04-21	2
DE_003	Germany	2019-04-21 06:33:00	2019	Spring	70.74	53.8801	8.60758	0	54.4821	8.95877	Finland	Germany	A	F	2018-2019	2019-04-21	2
DE_003	Germany	2019-04-21 06:34:00	2019	Spring	70.74	53.8801	8.60758	0	54.4821	8.95884	Finland	Germany	A	F	2018-2019	2019-04-21	2
DE_003	Germany	2019-04-21 06:35:00	2019	Spring	70.74	53.8801	8.60758	1	54.4821	8.95888	Finland	Germany	A	F	2018-2019	2019-04-21	2
DE_003	Germany	2019-04-21 06:36:00	2019	Spring	70.74	53.8801	8.60758	1	54.4821	8.95894	Finland	Germany	A	F	2018-2019	2019-04-21	2
DE_003	Germany	2019-04-21 06:37:00	2019	Spring	70.75	53.8801	8.60758	1	54.4821	8.95899	Finland	Germany	A	F	2018-2019	2019-04-21	2
DE_003	Germany	2019-04-21 06:38:00	2019	Spring	70.75	53.8801	8.60758	1	54.4822	8.95903	Finland	Germany	A	F	2018-2019	2019-04-21	2
DE_003	Germany	2019-04-21 06:39:00	2019	Spring	70.75	53.8801	8.60758	1	54.4822	8.95913	Finland	Germany	A	F	2018-2019	2019-04-21	2
DE_003	Germany	2019-04-21 06:40:00	2019	Spring	70.75	53.8801	8.60758	0	54.4822	8.95918	Finland	Germany	A	F	2018-2019	2019-04-21	2
DE_003	Germany	2019-04-21 06:41:00	2019	Spring	70.75	53.8801	8.60758	1	54.4822	8.95919	Finland	Germany	A	F	2018-2019	2019-04-21	2
DE_003	Germany	2019-04-21 06:42:00	2019	Spring	70.75	53.8801	8.60758	0	54.4821	8.95928	Finland	Germany	A	F	2018-2019	2019-04-21	2
DE_003	Germany	2019-04-21 06:43:00	2019	Spring	70.75	53.8801	8.60758	0	54.4821	8.95928	Finland	Germany	A	F	2018-2019	2019-04-21	2
DE_003	Germany	2019-04-21 06:44:00	2019	Spring	70.75	53.8801	8.60758	1	54.4821	8.95937	Finland	Germany	A	F	2018-2019	2019-04-21	2
DE_003	Germany	2019-04-21 06:45:00	2019	Spring	70.75	53.8801	8.60758	1	54.4821	8.95932	Finland	Germany	A	F	2018-2019	2019-04-21	2
DE_003	Germany	2019-04-21 06:46:00	2019	Spring	70.76	53.8801	8.60758	0	54.4821	8.95946	Finland	Germany	A	F	2018-2019	2019-04-21	2
DE_003	Germany	2019-04-21 06:47:00	2019	Spring	70.76	53.8801	8.60758	1	54.4821	8.95957	Finland	Germany	A	F	2018-2019	2019-04-21	2
DE_003	Germany	2019-04-21 06:48:00	2019	Spring	70.76	53.8801	8.60758	0	54.4821	8.95961	Finland	Germany	A	F	2018-2019	2019-04-21	2
DE_003	Germany	2019-04-21 06:49:00	2019	Spring	70.76	53.8801	8.60758	0	54.4822	8.95963	Finland	Germany	A	F	2018-2019	2019-04-21	2
DE_003	Germany	2019-04-21 06:50:00	2019	Spring	70.78	53.8801	8.60758	0	54.4823	8.95972	Finland	Germany	A	F	2018-2019	2019-04-21	2
DE_003	Germany	2019-04-21 06:51:00	2019	Spring	70.78	53.8801	8.60758	1	54.4823	8.95987	Finland	Germany	A	F	2018-2019	2019-04-21	2
DE_003	Germany	2019-04-21 06:52:00	2019	Spring	70.76	53.8801	8.60758	1	54.4821	8.95998	Finland	Germany	A	F	2018-2019	2019-04-21	2
DE_003	Germany	2019-04-21 06:53:00	2019	Spring	70.77	53.8801	8.60758	1	54.4822	8.95997	Finland	Germany	A	F	2018-2019	2019-04-21	2
DE_003	Germany	2019-04-21 06:54:00	2019	Spring	70.78	53.8801	8.60758	0	54.4823	8.95979	Finland	Germany	A	F	2018-2019	2019-04-21	2
DE_003	Germany	2019-04-21 06:55:00	2019	Spring	70.77	53.8801	8.60758	1	54.4822	8.95989	Finland	Germany	A	F	2018-2019	2019-04-21	2
DE_003	Germany	2019-04-21 06:56:00	2019	Spring	70.77	53.8801	8.60758	1	54.4821	8.96009	Finland	Germany	A	F	2018-2019	2019-04-21	2
DE_003	Germany	2019-04-21 06:57:00	2019	Spring	70.77	53.8801	8.60758	0	54.4821	8.96008	Finland	Germany	A	F	2018-2019	2019-04-21	2
DE_003	Germany	2019-04-21 06:58:00	2019	Spring	70.77	53.8801	8.60758	0	54.4822	8.9601	Finland	Germany	A	F	2018-2019	2019-04-21	2
DE_003	Germany	2019-04-21 06:59:00	2019	Spring	70.77	53.8801	8.60758	1	54.4822	8.96006	Finland	Germany	A	F	2018-2019	2019-04-21	2
DE_003	Germany	2019-04-21 07:00:00	2019	Spring	70.76	53.8801	8.60758	0	54.482	8.96023	Finland	Germany	A	F	2018-2019	2019-04-21	2
DE_003	Germany	2019-04-21 07:01:00	2019	Spring	70.77	53.8801	8.60758	0	54.4821	8.96021	Finland	Germany	A	F	2018-2019	2019-04-21	2
DE_003	Germany	2019-04-21 07:02:00	2019	Spring	70.76	53.8801	8.60758	1	54.482	8.96035	Finland	Germany	A	F	2018-2019	2019-04-21	2
DE_003	Germany	2019-04-21 07:03:00	2019	Spring	70.76	53.8801	8.60758	0	54.482	8.96037	Finland	Germany	A	F	2018-2019	2019-04-21	2
DE_003	Germany	2019-04-21 07:04:00	2019	Spring	70.77	53.8801	8.60758	1	54.4822	8.96009	Finland	Germany	A	F	2018-2019	2019-04-21	2
DE_003	Germany	2019-04-21 07:05:00	2019	Spring	70.74	53.8801	8.60758	1	54.4817	8.96074	Finland	Germany	A	F	2018-2019	2019-04-21	2
DE_003	Germany	2019-04-21 07:06:00	2019	Spring	70.77	53.8801	8.60758	0	54.4821	8.96014	Finland	Germany	A	F	2018-2019	2019-04-21	2
DE_003	Germany	2019-04-21 07:07:00	2019	Spring	70.77	53.8801	8.60758	0	54.4821	8.96018	Finland	Germany	A	F	2018-2019	2019-04-21	2
DE_003	Germany	2019-04-21 07:08:00	2019	Spring	70.77	53.8801	8.60758	1	54.4821	8.96022	Finland	Germany	A	F	2018-2019	2019-04-21	2
DE_003	Germany	2019-04-21 07:09:00	2019	Spring	70.76	53.8801	8.60758	0	54.482	8.96027	Finland	Germany	A	F	2018-2019	2019-04-21	2
DE_003	Germany	2019-04-21 07:10:00	2019	Spring	70.77	53.8801	8.60758	1	54.4821	8.96028	Finland	Germany	A	F	2018-2019	2019-04-21	2
DE_003	Germany	2019-04-21 07:11:00	2019	Spring	70.78	53.8801	8.60758	1	54.4822	8.96003	Finland	Germany	A	F	2018-2019	2019-04-21	2
DE_003	Germany	2019-04-21 07:12:00	2019	Spring	70.77	53.8801	8.60758	0	54.4822	8.9601	Finland	Germany	A	F	2018-2019	2019-04-21	2
DE_003	Germany	2019-04-21 07:13:00	2019	Spring	70.78	53.8801	8.60758	1	54.4822	8.96	Finland	Germany	A	F	2018-2019	2019-04-21	2
DE_003	Germany	2019-04-21 07:14:00	2019	Spring	70.78	53.8801	8.60758	0	54.4822	8.96002	Finland	Germany	A	F	2018-2019	2019-04-21	2
DE_003	Germany	2019-04-21 07:15:00	2019	Spring	70.77	53.8801	8.60758	1	54.4821	8.96018	Finland	Germany	A	F	2018-2019	2019-04-21	2
DE_003	Germany	2019-04-21 07:16:00	2019	Spring	70.77	53.8801	8.60758	0	54.4821	8.96013	Finland	Germany	A	F	2018-2019	2019-04-21	2
DE_003	Germany	2019-04-21 07:17:00	2019	Spring	70.74	53.8801	8.60758	0	54.4818	8.96054	Finland	Germany	A	F	2018-2019	2019-04-21	2
DE_003	Germany	2019-04-21 07:18:00	2019	Spring	70.77	53.8801	8.60758	1	54.4821	8.9602	Finland	Germany	A	F	2018-2019	2019-04-21	2
DE_003	Germany	2019-04-21 07:19:00	2019	Spring	70.76	53.8801	8.60758	0	54.4821	8.96026	Finland	Germany	A	F	2018-2019	2019-04-21	2
DE_003	Germany	2019-04-21 07:20:00	2019	Spring	70.76	53.8801	8.60758	1	54.482	8.96019	Finland	Germany	A	F	2018-2019	2019-04-21	2
DE_003	Germany	2019-04-21 07:21:00	2019	Spring	70.76	53.8801	8.60758	1	54.482	8.96024	Finland	Germany	A	F	2018-2019	2019-04-21	2
DE_003	Germany	2019-04-21 07:22:00	2019	Spring	70.76	53.8801	8.60758	0	54.482	8.96011	Finland	Germany	A	F	2018-2019	2019-04-21	2
DE_003	Germany	2019-04-21 07:23:00	2019	Spring	70.77	53.8801	8.60758	1	54.4821	8.96005	Finland	Germany	A	F	2018-2019	2019-04-21	2
DE_003	Germany	2019-04-21 07:24:00	2019	Spring	70.76	53.8801	8.60758	0	54.482	8.96011	Finland	Germany	A	F	2018-2019	2019-04-21	2
DE_003	Germany	2019-04-21 07:25:00	2019	Spring	70.75	53.8801	8.60758	1	54.4819	8.96018	Finland	Germany	A	F	2018-2019	2019-04-21	2
DE_003	Germany	2019-04-21 07:26:00	2019	Spring	70.76	53.8801	8.60758	0	54.482	8.96015	Finland	Germany	A	F	2018-2019	2019-04-21	2
DE_003	Germany	2019-04-21 07:27:00	2019	Spring	70.75	53.8801	8.60758	1	54.482	8.96019	Finland	Germany	A	F	2018-2019	2019-04-21	2
DE_003	Germany	2019-04-21 07:28:00	2019	Spring	70.76	53.8801	8.60758	1	54.482	8.96019	Finland	Germany	A	F	2018-2019	2019-04-21	2
DE_003	Germany	2019-04-21 07:29:00	2019	Spring	70.76	53.8801	8.60758	0	54.482	8.96023	Finland	Germany	A	F	2018-2019	2019-04-21	2
DE_003	Germany	2019-04-21 07:30:00	2019	Spring	70.76	53.8801	8.60758	1	54.482	8.9603	Finland	Germany	A	F	2018-2019	2019-04-21	2
DE_003	Germany	2019-04-21 07:31:00	2019	Spring	70.76	53.8801	8.60758	0	54.482	8.96023	Finland	Germany	A	F	2018-2019	2019-04-21	2
DE_003	Germany	2019-04-21 07:32:00	2019	Spring	70.76	53.8801	8.60758	1	54.482	8.96035	Finland	Germany	A	F	2018-2019	2019-04-21	2
DE_003	Germany	2019-04-21 07:33:00	2019	Spring	70.76	53.8801	8.60758	1	54.482	8.96035	Finland	Germany	A	F	2018-2019	2019-04-21	2
DE_003	Germany	2019-04-21 07:34:00	2019	Spring	70.77	53.8801	8.60758	0	54.4821	8.96037	Finland	Germany	A	F	2018-2019	2019-04-21	2
DE_003	Germany	2019-04-21 07:35:00	2019	Spring	70.76	53.8801	8.60758	1	54.482	8.96031	Finland	Germany	A	F	2018-2019	2019-04-21	2
DE_003	Germany	2019-04-21 07:36:00	2019	Spring	70.77	53.8801	8.60758	1	54.4821	8.9603	Finland	Germany	A	F	2018-2019	2019-04-21	2
DE_003	Germany	2019-04-21 07:37:00	2019	Spring	70.77	53.8801	8.60758	1	54.4821	8.9604	Finland	Germany	A	F	2018-2019	2019-04-21	2
DE_003	Germany	2019-04-21 07:38:00	2019	Spring	70.77	53.8801	8.60758	1	54.482	8.9604	Finland	Germany	A	F	2018-2019	2019-04-21	2
DE_003	Germany	2019-04-21 07:39:00	2019	Spring	70.76	53.8801	8.60758	1	54.482	8.96038	Finland	Germany	A	F	2018-2019	2019-04-21	2
DE_003	Germany	2019-04-21 07:40:00	2019	Spring	70.76	53.8801	8.60758	0	54.482	8.96025	Finland	Germany	A	F	2018-2019	2019-04-21	2
DE_003	Germany	2019-04-21 07:41:00	2019	Spring	70.76	53.8801	8.60758	0	54.482	8.96033	Finland	Germany	A	F	2018-2019	2019-04-21	2
DE_003	Germany	2019-04-21 07:42:00	2019	Spring	70.76	53.8801	8.60758	1	54.482	8.96032	Finland	Germany	A	F	2018-2019	2019-04-21	2
DE_003	Germany	2019-04-21 07:43:00	2019	Spring	70.76	53.8801	8.60758	1	54.482	8.96028	Finland	Germany	A	F	2018-2019	2019-04-21	2
DE_003	Germany	2019-04-21 07:44:00	2019	Spring	70.76	53.8801	8.60758	1	54.4821	8.96025	Finland	Germany	A	F	2018-2019	2019-04-21	2
DE_003	Germany	2019-04-21 07:45:00	2019	Spring	70.74	53.8801	8.60758	1	54.4818	8.96037	Finland	Germany	A	F	2018-2019	2019-04-21	2
DE_003	Germany	2019-04-21 07:46:00	2019	Spring	70.76	53.8801	8.60758	1	54.482	8.96038	Finland	Germany	A	F	2018-2019	2019-04-21	2
DE_003	Germany	2019-04-21 07:47:00	2019	Spring	70.75	53.8801	8.60758	1	54.482	8.96032	Finland	Germany	A	F	2018-2019	2019-04-21	2
DE_003	Germany	2019-04-21 07:48:00	2019	Spring	70.76	53.8801	8.60758	0	54.482	8.96033	Finland	Germany	A	F	2018-2019	2019-04-21	2
DE_003	Germany	2019-04-21 07:49:00	2019	Spring	70.76	53.8801	8.60758	1	54.482	8.96036	Finland	Germany	A	F	2018-2019	2019-04-21	2
DE_003	Germany	2019-04-21 07:50:00	2019	Spring	70.76	53.8801	8.60758	1	54.482	8.9604	Finland	Germany	A	F	2018-2019	2019-04-21	2
DE_003	Germany	2019-04-21 07:51:00	2019	Spring	70.76	53.8801	8.60758	0	54.4819	8.96043	Finland	Germany	A	F	2018-2019	2019-04-21	2
DE_003	Germany	2019-04-21 07:52:00	2019	Spring	70.76	53.8801	8.60758	1	54.482	8.96038	Finland	Germany	A	F	2018-2019	2019-04-21	2
DE_003	Germany	2019-04-21 07:53:00	2019	Spring	70.75	53.8801	8.60758	1	54.4819	8.96039	Finland	Germany	A	F	2018-2019	2019-04-21	2
DE_003	Germany	2019-04-21 07:54:00	2019	Spring	70.76	53.8801	8.60758	1	54.482	8.96041	Finland	Germany	A	F	2018-2019	2019-04-21	2
DE_003	Germany	2019-04-21 07:55:00	2019	Spring	70.76	53.8801	8.60758	0	54.482	8.96047	Finland	Germany	A	F	2018-2019	2019-04-21	2
DE_003	Germany	2019-04-21 07:56:00	2019	Spring	70.76	53.8801	8.60758	1	54.482	8.96051	Finland	Germany	A	F	2018-2019	2019-04-21	2
DE_003	Germany	2019-04-21 07:57:00	2019	Spring	70.78	53.8801	8.60758	1	54.4822	8.96035	Finland	Germany	A	F	2018-2019	2019-04-21	2
DE_003	Germany	2019-04-21 07:58:00	2019	Spring	70.76	53.8801	8.60758	0	54.4819	8.96053	Finland	Germany	A	F	2018-2019	2019-04-21	2
DE_003	Germany	2019-04-21 07:59:00	2019	Spring	70.76	53.8801	8.60758	1	54.482	8.96056	Finland	Germany	A	F	2018-2019	2019-04-21	2
DE_003	Germany	2019-04-21 08:00:00	2019	Spring	70.76	53.8801	8.60758	0	54.482	8.96042	Finland	Germany	A	F	2018-2019	2019-04-21	2
DE_003	Germany	2019-04-21 08:01:00	2019	Spring	70.76	53.8801	8.60758	0	54.482	8.96056	Finland	Germany	A	F	2018-2019	2019-04-21	2
DE_003	Germany	2019-04-21 08:02:00	2019	Spring	70.77	53.8801	8.60758	1	54.4821	8.96032	Finland	Germany	A	F	2018-2019	2019-04-21	2
DE_003	Germany	2019-04-21 08:03:00	2019	Spring	70.77	53.8801	8.60758	1	54.482	8.96045	Finland	Germany	A	F	2018-2019	2019-04-21	2
DE_003	Germany	2019-04-21 08:04:00	2019	Spring	70.77	53.8801	8.60758	1	54.482	8.96055	Finland	Germany	A	F	2018-2019	2019-04-21	2
DE_003	Germany	2019-04-21 08:05:00	2019	Spring	70.77	53.8801	8.60758	0	54.4821	8.96045	Finland	Germany	A	F	2018-2019	2019-04-21	2
DE_003	Germany	2019-04-21 08:06:00	2019	Spring	70.77	53.8801	8.60758	0	54.4821	8.96064	Finland	Germany	A	F	2018-2019	2019-04-21	2
DE_003	Germany	2019-04-21 08:07:00	2019	Spring	70.76	53.8801	8.60758	1	54.4819	8.96075	Finland	Germany	A	F	2018-2019	2019-04-21	2
DE_003	Germany	2019-04-21 08:08:00	2019	Spring	70.77	53.8801	8.60758	1	54.482	8.96075	Finland	Germany	A	F	2018-2019	2019-04-21	2
DE_003	Germany	2019-04-21 08:09:00	2019	Spring	70.77	53.8801	8.60758	0	54.4821	8.96061	Finland	Germany	A	F	2018-2019	2019-04-21	2
DE_003	Germany	2019-04-21 08:10:00	2019	Spring	70.77	53.8801	8.60758	1	54.482	8.96064	Finland	Germany	A	F	2018-2019	2019-04-21	2
DE_003	Germany	2019-04-21 08:11:00	2019	Spring	70.77	53.8801	8.60758	0	54.482	8.96068	Finland	Germany	A	F	2018-2019	2019-04-21	2
DE_003	Germany	2019-04-21 08:12:00	2019	Spring	70.77	53.8801	8.60758	1	54.482	8.96074	Finland	Germany	A	F	2018-2019	2019-04-21	2
DE_003	Germany	2019-04-21 08:13:00	2019	Spring	70.76	53.8801	8.60758	0	54.4819	8.96069	Finland	Germany	A	F	2018-2019	2019-04-21	2
DE_003	Germany	2019-04-21 08:14:00	2019	Spring	70.76	53.8801	8.60758	0	54.482	8.96053	Finland	Germany	A	F	2018-2019	2019-04-21	2
DE_003	Germany	2019-04-21 08:15:00	2019	Spring	70.77	53.8801	8.60758	0	54.4821	8.96048	Finland	Germany	A	F	2018-2019	2019-04-21	2
DE_003	Germany	2019-04-21 08:16:00	2019	Spring	70.76	53.8801	8.60758	1	54.482	8.96045	Finland	Germany	A	F	2018-2019	2019-04-21	2
DE_003	Germany	2019-04-21 08:17:00	2019	Spring	70.76	53.8801	8.60758	1	54.482	8.96052	Finland	Germany	A	F	2018-2019	2019-04-21	2
DE_003	Germany	2019-04-21 08:18:00	2019	Spring	70.76	53.8801	8.60758	0	54.482	8.96045	Finland	Germany	A	F	2018-2019	2019-04-21	2
DE_003	Germany	2019-04-21 08:19:00	2019	Spring	70.76	53.8801	8.60758	0	54.482	8.96045	Finland	Germany	A	F	2018-2019	2019-04-21	2
DE_003	Germany	2019-04-21 08:20:00	2019	Spring	70.76	53.8801	8.60758	1	54.482	8.96045	Finland	Germany	A	F	2018-2019	2019-04-21	2
DE_003	Germany	2019-04-21 08:21:00	2019	Spring	70.76	53.8801	8.60758	1	54.482	8.96032	Finland	Germany	A	F	2018-2019	2019-04-21	2
DE_003	Germany	2019-04-21 08:22:00	2019	Spring	70.76	53.8801	8.60758	0	54.482	8.96032	Finland	Germany	A	F	2018-2019	2019-04-21	2
DE_003	Germany	2019-04-21 08:23:00	2019	Spring	70.76	53.8801	8.60758	0	54.482	8.96029	Finland	Germany	A	F	2018-2019	2019-04-21	2
DE_003	Germany	2019-04-21 08:24:00	2019	Spring	70.75	53.8801	8.60758	1	54.482	8.96006	Finland	Germany	A	F	2018-2019	2019-04-21	2
DE_003	Germany	2019-04-21 08:25:00	2019	Spring	70.75	53.8801	8.60758	1	54.4818	8.9606	Finland	Germany	A	F	2018-2019	2019-04-21	2
DE_003	Germany	2019-04-21 08:26:00	2019	Spring	70.74	53.8801	8.60758	0	54.4819	8.96028	Finland	Germany	A	F	2018-2019	2019-04-21	2
DE_003	Germany	2019-04-21 08:27:00	2019	Spring	70.74	53.8801	8.60758	1	54.4819	8.9602	Finland	Germany	A	F	2018-2019	2019-04-21	2
DE_003	Germany	2019-04-21 08:28:00	2019	Spring	70.74	53.8801	8.60758	1	54.4818	8.96029	Finland	Germany	A	F	2018-2019	2019-04-21	2
DE_003	Germany	2019-04-21 08:29:00	2019	Spring	70.74	53.8801	8.60758	0	54.4818	8.96025	Finland	Germany	A	F	2018-2019	2019-04-21	2
DE_003	Germany	2019-04-21 08:30:00	2019	Spring	70.74	53.8801	8.60758	1	54.4818	8.96021	Finland	Germany	A	F	2018-2019	2019-04-21	2
DE_003	Germany	2019-04-21 08:31:00	2019	Spring	70.75	53.8801	8.60758	1	54.4819	8.96034	Finland	Germany	A	F	2018-2019	2019-04-21	2
DE_003	Germany	2019-04-21 08:32:00	2019	Spring	70.75	53.8801	8.60758	1	54.4819	8.96028	Finland	Germany	A	F	2018-2019	2019-04-21	2
DE_003	Germany	2019-04-21 08:33:00	2019	Spring	70.76	53.8801	8.60758	1	54.482	8.96033	Finland	Germany	A	F	2018-2019	2019-04-21	2
DE_003	Germany	2019-04-21 08:34:00	2019	Spring	70.75	53.8801	8.60758	1	54.482	8.96027	Finland	Germany	A	F	2018-2019	2019-04-21	2
DE_003	Germany	2019-04-21 08:35:00	2019	Spring	70.76	53.8801	8.60758	0	54.482	8.96036	Finland	Germany	A	F	2018-2019	2019-04-21	2
DE_003	Germany	2019-04-21 08:36:00	2019	Spring	70.77	53.8801	8.60758	1	54.4821	8.96024	Finland	Germany	A	F	2018-2019	2019-04-21	2
DE_003	Germany	2019-04-21 08:37:00	2019	Spring	70.77	53.8801	8.60758	0	54.482	8.96042	Finland	Germany	A	F	2018-2019	2019-04-21	2
DE_003	Germany	2019-04-21 08:38:00	2019	Spring	70.76	53.8801	8.60758	1	54.482	8.96037	Finland	Germany	A	F	2018-2019	2019-04-21	2
DE_003	Germany	2019-04-21 08:39:00	2019	Spring	70.76	53.8801	8.60758	1	54.4821	8.96027	Finland	Germany	A	F	2018-2019	2019-04-21	2
DE_003	Germany	2019-04-21 08:40:00	2019	Spring	70.77	53.8801	8.60758	1	54.4821	8.96035	Finland	Germany	A	F	2018-2019	2019-04-21	2
DE_003	Germany	2019-04-21 08:41:00	2019	Spring	70.77	53.8801	8.60758	0	54.4821	8.96026	Finland	Germany	A	F	2018-2019	2019-04-21	2
DE_003	Germany	2019-04-21 08:42:00	2019	Spring	70.77	53.8801	8.60758	0	54.4821	8.96031	Finland	Germany	A	F	2018-2019	2019-04-21	2
DE_003	Germany	2019-04-21 08:43:00	2019	Spring	70.78	53.8801	8.60758	1	54.4822	8.96027	Finland	Germany	A	F	2018-2019	2019-04-21	2
DE_003	Germany	2019-04-21 08:44:00	2019	Spring	70.78	53.8801	8.60758	1	54.4822	8.96037	Finland	Germany	A	F	2018-2019	2019-04-21	2
DE_003	Germany	2019-04-21 08:45:00	2019	Spring	70.77	53.8801	8.60758	1	54.4821	8.96028	Finland	Germany	A	F	2018-2019	2019-04-21	2
DE_003	Germany	2019-04-21 08:46:00	2019	Spring	70.77	53.8801	8.60758	0	54.4822	8.96007	Finland	Germany	A	F	2018-2019	2019-04-21	2
DE_003	Germany	2019-04-21 08:47:00	2019	Spring	70.77	53.8801	8.60758	1	54.4821	8.96054	Finland	Germany	A	F	2018-2019	2019-04-21	2
DE_003	Germany	2019-04-21 08:48:00	2019	Spring	70.77	53.8801	8.60758	0	54.4821	8.96027	Finland	Germany	A	F	2018-2019	2019-04-21	2
DE_003	Germany	2019-04-21 08:49:00	2019	Spring	70.77	53.8801	8.60758	1	54.482	8.96055	Finland	Germany	A	F	2018-2019	2019-04-21	2
DE_003	Germany	2019-04-21 08:50:00	2019	Spring	70.77	53.8801	8.60758	1	54.482	8.9608	Finland	Germany	A	F	2018-2019	2019-04-21	2
DE_003	Germany	2019-04-21 08:51:00	2019	Spring	70.77	53.8801	8.60758	0	54.4821	8.96027	Finland	Germany	A	F	2018-2019	2019-04-21	2
DE_003	Germany	2019-04-21 08:52:00	2019	Spring	70.77	53.8801	8.60758	0	54.4821	8.9605	Finland	Germany	A	F	2018-2019	2019-04-21	2
DE_003	Germany	2019-04-21 08:53:00	2019	Spring	70.77	53.8801	8.60758	1	54.4821	8.96045	Finland	Germany	A	F	2018-2019	2019-04-21	2
DE_003	Germany	2019-04-21 08:54:00	2019	Spring	70.77	53.8801	8.60758	0	54.482	8.96067	Finland	Germany	A	F	2018-2019	2019-04-21	2
DE_003	Germany	2019-04-21 08:55:00	2019	Spring	70.77	53.8801	8.60758	0	54.4821	8.96051	Finland	Germany	A	F	2018-2019	2019-04-21	2
DE_003	Germany	2019-04-21 08:56:00	2019	Spring	70.77	53.8801	8.60758	1	54.4821	8.96049	Finland	Germany	A	F	2018-2019	2019-04-21	2
DE_003	Germany	2019-04-21 08:57:00	2019	Spring	70.78	53.8801	8.60758	0	54.4822	8.96027	Finland	Germany	A	F	2018-2019	2019-04-21	2
DE_003	Germany	2019-04-21 08:58:00	2019	Spring	70.77	53.8801	8.60758	1	54.4821	8.96033	Finland	Germany	A	F	2018-2019	2019-04-21	2
DE_003	Germany	2019-04-21 08:59:00	2019	Spring	70.77	53.8801	8.60758	1	54.4821	8.96022	Finland	Germany	A	F	2018-2019	2019-04-21	2
DE_003	Germany	2019-04-21 09:00:00	2019	Spring	70.78	53.8801	8.60758	0	54.4822	8.96031	Finland	Germany	A	F	2018-2019	2019-04-21	2
DE_003	Germany	2019-04-21 09:01:00	2019	Spring	70.78	53.8801	8.60758	1	54.4822	8.96029	Finland	Germany	A	F	2018-2019	2019-04-21	2
DE_003	Germany	2019-04-21 09:02:00	2019	Spring	70.78	53.8801	8.60758	0	54.4822	8.96024	Finland	Germany	A	F	2018-2019	2019-04-21	2
DE_003	Germany	2019-04-21 09:03:00	2019	Spring	70.77	53.8801	8.60758	0	54.4821	8.96023	Finland	Germany	A	F	2018-2019	2019-04-21	2
DE_003	Germany	2019-04-21 09:04:00	2019	Spring	70.78	53.8801	8.60758	1	54.4822	8.96022	Finland	Germany	A	F	2018-2019	2019-04-21	2
DE_003	Germany	2019-04-21 09:05:00	2019	Spring	70.77	53.8801	8.60758	0	54.4821	8.96027	Finland	Germany	A	F	2018-2019	2019-04-21	2
DE_003	Germany	2019-04-21 09:06:00	2019	Spring	70.78	53.8801	8.60758	1	54.4822	8.9601	Finland	Germany	A	F	2018-2019	2019-04-21	2
DE_003	Germany	2019-04-21 09:07:00	2019	Spring	70.78	53.8801	8.60758	1	54.4822	8.9601	Finland	Germany	A	F	2018-2019	2019-04-21	2
DE_003	Germany	2019-04-21 09:08:00	2019	Spring	70.77	53.8801	8.60758	0	54.4822	8.96	Finland	Germany	A	F	2018-2019	2019-04-21	2
DE_003	Germany	2019-04-21 09:09:00	2019	Spring	70.78	53.8801	8.60758	0	54.4822	8.96013	Finland	Germany	A	F	2018-2019	2019-04-21	2
DE_003	Germany	2019-04-21 09:10:00	2019	Spring	70.78	53.8801	8.60758	1	54.4823	8.95986	Finland	Germany	A	F	2018-2019	2019-04-21	2
DE_003	Germany	2019-04-21 09:11:00	2019	Spring	70.79	53.8801	8.60758	1	54.4824	8.96	Finland	Germany	A	F	2018-2019	2019-04-21	2
DE_003	Germany	2019-04-21 09:12:00	2019	Spring	70.79	53.8801	8.60758	0	54.4824	8.9597	Finland	Germany	A	F	2018-2019	2019-04-21	2
DE_003	Germany	2019-04-21 09:13:00	2019	Spring	70.79	53.8801	8.60758	0	54.4824	8.95976	Finland	Germany	A	F	2018-2019	2019-04-21	2
DE_003	Germany	2019-04-21 09:14:00	2019	Spring	70.79	53.8801	8.60758	1	54.4824	8.95961	Finland	Germany	A	F	2018-2019	2019-04-21	2
DE_003	Germany	2019-04-21 09:15:00	2019	Spring	70.8	53.8801	8.60758	1	54.4826	8.95945	Finland	Germany	A	F	2018-2019	2019-04-21	2
DE_003	Germany	2019-04-21 09:16:00	2019	Spring	70.8	53.8801	8.60758	0	54.4826	8.95941	Finland	Germany	A	F	2018-2019	2019-04-21	2
DE_003	Germany	2019-04-21 09:17:00	2019	Spring	70.8	53.8801	8.60758	0	54.4826	8.95946	Finland	Germany	A	F	2018-2019	2019-04-21	2
DE_003	Germany	2019-04-21 09:18:00	2019	Spring	70.8	53.8801	8.60758	1	54.4826	8.95931	Finland	Germany	A	F	2018-2019	2019-04-21	2
DE_003	Germany	2019-04-21 09:19:00	2019	Spring	70.81	53.8801	8.60758	0	54.4827	8.95918	Finland	Germany	A	F	2018-2019	2019-04-21	2
DE_003	Germany	2019-04-21 09:20:00	2019	Spring	70.81	53.8801	8.60758	1	54.4827	8.95926	Finland	Germany	A	F	2018-2019	2019-04-21	2
DE_003	Germany	2019-04-21 09:21:00	2019	Spring	70.82	53.8801	8.60758	0	54.4828	8.95918	Finland	Germany	A	F	2018-2019	2019-04-21	2
DE_003	Germany	2019-04-21 09:22:00	2019	Spring	70.82	53.8801	8.60758	1	54.4828	8.959	Finland	Germany	A	F	2018-2019	2019-04-21	2
DE_003	Germany	2019-04-21 09:23:00	2019	Spring	70.82	53.8801	8.60758	0	54.4828	8.95892	Finland	Germany	A	F	2018-2019	2019-04-21	2
DE_003	Germany	2019-04-21 09:24:00	2019	Spring	70.82	53.8801	8.60758	1	54.4828	8.95903	Finland	Germany	A	F	2018-2019	2019-04-21	2
DE_003	Germany	2019-04-21 09:25:00	2019	Spring	70.82	53.8801	8.60758	1	54.4828	8.95885	Finland	Germany	A	F	2018-2019	2019-04-21	2
DE_003	Germany	2019-04-21 09:26:00	2019	Spring	70.83	53.8801	8.60758	0	54.4829	8.95895	Finland	Germany	A	F	2018-2019	2019-04-21	2
DE_003	Germany	2019-04-21 09:27:00	2019	Spring	70.83	53.8801	8.60758	1	54.4829	8.95881	Finland	Germany	A	F	2018-2019	2019-04-21	2
DE_003	Germany	2019-04-21 09:28:00	2019	Spring	70.83	53.8801	8.60758	0	54.4829	8.95888	Finland	Germany	A	F	2018-2019	2019-04-21	2
DE_003	Germany	2019-04-21 09:29:00	2019	Spring	70.83	53.8801	8.60758	1	54.483	8.95877	Finland	Germany	A	F	2018-2019	2019-04-21	2
DE_003	Germany	2019-04-21 09:30:00	2019	Spring	70.84	53.8801	8.60758	0	54.483	8.95883	Finland	Germany	A	F	2018-2019	2019-04-21	2
DE_003	Germany	2019-04-21 09:31:00	2019	Spring	70.84	53.8801	8.60758	1	54.4832	8.95856	Finland	Germany	A	F	2018-2019	2019-04-21	2
DE_003	Germany	2019-04-21 09:32:00	2019	Spring	70.84	53.8801	8.60758	0	54.4831	8.95838	Finland	Germany	A	F	2018-2019	2019-04-21	2
DE_003	Germany	2019-04-21 09:33:00	2019	Spring	70.84	53.8801	8.60758	1	54.4832	8.95815	Finland	Germany	A	F	2018-2019	2019-04-21	2
DE_003	Germany	2019-04-21 09:34:00	2019	Spring	70.84	53.8801	8.60758	0	54.4832	8.95815	Finland	Germany	A	F	2018-2019	2019-04-21	2
DE_003	Germany	2019-04-21 09:35:00	2019	Spring	70.84	53.8801	8.60758	1	54.4832	8.95797	Finland	Germany	A	F	2018-2019	2019-04-21	2
DE_003	Germany	2019-04-21 09:36:00	2019	Spring	70.84	53.8801	8.60758	0	54.4832	8.95784	Finland	Germany	A	F	2018-2019	2019-04-21	2
DE_003	Germany	2019-04-21 09:37:00	2019	Spring	70.84	53.8801	8.60758	0	54.4833	8.95788	Finland	Germany	A	F	2018-2019	2019-04-21	2
DE_003	Germany	2019-04-21 09:38:00	2019	Spring	70.84	53.8801	8.60758	1	54.4833	8.95771	Finland	Germany	A	F	2018-2019	2019-04-21	2
DE_003	Germany	2019-04-21 09:39:00	2019	Spring	70.85	53.8801	8.60758	0	54.4833	8.95771	Finland	Germany	A	F	2018-2019	2019-04-21	2
DE_003	Germany	2019-04-21 09:40:00	2019	Spring	70.85	53.8801	8.60758	0	54.4834	8.95761	Finland	Germany	A	F	2018-2019	2019-04-21	2
DE_003	Germany	2019-04-21 09:41:00	2019	Spring	70.85	53.8801	8.60758	0	54.4834	8.95763	Finland	Germany	A	F	2018-2019	2019-04-21	2
DE_003	Germany	2019-04-21 09:42:00	2019	Spring	70.85	53.8801	8.60758	1	54.4834	8.95747	Finland	Germany	A	F	2018-2019	2019-04-21	2
DE_003	Germany	2019-04-21 09:43:00	2019	Spring	70.85	53.8801	8.60758	0	54.4834	8.9575	Finland	Germany	A	F	2018-2019	2019-04-21	2
DE_003	Germany	2019-04-21 09:44:00	2019	Spring	70.86	53.8801	8.60758	1	54.4835	8.95749	Finland	Germany	A	F	2018-2019	2019-04-21	2
DE_003	Germany	2019-04-21 09:45:00	2019	Spring	70.86	53.8801	8.60758	1	54.4835	8.95743	Finland	Germany	A	F	2018-2019	2019-04-21	2
DE_003	Germany	2019-04-21 09:46:00	2019	Spring	70.86	53.8801	8.60758	0	54.4835	8.95732	Finland	Germany	A	F	2018-2019	2019-04-21	2
DE_003	Germany	2019-04-21 09:47:00	2019	Spring	70.86	53.8801	8.60758	0	54.4836	8.95715	Finland	Germany	A	F	2018-2019	2019-04-21	2
DE_003	Germany	2019-04-21 09:48:00	2019	Spring	70.87	53.8801	8.60758	1	54.4836	8.95718	Finland	Germany	A	F	2018-2019	2019-04-21	2
DE_003	Germany	2019-04-21 09:49:00	2019	Spring	70.87	53.8801	8.60758	1	54.4837	8.95718	Finland	Germany	A	F	2018-2019	2019-04-21	2
DE_003	Germany	2019-04-21 09:50:00	2019	Spring	70.89	53.8801	8.60758	0	54.4838	8.9572	Finland	Germany	A	F	2018-2019	2019-04-21	2
DE_003	Germany	2019-04-21 09:51:00	2019	Spring	70.88	53.8801	8.60758	1	54.4838	8.95714	Finland	Germany	A	F	2018-2019	2019-04-21	2
DE_003	Germany	2019-04-21 09:52:00	2019	Spring	70.89	53.8801	8.60758	0	54.4839	8.95705	Finland	Germany	A	F	2018-2019	2019-04-21	2
DE_003	Germany	2019-04-21 09:53:00	2019	Spring	70.89	53.8801	8.60758	0	54.4839	8.95691	Finland	Germany	A	F	2018-2019	2019-04-21	2
DE_003	Germany	2019-04-21 09:54:00	2019	Spring	70.87	53.8801	8.60758	1	54.4837	8.95683	Finland	Germany	A	F	2018-2019	2019-04-21	2
DE_003	Germany	2019-04-21 09:55:00	2019	Spring	70.9	53.8801	8.60758	0	54.484	8.95682	Finland	Germany	A	F	2018-2019	2019-04-21	2
DE_003	Germany	2019-04-21 09:56:00	2019	Spring	70.89	53.8801	8.60758	0	54.484	8.95696	Finland	Germany	A	F	2018-2019	2019-04-21	2
DE_003	Germany	2019-04-21 09:57:00	2019	Spring	70.89	53.8801	8.60758	1	54.4839	8.9569	Finland	Germany	A	F	2018-2019	2019-04-21	2
DE_003	Germany	2019-04-21 09:58:00	2019	Spring	70.9	53.8801	8.60758	1	54.484	8.95702	Finland	Germany	A	F	2018-2019	2019-04-21	2
DE_003	Germany	2019-04-21 09:59:00	2019	Spring	70.93	53.8801	8.60758	1	54.4842	8.95718	Finland	Germany	A	F	2018-2019	2019-04-21	2
DE_003	Germany	2019-04-21 10:00:00	2019	Spring	70.93	53.8801	8.60758	0	54.4842	8.95717	Finland	Germany	A	F	2018-2019	2019-04-21	2
DE_003	Germany	2019-04-21 10:01:00	2019	Spring	70.92	53.8801	8.60758	1	54.4841	8.95719	Finland	Germany	A	F	2018-2019	2019-04-21	2
DE_003	Germany	2019-04-21 10:02:00	2019	Spring	70.92	53.8801	8.60758	0	54.4842	8.95716	Finland	Germany	A	F	2018-2019	2019-04-21	2
DE_003	Germany	2019-04-21 10:03:00	2019	Spring	70.92	53.8801	8.60758	1	54.4842	8.95714	Finland	Germany	A	F	2018-2019	2019-04-21	2
DE_003	Germany	2019-04-21 10:04:00	2019	Spring	70.92	53.8801	8.60758	0	54.4842	8.95707	Finland	Germany	A	F	2018-2019	2019-04-21	2
DE_003	Germany	2019-04-21 10:05:00	2019	Spring	70.92	53.8801	8.60758	0	54.4842	8.95714	Finland	Germany	A	F	2018-2019	2019-04-21	2
DE_003	Germany	2019-04-21 10:06:00	2019	Spring	70.91	53.8801	8.60758	1	54.4842	8.95674	Finland	Germany	A	F	2018-2019	2019-04-21	2
DE_003	Germany	2019-04-21 10:07:00	2019	Spring	70.92	53.8801	8.60758	0	54.4841	8.95715	Finland	Germany	A	F	2018-2019	2019-04-21	2
DE_003	Germany	2019-04-21 10:08:00	2019	Spring	70.92	53.8801	8.60758	1	54.4841	8.95702	Finland	Germany	A	F	2018-2019	2019-04-21	2
DE_003	Germany	2019-04-21 10:09:00	2019	Spring	70.91	53.8801	8.60758	0	54.4841	8.95711	Finland	Germany	A	F	2018-2019	2019-04-21	2
DE_003	Germany	2019-04-21 10:10:00	2019	Spring	70.91	53.8801	8.60758	1	54.4841	8.95698	Finland	Germany	A	F	2018-2019	2019-04-21	2
DE_003	Germany	2019-04-21 10:11:00	2019	Spring	70.91	53.8801	8.60758	1	54.4841	8.95703	Finland	Germany	A	F	2018-2019	2019-04-21	2
DE_003	Germany	2019-04-21 10:12:00	2019	Spring	70.91	53.8801	8.60758	1	54.4841	8.957	Finland	Germany	A	F	2018-2019	2019-04-21	2
DE_003	Germany	2019-04-21 10:13:00	2019	Spring	70.91	53.8801	8.60758	0	54.4841	8.95695	Finland	Germany	A	F	2018-2019	2019-04-21	2
DE_003	Germany	2019-04-21 10:14:00	2019	Spring	70.91	53.8801	8.60758	1	54.4841	8.95677	Finland	Germany	A	F	2018-2019	2019-04-21	2
DE_003	Germany	2019-04-21 10:15:00	2019	Spring	70.93	53.8801	8.60758	0	54.4843	8.95683	Finland	Germany	A	F	2018-2019	2019-04-21	2
DE_003	Germany	2019-04-21 10:16:00	2019	Spring	70.93	53.8801	8.60758	1	54.4843	8.9568	Finland	Germany	A	F	2018-2019	2019-04-21	2
DE_003	Germany	2019-04-21 10:17:00	2019	Spring	70.94	53.8801	8.60758	0	54.4844	8.95677	Finland	Germany	A	F	2018-2019	2019-04-21	2
DE_003	Germany	2019-04-21 10:18:00	2019	Spring	70.94	53.8801	8.60758	1	54.4844	8.95689	Finland	Germany	A	F	2018-2019	2019-04-21	2
DE_003	Germany	2019-04-21 10:19:00	2019	Spring	70.95	53.8801	8.60758	0	54.4845	8.95685	Finland	Germany	A	F	2018-2019	2019-04-21	2
DE_003	Germany	2019-04-21 10:20:00	2019	Spring	70.95	53.8801	8.60758	1	54.4846	8.95671	Finland	Germany	A	F	2018-2019	2019-04-21	2
DE_003	Germany	2019-04-21 10:21:00	2019	Spring	70.95	53.8801	8.60758	0	54.4845	8.95679	Finland	Germany	A	F	2018-2019	2019-04-21	2
DE_003	Germany	2019-04-21 10:22:00	2019	Spring	70.96	53.8801	8.60758	1	54.4847	8.95663	Finland	Germany	A	F	2018-2019	2019-04-21	2
DE_003	Germany	2019-04-21 10:23:00	2019	Spring	70.97	53.8801	8.60758	0	54.4847	8.95657	Finland	Germany	A	F	2018-2019	2019-04-21	2
DE_003	Germany	2019-04-21 10:24:00	2019	Spring	70.97	53.8801	8.60758	1	54.4848	8.95661	Finland	Germany	A	F	2018-2019	2019-04-21	2
DE_003	Germany	2019-04-21 10:25:00	2019	Spring	70.98	53.8801	8.60758	0	54.4849	8.9567	Finland	Germany	A	F	2018-2019	2019-04-21	2
DE_003	Germany	2019-04-21 10:26:00	2019	Spring	70.99	53.8801	8.60758	1	54.4849	8.95662	Finland	Germany	A	F	2018-2019	2019-04-21	2
DE_003	Germany	2019-04-21 10:27:00	2019	Spring	71	53.8801	8.60758	1	54.485	8.95654	Finland	Germany	A	F	2018-2019	2019-04-21	2
DE_003	Germany	2019-04-21 10:28:00	2019	Spring	71	53.8801	8.60758	0	54.4851	8.95656	Finland	Germany	A	F	2018-2019	2019-04-21	2
DE_003	Germany	2019-04-21 10:29:00	2019	Spring	71	53.8801	8.60758	1	54.4851	8.95638	Finland	Germany	A	F	2018-2019	2019-04-21	2
DE_003	Germany	2019-04-21 10:30:00	2019	Spring	71.01	53.8801	8.60758	1	54.4851	8.9565	Finland	Germany	A	F	2018-2019	2019-04-21	2
DE_003	Germany	2019-04-21 10:31:00	2019	Spring	71.01	53.8801	8.60758	0	54.4852	8.9564	Finland	Germany	A	F	2018-2019	2019-04-21	2
DE_003	Germany	2019-04-21 10:32:00	2019	Spring	71.02	53.8801	8.60758	1	54.4853	8.95619	Finland	Germany	A	F	2018-2019	2019-04-21	2
DE_003	Germany	2019-04-21 10:33:00	2019	Spring	71.03	53.8801	8.60758	0	54.4854	8.95613	Finland	Germany	A	F	2018-2019	2019-04-21	2
DE_003	Germany	2019-04-21 10:34:00	2019	Spring	71.03	53.8801	8.60758	0	54.4855	8.95593	Finland	Germany	A	F	2018-2019	2019-04-21	2
DE_003	Germany	2019-04-21 10:35:00	2019	Spring	71.03	53.8801	8.60758	1	54.4854	8.95606	Finland	Germany	A	F	2018-2019	2019-04-21	2
DE_003	Germany	2019-04-21 10:36:00	2019	Spring	71.03	53.8801	8.60758	0	54.4854	8.95597	Finland	Germany	A	F	2018-2019	2019-04-21	2
DE_003	Germany	2019-04-21 10:37:00	2019	Spring	71.04	53.8801	8.60758	1	54.4855	8.95611	Finland	Germany	A	F	2018-2019	2019-04-21	2
DE_003	Germany	2019-04-21 10:38:00	2019	Spring	71.03	53.8801	8.60758	1	54.4854	8.9561	Finland	Germany	A	F	2018-2019	2019-04-21	2
DE_003	Germany	2019-04-21 10:39:00	2019	Spring	71.03	53.8801	8.60758	0	54.4854	8.95599	Finland	Germany	A	F	2018-2019	2019-04-21	2
DE_003	Germany	2019-04-21 10:40:00	2019	Spring	71.04	53.8801	8.60758	1	54.4856	8.95585	Finland	Germany	A	F	2018-2019	2019-04-21	2
DE_003	Germany	2019-04-21 11:10:00	2019	Spring	71.34	53.8801	8.60758	30	54.4888	8.9541	Finland	Germany	A	F	2018-2019	2019-04-21	2
DE_003	Germany	2019-04-21 11:40:00	2019	Spring	71.53	53.8801	8.60758	29	54.491	8.95177	Finland	Germany	A	F	2018-2019	2019-04-21	2
DE_003	Germany	2019-04-21 12:10:00	2019	Spring	71.62	53.8801	8.60758	30	54.4921	8.95074	Finland	Germany	A	F	2018-2019	2019-04-21	2
DE_003	Germany	2019-04-21 12:40:00	2019	Spring	71.34	53.8801	8.60758	29	54.4905	8.94545	Finland	Germany	A	F	2018-2019	2019-04-21	2
DE_003	Germany	2019-04-21 13:10:00	2019	Spring	71.61	53.8801	8.60758	30	54.4922	8.94941	Finland	Germany	A	F	2018-2019	2019-04-21	2
DE_003	Germany	2019-04-21 13:40:00	2019	Spring	71.6	53.8801	8.60758	29	54.4921	8.94934	Finland	Germany	A	F	2018-2019	2019-04-21	2
DE_003	Germany	2019-04-21 14:10:00	2019	Spring	71.62	53.8801	8.60758	30	54.4923	8.94937	Finland	Germany	A	F	2018-2019	2019-04-21	2
DE_003	Germany	2019-04-21 14:40:00	2019	Spring	71.62	53.8801	8.60758	29	54.4924	8.94915	Finland	Germany	A	F	2018-2019	2019-04-21	2
DE_003	Germany	2019-04-21 15:10:00	2019	Spring	74.84	53.8801	8.60758	30	54.5176	8.97639	Finland	Germany	A	F	2018-2019	2019-04-21	2
DE_003	Germany	2019-04-21 15:40:00	2019	Spring	74.86	53.8801	8.60758	29	54.5177	8.97675	Finland	Germany	A	F	2018-2019	2019-04-21	2
DE_003	Germany	2019-04-21 16:10:00	2019	Spring	74.85	53.8801	8.60758	30	54.5166	8.98147	Finland	Germany	A	F	2018-2019	2019-04-21	2
DE_003	Germany	2019-04-21 16:40:00	2019	Spring	93.8	53.8801	8.60758	30	54.6476	9.20717	Finland	Germany	A	F	2018-2019	2019-04-21	2
DE_003	Germany	2019-04-21 16:41:00	2019	Spring	94.27	53.8801	8.60758	0	54.6507	9.21262	Finland	Germany	A	F	2018-2019	2019-04-21	2
DE_003	Germany	2019-04-21 16:42:00	2019	Spring	94.96	53.8801	8.60758	0	54.6556	9.22011	Finland	Germany	A	F	2018-2019	2019-04-21	2
DE_003	Germany	2019-04-21 16:43:00	2019	Spring	95.69	53.8801	8.60758	1	54.6605	9.22853	Finland	Germany	A	F	2018-2019	2019-04-21	2
DE_003	Germany	2019-04-21 16:44:00	2019	Spring	96.72	53.8801	8.60758	1	54.6674	9.24097	Finland	Germany	A	F	2018-2019	2019-04-21	2
DE_003	Germany	2019-04-21 16:45:00	2019	Spring	97.52	53.8801	8.60758	1	54.6729	9.24963	Finland	Germany	A	F	2018-2019	2019-04-21	2
DE_003	Germany	2019-04-21 16:46:00	2019	Spring	98.33	53.8801	8.60758	0	54.6778	9.26127	Finland	Germany	A	F	2018-2019	2019-04-21	2
DE_003	Germany	2019-04-21 16:47:00	2019	Spring	99.14	53.8801	8.60758	1	54.6833	9.27047	Finland	Germany	A	F	2018-2019	2019-04-21	2
DE_003	Germany	2019-04-21 16:48:00	2019	Spring	99.93	53.8801	8.60758	1	54.6878	9.28242	Finland	Germany	A	F	2018-2019	2019-04-21	2
DE_003	Germany	2019-04-21 16:49:00	2019	Spring	100.73	53.8801	8.60758	1	54.6914	9.298	Finland	Germany	A	F	2018-2019	2019-04-21	2
DE_003	Germany	2019-04-21 16:50:00	2019	Spring	101.69	53.8801	8.60758	0	54.6967	9.31275	Finland	Germany	A	F	2018-2019	2019-04-21	2
DE_003	Germany	2019-04-21 16:51:00	2019	Spring	102.48	53.8801	8.60758	0	54.7019	9.32202	Finland	Germany	A	F	2018-2019	2019-04-21	2
DE_003	Germany	2019-04-21 16:52:00	2019	Spring	103.25	53.8801	8.60758	1	54.7074	9.33024	Finland	Germany	A	F	2018-2019	2019-04-21	2
DE_003	Germany	2019-04-21 16:53:00	2019	Spring	104.31	53.8801	8.60758	0	54.7144	9.34269	Finland	Germany	A	F	2018-2019	2019-04-21	2
DE_003	Germany	2019-04-21 16:54:00	2019	Spring	105.35	53.8801	8.60758	0	54.7215	9.35381	Finland	Germany	A	F	2018-2019	2019-04-21	2
DE_003	Germany	2019-04-21 16:55:00	2019	Spring	106.39	53.8801	8.60758	1	54.7283	9.36622	Finland	Germany	A	F	2018-2019	2019-04-21	2
DE_003	Germany	2019-04-21 16:56:00	2019	Spring	107.25	53.8801	8.60758	1	54.7344	9.37487	Finland	Germany	A	F	2018-2019	2019-04-21	2
DE_003	Germany	2019-04-21 16:57:00	2019	Spring	108.31	53.8801	8.60758	1	54.7419	9.3856	Finland	Germany	A	F	2018-2019	2019-04-21	2
DE_003	Germany	2019-04-21 16:58:00	2019	Spring	109.12	53.8801	8.60758	0	54.747	9.39603	Finland	Germany	A	F	2018-2019	2019-04-21	2
DE_003	Germany	2019-04-21 16:59:00	2019	Spring	110.1	53.8801	8.60758	1	54.7527	9.40965	Finland	Germany	A	F	2018-2019	2019-04-21	2
DE_003	Germany	2019-04-21 17:00:00	2019	Spring	111	53.8801	8.60758	0	54.758	9.42237	Finland	Germany	A	F	2018-2019	2019-04-21	2
DE_003	Germany	2019-04-21 17:01:00	2019	Spring	111.93	53.8801	8.60758	1	54.7629	9.4365	Finland	Germany	A	F	2018-2019	2019-04-21	2
DE_003	Germany	2019-04-21 17:02:00	2019	Spring	112.73	53.8801	8.60758	0	54.7673	9.44867	Finland	Germany	A	F	2018-2019	2019-04-21	2
DE_003	Germany	2019-04-21 17:03:00	2019	Spring	113.74	53.8801	8.60758	1	54.7741	9.45995	Finland	Germany	A	F	2018-2019	2019-04-21	2
DE_003	Germany	2019-04-21 17:04:00	2019	Spring	114.83	53.8801	8.60758	0	54.7809	9.47375	Finland	Germany	A	F	2018-2019	2019-04-21	2
DE_003	Germany	2019-04-21 17:05:00	2019	Spring	115.89	53.8801	8.60758	1	54.7877	9.48628	Finland	Germany	A	F	2018-2019	2019-04-21	2
DE_003	Germany	2019-04-21 17:06:00	2019	Spring	116.96	53.8801	8.60758	1	54.7945	9.49914	Finland	Germany	A	F	2018-2019	2019-04-21	2
DE_003	Germany	2019-04-21 17:07:00	2019	Spring	117.92	53.8801	8.60758	0	54.8009	9.50964	Finland	Germany	A	F	2018-2019	2019-04-21	2
DE_003	Germany	2019-04-21 17:08:00	2019	Spring	118.67	53.8801	8.60758	0	54.8056	9.51918	Finland	Germany	A	F	2018-2019	2019-04-21	2
DE_003	Germany	2019-04-21 17:09:00	2019	Spring	119.77	53.8801	8.60758	1	54.8138	9.52878	Finland	Germany	A	F	2018-2019	2019-04-21	2
DE_003	Germany	2019-04-21 17:10:00	2019	Spring	120.41	53.8801	8.60758	0	54.8173	9.53834	Finland	Germany	A	F	2018-2019	2019-04-21	2
DE_003	Germany	2019-04-21 17:11:00	2019	Spring	121.89	53.8801	8.60758	1	54.825	9.56103	Finland	Germany	A	F	2018-2019	2019-04-21	2
DE_003	Germany	2019-04-21 17:12:00	2019	Spring	122.18	53.8801	8.60758	0	54.8259	9.56718	Finland	Germany	A	F	2018-2019	2019-04-21	2
DE_003	Germany	2019-04-21 17:13:00	2019	Spring	122.97	53.8801	8.60758	1	54.8302	9.57854	Finland	Germany	A	F	2018-2019	2019-04-21	2
DE_003	Germany	2019-04-21 17:14:00	2019	Spring	123.59	53.8801	8.60758	1	54.8333	9.58846	Finland	Germany	A	F	2018-2019	2019-04-21	2
DE_003	Germany	2019-04-21 17:15:00	2019	Spring	124.23	53.8801	8.60758	0	54.8376	9.59541	Finland	Germany	A	F	2018-2019	2019-04-21	2
DE_003	Germany	2019-04-21 17:16:00	2019	Spring	124.81	53.8801	8.60758	1	54.8406	9.60418	Finland	Germany	A	F	2018-2019	2019-04-21	2
DE_003	Germany	2019-04-21 17:17:00	2019	Spring	125.48	53.8801	8.60758	1	54.8434	9.61632	Finland	Germany	A	F	2018-2019	2019-04-21	2
DE_003	Germany	2019-04-21 17:18:00	2019	Spring	126.31	53.8801	8.60758	1	54.8475	9.62947	Finland	Germany	A	F	2018-2019	2019-04-21	2
DE_003	Germany	2019-04-21 17:19:00	2019	Spring	126.83	53.8801	8.60758	0	54.8497	9.63865	Finland	Germany	A	F	2018-2019	2019-04-21	2
DE_003	Germany	2019-04-21 17:20:00	2019	Spring	127.69	53.8801	8.60758	1	54.8553	9.64838	Finland	Germany	A	F	2018-2019	2019-04-21	2
DE_003	Germany	2019-04-21 17:21:00	2019	Spring	128.76	53.8801	8.60758	1	54.861	9.664	Finland	Germany	A	F	2018-2019	2019-04-21	2
DE_003	Germany	2019-04-21 17:22:00	2019	Spring	129.3	53.8801	8.60758	0	54.8635	9.67309	Finland	Germany	A	F	2018-2019	2019-04-21	2
DE_003	Germany	2019-04-21 17:23:00	2019	Spring	130.22	53.8801	8.60758	1	54.8696	9.68286	Finland	Germany	A	F	2018-2019	2019-04-21	2
DE_003	Germany	2019-04-21 17:24:00	2019	Spring	130.89	53.8801	8.60758	0	54.8718	9.69636	Finland	Germany	A	F	2018-2019	2019-04-21	2
DE_003	Germany	2019-04-21 17:25:00	2019	Spring	131.73	53.8801	8.60758	1	54.8762	9.70861	Finland	Germany	A	F	2018-2019	2019-04-21	2
DE_003	Germany	2019-04-21 17:26:00	2019	Spring	132.53	53.8801	8.60758	1	54.8793	9.72312	Finland	Germany	A	F	2018-2019	2019-04-21	2
DE_003	Germany	2019-04-21 17:27:00	2019	Spring	133.29	53.8801	8.60758	0	54.8831	9.73491	Finland	Germany	A	F	2018-2019	2019-04-21	2
DE_003	Germany	2019-04-21 17:28:00	2019	Spring	134.08	53.8801	8.60758	1	54.8862	9.74892	Finland	Germany	A	F	2018-2019	2019-04-21	2
DE_003	Germany	2019-04-21 17:29:00	2019	Spring	134.99	53.8801	8.60758	1	54.8906	9.76316	Finland	Germany	A	F	2018-2019	2019-04-21	2
DE_003	Germany	2019-04-21 17:30:00	2019	Spring	135.87	53.8801	8.60758	1	54.8937	9.77969	Finland	Germany	A	F	2018-2019	2019-04-21	2
DE_003	Germany	2019-04-21 17:31:00	2019	Spring	136.65	53.8801	8.60758	0	54.8962	9.79463	Finland	Germany	A	F	2018-2019	2019-04-21	2
DE_003	Germany	2019-04-21 17:32:00	2019	Spring	137.45	53.8801	8.60758	0	54.8993	9.80886	Finland	Germany	A	F	2018-2019	2019-04-21	2
DE_003	Germany	2019-04-21 17:33:00	2019	Spring	138.29	53.8801	8.60758	1	54.9025	9.82375	Finland	Germany	A	F	2018-2019	2019-04-21	2
DE_003	Germany	2019-04-21 17:34:00	2019	Spring	139.11	53.8801	8.60758	0	54.9056	9.83849	Finland	Germany	A	F	2018-2019	2019-04-21	2
DE_003	Germany	2019-04-21 17:35:00	2019	Spring	139.95	53.8801	8.60758	0	54.9085	9.85398	Finland	Germany	A	F	2018-2019	2019-04-21	2
DE_003	Germany	2019-04-21 17:36:00	2019	Spring	140.81	53.8801	8.60758	1	54.9118	9.86891	Finland	Germany	A	F	2018-2019	2019-04-21	2
DE_003	Germany	2019-04-21 17:37:00	2019	Spring	141.68	53.8801	8.60758	1	54.9148	9.88482	Finland	Germany	A	F	2018-2019	2019-04-21	2
DE_003	Germany	2019-04-21 17:38:00	2019	Spring	142.54	53.8801	8.60758	1	54.9179	9.90044	Finland	Germany	A	F	2018-2019	2019-04-21	2
DE_003	Germany	2019-04-21 17:39:00	2019	Spring	143.32	53.8801	8.60758	0	54.9206	9.91439	Finland	Germany	A	F	2018-2019	2019-04-21	2
DE_003	Germany	2019-04-21 17:40:00	2019	Spring	144.02	53.8801	8.60758	0	54.9218	9.92991	Finland	Germany	A	F	2018-2019	2019-04-21	2
DE_003	Germany	2019-04-21 17:41:00	2019	Spring	144.83	53.8801	8.60758	0	54.9243	9.94513	Finland	Germany	A	F	2018-2019	2019-04-21	2
DE_003	Germany	2019-04-21 17:42:00	2019	Spring	145.65	53.8801	8.60758	1	54.9268	9.96048	Finland	Germany	A	F	2018-2019	2019-04-21	2
DE_003	Germany	2019-04-21 17:43:00	2019	Spring	146.46	53.8801	8.60758	1	54.9292	9.97584	Finland	Germany	A	F	2018-2019	2019-04-21	2
DE_003	Germany	2019-04-21 17:44:00	2019	Spring	147.24	53.8801	8.60758	1	54.9318	9.99002	Finland	Germany	A	F	2018-2019	2019-04-21	2
DE_003	Germany	2019-04-21 17:45:00	2019	Spring	148.08	53.8801	8.60758	1	54.9342	10.0059	Finland	Germany	A	F	2018-2019	2019-04-21	2
DE_003	Germany	2019-04-21 17:46:00	2019	Spring	149.16	53.8801	8.60758	0	54.9365	10.028	Finland	Germany	A	F	2018-2019	2019-04-21	2
DE_003	Germany	2019-04-21 17:47:00	2019	Spring	150.17	53.8801	8.60758	1	54.9418	10.0419	Finland	Germany	A	F	2018-2019	2019-04-21	2
DE_003	Germany	2019-04-21 17:48:00	2019	Spring	151.2	53.8801	8.60758	1	54.9455	10.0596	Finland	Germany	A	F	2018-2019	2019-04-21	2
DE_003	Germany	2019-04-21 17:49:00	2019	Spring	151.79	53.8801	8.60758	1	54.9439	10.0776	Finland	Germany	A	F	2018-2019	2019-04-21	2
DE_003	Germany	2019-04-21 17:50:00	2019	Spring	152.19	53.8801	8.60758	0	54.9447	10.0856	Finland	Germany	A	F	2018-2019	2019-04-21	2
DE_003	Germany	2019-04-21 17:51:00	2019	Spring	153.07	53.8801	8.60758	1	54.9481	10.1002	Finland	Germany	A	F	2018-2019	2019-04-21	2
DE_003	Germany	2019-04-21 17:52:00	2019	Spring	154.04	53.8801	8.60758	1	54.9522	10.1153	Finland	Germany	A	F	2018-2019	2019-04-21	2
DE_003	Germany	2019-04-21 17:53:00	2019	Spring	154.72	53.8801	8.60758	0	54.9541	10.1281	Finland	Germany	A	F	2018-2019	2019-04-21	2
DE_003	Germany	2019-04-21 17:54:00	2019	Spring	155.49	53.8801	8.60758	1	54.9552	10.1444	Finland	Germany	A	F	2018-2019	2019-04-21	2
DE_003	Germany	2019-04-21 17:55:00	2019	Spring	156.1	53.8801	8.60758	0	54.956	10.1575	Finland	Germany	A	F	2018-2019	2019-04-21	2
DE_003	Germany	2019-04-21 17:56:00	2019	Spring	156.82	53.8801	8.60758	1	54.9572	10.1723	Finland	Germany	A	F	2018-2019	2019-04-21	2
DE_003	Germany	2019-04-21 17:57:00	2019	Spring	157.62	53.8801	8.60758	1	54.9591	10.1877	Finland	Germany	A	F	2018-2019	2019-04-21	2
DE_003	Germany	2019-04-21 17:58:00	2019	Spring	158.35	53.8801	8.60758	0	54.9607	10.2018	Finland	Germany	A	F	2018-2019	2019-04-21	2
DE_003	Germany	2019-04-21 17:59:00	2019	Spring	159.29	53.8801	8.60758	1	54.9634	10.2187	Finland	Germany	A	F	2018-2019	2019-04-21	2
DE_003	Germany	2019-04-21 18:00:00	2019	Spring	160.15	53.8801	8.60758	0	54.9667	10.2326	Finland	Germany	A	F	2018-2019	2019-04-21	2
DE_003	Germany	2019-04-21 18:01:00	2019	Spring	161.09	53.8801	8.60758	0	54.9707	10.2469	Finland	Germany	A	F	2018-2019	2019-04-21	2
DE_003	Germany	2019-04-21 18:02:00	2019	Spring	162.29	53.8801	8.60758	1	54.9766	10.2635	Finland	Germany	A	F	2018-2019	2019-04-21	2
DE_003	Germany	2019-04-21 18:03:00	2019	Spring	162.68	53.8801	8.60758	0	54.9776	10.2709	Finland	Germany	A	F	2018-2019	2019-04-21	2
DE_003	Germany	2019-04-21 18:04:00	2019	Spring	163.34	53.8801	8.60758	1	54.9787	10.2843	Finland	Germany	A	F	2018-2019	2019-04-21	2
DE_003	Germany	2019-04-21 18:05:00	2019	Spring	164.08	53.8801	8.60758	1	54.9814	10.296	Finland	Germany	A	F	2018-2019	2019-04-21	2
DE_003	Germany	2019-04-21 18:06:00	2019	Spring	165.01	53.8801	8.60758	1	54.9841	10.3127	Finland	Germany	A	F	2018-2019	2019-04-21	2
DE_003	Germany	2019-04-21 18:07:00	2019	Spring	166.23	53.8801	8.60758	0	54.987	10.3352	Finland	Germany	A	F	2018-2019	2019-04-21	2
DE_003	Germany	2019-04-21 18:08:00	2019	Spring	166.98	53.8801	8.60758	0	54.9891	10.3485	Finland	Germany	A	F	2018-2019	2019-04-21	2
DE_003	Germany	2019-04-21 18:09:00	2019	Spring	167.8	53.8801	8.60758	1	54.9924	10.3613	Finland	Germany	A	F	2018-2019	2019-04-21	2
DE_003	Germany	2019-04-21 18:10:00	2019	Spring	168.46	53.8801	8.60758	0	54.9963	10.3692	Finland	Germany	A	F	2018-2019	2019-04-21	2
DE_003	Germany	2019-04-21 18:11:00	2019	Spring	169.3	53.8801	8.60758	1	54.9995	10.3825	Finland	Germany	A	F	2018-2019	2019-04-21	2
DE_003	Germany	2019-04-21 18:12:00	2019	Spring	170.29	53.8801	8.60758	1	55.0038	10.397	Finland	Germany	A	F	2018-2019	2019-04-21	2
DE_003	Germany	2019-04-21 18:13:00	2019	Spring	171.01	53.8801	8.60758	0	55.0064	10.4087	Finland	Germany	A	F	2018-2019	2019-04-21	2
DE_003	Germany	2019-04-21 18:14:00	2019	Spring	171.88	53.8801	8.60758	1	55.0102	10.4216	Finland	Germany	A	F	2018-2019	2019-04-21	2
DE_003	Germany	2019-04-21 18:15:00	2019	Spring	172.98	53.8801	8.60758	1	55.0153	10.4371	Finland	Germany	A	F	2018-2019	2019-04-21	2
DE_003	Germany	2019-04-21 18:16:00	2019	Spring	173.84	53.8801	8.60758	0	55.0193	10.4494	Finland	Germany	A	F	2018-2019	2019-04-21	2
DE_003	Germany	2019-04-21 18:17:00	2019	Spring	174.74	53.8801	8.60758	0	55.0229	10.463	Finland	Germany	A	F	2018-2019	2019-04-21	2
DE_003	Germany	2019-04-21 18:18:00	2019	Spring	175.89	53.8801	8.60758	1	55.0268	10.4821	Finland	Germany	A	F	2018-2019	2019-04-21	2
DE_003	Germany	2019-04-21 18:19:00	2019	Spring	176.99	53.8801	8.60758	1	55.0308	10.4995	Finland	Germany	A	F	2018-2019	2019-04-21	2
DE_003	Germany	2019-04-21 18:20:00	2019	Spring	177.76	53.8801	8.60758	0	55.0335	10.512	Finland	Germany	A	F	2018-2019	2019-04-21	2
DE_003	Germany	2019-04-21 18:21:00	2019	Spring	178.9	53.8801	8.60758	1	55.0374	10.5304	Finland	Germany	A	F	2018-2019	2019-04-21	2
DE_003	Germany	2019-04-21 18:22:00	2019	Spring	179.76	53.8801	8.60758	0	55.0403	10.5445	Finland	Germany	A	F	2018-2019	2019-04-21	2
DE_003	Germany	2019-04-21 18:23:00	2019	Spring	180.91	53.8801	8.60758	1	55.0441	10.5636	Finland	Germany	A	F	2018-2019	2019-04-21	2
DE_003	Germany	2019-04-21 18:24:00	2019	Spring	182.28	53.8801	8.60758	1	55.049	10.5853	Finland	Germany	A	F	2018-2019	2019-04-21	2
DE_003	Germany	2019-04-21 18:25:00	2019	Spring	182.78	53.8801	8.60758	0	55.0508	10.5932	Finland	Germany	A	F	2018-2019	2019-04-21	2
DE_003	Germany	2019-04-21 18:26:00	2019	Spring	183.84	53.8801	8.60758	1	55.0542	10.6107	Finland	Germany	A	F	2018-2019	2019-04-21	2
DE_003	Germany	2019-04-21 18:27:00	2019	Spring	184.81	53.8801	8.60758	1	55.0574	10.6267	Finland	Germany	A	F	2018-2019	2019-04-21	2
DE_003	Germany	2019-04-21 18:28:00	2019	Spring	185.45	53.8801	8.60758	0	55.0592	10.6376	Finland	Germany	A	F	2018-2019	2019-04-21	2
DE_003	Germany	2019-04-21 18:29:00	2019	Spring	186.35	53.8801	8.60758	0	55.0632	10.6504	Finland	Germany	A	F	2018-2019	2019-04-21	2
DE_003	Germany	2019-04-21 18:30:00	2019	Spring	187.18	53.8801	8.60758	1	55.0654	10.6648	Finland	Germany	A	F	2018-2019	2019-04-21	2
DE_003	Germany	2019-04-21 18:31:00	2019	Spring	188.06	53.8801	8.60758	1	55.0667	10.6817	Finland	Germany	A	F	2018-2019	2019-04-21	2
DE_003	Germany	2019-04-21 18:32:00	2019	Spring	189.22	53.8801	8.60758	0	55.0682	10.7045	Finland	Germany	A	F	2018-2019	2019-04-21	2
DE_003	Germany	2019-04-21 18:33:00	2019	Spring	190.32	53.8801	8.60758	0	55.0726	10.7211	Finland	Germany	A	F	2018-2019	2019-04-21	2
DE_003	Germany	2019-04-21 18:34:00	2019	Spring	191.41	53.8801	8.60758	1	55.076	10.7388	Finland	Germany	A	F	2018-2019	2019-04-21	2
DE_003	Germany	2019-04-21 18:35:00	2019	Spring	192.31	53.8801	8.60758	0	55.0794	10.7526	Finland	Germany	A	F	2018-2019	2019-04-21	2
DE_003	Germany	2019-04-21 18:36:00	2019	Spring	192.99	53.8801	8.60758	0	55.0811	10.7644	Finland	Germany	A	F	2018-2019	2019-04-21	2
DE_003	Germany	2019-04-21 18:37:00	2019	Spring	194	53.8801	8.60758	1	55.0834	10.7823	Finland	Germany	A	F	2018-2019	2019-04-21	2
DE_003	Germany	2019-04-21 18:38:00	2019	Spring	194.95	53.8801	8.60758	0	55.0859	10.7987	Finland	Germany	A	F	2018-2019	2019-04-21	2
DE_003	Germany	2019-04-21 18:39:00	2019	Spring	195.95	53.8801	8.60758	1	55.0893	10.8147	Finland	Germany	A	F	2018-2019	2019-04-21	2
DE_003	Germany	2019-04-21 18:40:00	2019	Spring	196.93	53.8801	8.60758	0	55.0927	10.8299	Finland	Germany	A	F	2018-2019	2019-04-21	2
DE_003	Germany	2019-04-21 18:41:00	2019	Spring	197.93	53.8801	8.60758	1	55.0961	10.8458	Finland	Germany	A	F	2018-2019	2019-04-21	2
DE_003	Germany	2019-04-21 18:42:00	2019	Spring	198.94	53.8801	8.60758	1	55.0999	10.8613	Finland	Germany	A	F	2018-2019	2019-04-21	2
DE_003	Germany	2019-04-21 18:43:00	2019	Spring	199.82	53.8801	8.60758	0	55.1037	10.8739	Finland	Germany	A	F	2018-2019	2019-04-21	2
DE_003	Germany	2019-04-21 18:44:00	2019	Spring	200.7	53.8801	8.60758	1	55.1067	10.8878	Finland	Germany	A	F	2018-2019	2019-04-21	2
DE_003	Germany	2019-04-21 18:45:00	2019	Spring	201.7	53.8801	8.60758	1	55.1098	10.904	Finland	Germany	A	F	2018-2019	2019-04-21	2
DE_003	Germany	2019-04-21 18:46:00	2019	Spring	202.6	53.8801	8.60758	0	55.1127	10.9185	Finland	Germany	A	F	2018-2019	2019-04-21	2
DE_003	Germany	2019-04-21 18:47:00	2019	Spring	203.54	53.8801	8.60758	1	55.1168	10.9319	Finland	Germany	A	F	2018-2019	2019-04-21	2
DE_003	Germany	2019-04-21 18:48:00	2019	Spring	204.5	53.8801	8.60758	0	55.1217	10.9443	Finland	Germany	A	F	2018-2019	2019-04-21	2
DE_003	Germany	2019-04-21 18:49:00	2019	Spring	205.52	53.8801	8.60758	1	55.127	10.9577	Finland	Germany	A	F	2018-2019	2019-04-21	2
DE_003	Germany	2019-04-21 18:50:00	2019	Spring	206.66	53.8801	8.60758	1	55.1335	10.9715	Finland	Germany	A	F	2018-2019	2019-04-21	2
DE_003	Germany	2019-04-21 18:51:00	2019	Spring	207.69	53.8801	8.60758	0	55.1393	10.9841	Finland	Germany	A	F	2018-2019	2019-04-21	2
DE_003	Germany	2019-04-21 18:52:00	2019	Spring	208.8	53.8801	8.60758	1	55.1461	10.9969	Finland	Germany	A	F	2018-2019	2019-04-21	2
DE_003	Germany	2019-04-21 18:53:00	2019	Spring	209.88	53.8801	8.60758	1	55.1514	11.0114	Finland	Germany	A	F	2018-2019	2019-04-21	2
DE_003	Germany	2019-04-21 18:54:00	2019	Spring	211.04	53.8801	8.60758	0	55.1577	11.0261	Finland	Germany	A	F	2018-2019	2019-04-21	2
DE_003	Germany	2019-04-21 18:55:00	2019	Spring	212.14	53.8801	8.60758	1	55.1639	11.0396	Finland	Germany	A	F	2018-2019	2019-04-21	2
DE_003	Germany	2019-04-21 18:56:00	2019	Spring	213.3	53.8801	8.60758	1	55.1706	11.0535	Finland	Germany	A	F	2018-2019	2019-04-21	2
DE_003	Germany	2019-04-21 18:57:00	2019	Spring	214.65	53.8801	8.60758	1	55.1787	11.0694	Finland	Germany	A	F	2018-2019	2019-04-21	2
DE_003	Germany	2019-04-21 18:58:00	2019	Spring	215.5	53.8801	8.60758	0	55.1853	11.077	Finland	Germany	A	F	2018-2019	2019-04-21	2
DE_003	Germany	2019-04-21 18:59:00	2019	Spring	216.35	53.8801	8.60758	0	55.1908	11.0864	Finland	Germany	A	F	2018-2019	2019-04-21	2
DE_003	Germany	2019-04-21 19:00:00	2019	Spring	217.28	53.8801	8.60758	1	55.1959	11.098	Finland	Germany	A	F	2018-2019	2019-04-21	2
DE_003	Germany	2019-04-21 19:01:00	2019	Spring	218.2	53.8801	8.60758	1	55.2015	11.1088	Finland	Germany	A	F	2018-2019	2019-04-21	2
DE_003	Germany	2019-04-21 19:02:00	2019	Spring	219.06	53.8801	8.60758	0	55.2094	11.1147	Finland	Germany	A	F	2018-2019	2019-04-21	2
DE_003	Germany	2019-04-21 19:03:00	2019	Spring	219.73	53.8801	8.60758	1	55.2145	11.1209	Finland	Germany	A	F	2018-2019	2019-04-21	2
DE_003	Germany	2019-04-21 19:04:00	2019	Spring	220.37	53.8801	8.60758	0	55.2188	11.1277	Finland	Germany	A	F	2018-2019	2019-04-21	2
DE_003	Germany	2019-04-21 19:05:00	2019	Spring	221.44	53.8801	8.60758	1	55.2259	11.1393	Finland	Germany	A	F	2018-2019	2019-04-21	2
DE_003	Germany	2019-04-21 19:06:00	2019	Spring	222.37	53.8801	8.60758	0	55.2318	11.1495	Finland	Germany	A	F	2018-2019	2019-04-21	2
DE_003	Germany	2019-04-21 19:07:00	2019	Spring	223.13	53.8801	8.60758	0	55.2371	11.1574	Finland	Germany	A	F	2018-2019	2019-04-21	2
DE_003	Germany	2019-04-21 19:08:00	2019	Spring	224.09	53.8801	8.60758	1	55.2438	11.1671	Finland	Germany	A	F	2018-2019	2019-04-21	2
DE_003	Germany	2019-04-21 19:09:00	2019	Spring	225.03	53.8801	8.60758	0	55.25	11.1774	Finland	Germany	A	F	2018-2019	2019-04-21	2
DE_003	Germany	2019-04-21 19:10:00	2019	Spring	226.22	53.8801	8.60758	1	55.2585	11.1893	Finland	Germany	A	F	2018-2019	2019-04-21	2
DE_003	Germany	2019-04-21 19:11:00	2019	Spring	227.23	53.8801	8.60758	1	55.2652	11.2001	Finland	Germany	A	F	2018-2019	2019-04-21	2
DE_003	Germany	2019-04-21 19:12:00	2019	Spring	227.99	53.8801	8.60758	0	55.2712	11.2068	Finland	Germany	A	F	2018-2019	2019-04-21	2
DE_003	Germany	2019-04-21 19:13:00	2019	Spring	228.74	53.8801	8.60758	0	55.2762	11.2149	Finland	Germany	A	F	2018-2019	2019-04-21	2
DE_003	Germany	2019-04-21 19:14:00	2019	Spring	229.85	53.8801	8.60758	1	55.282	11.2292	Finland	Germany	A	F	2018-2019	2019-04-21	2
DE_003	Germany	2019-04-21 19:15:00	2019	Spring	230.75	53.8801	8.60758	0	55.2892	11.237	Finland	Germany	A	F	2018-2019	2019-04-21	2
DE_003	Germany	2019-04-21 19:16:00	2019	Spring	231.77	53.8801	8.60758	1	55.2924	11.2536	Finland	Germany	A	F	2018-2019	2019-04-21	2
DE_003	Germany	2019-04-21 19:17:00	2019	Spring	232.72	53.8801	8.60758	0	55.2983	11.2643	Finland	Germany	A	F	2018-2019	2019-04-21	2
DE_003	Germany	2019-04-21 19:18:00	2019	Spring	233.61	53.8801	8.60758	1	55.3029	11.2761	Finland	Germany	A	F	2018-2019	2019-04-21	2
DE_003	Germany	2019-04-21 19:19:00	2019	Spring	234.64	53.8801	8.60758	0	55.3096	11.2873	Finland	Germany	A	F	2018-2019	2019-04-21	2
DE_003	Germany	2019-04-21 19:20:00	2019	Spring	235.69	53.8801	8.60758	1	55.3161	11.2996	Finland	Germany	A	F	2018-2019	2019-04-21	2
DE_003	Germany	2019-04-21 19:21:00	2019	Spring	236.7	53.8801	8.60758	0	55.322	11.3115	Finland	Germany	A	F	2018-2019	2019-04-21	2
DE_003	Germany	2019-04-21 19:22:00	2019	Spring	237.69	53.8801	8.60758	1	55.3284	11.3225	Finland	Germany	A	F	2018-2019	2019-04-21	2
DE_003	Germany	2019-04-21 19:23:00	2019	Spring	238.42	53.8801	8.60758	0	55.3322	11.3319	Finland	Germany	A	F	2018-2019	2019-04-21	2
DE_003	Germany	2019-04-21 19:24:00	2019	Spring	239.33	53.8801	8.60758	1	55.3389	11.3408	Finland	Germany	A	F	2018-2019	2019-04-21	2
DE_003	Germany	2019-04-21 19:25:00	2019	Spring	240.2	53.8801	8.60758	1	55.3448	11.3501	Finland	Germany	A	F	2018-2019	2019-04-21	2
DE_003	Germany	2019-04-21 19:26:00	2019	Spring	241.13	53.8801	8.60758	0	55.3495	11.3622	Finland	Germany	A	F	2018-2019	2019-04-21	2
DE_003	Germany	2019-04-21 19:27:00	2019	Spring	241.98	53.8801	8.60758	1	55.3561	11.3699	Finland	Germany	A	F	2018-2019	2019-04-21	2
DE_003	Germany	2019-04-21 19:28:00	2019	Spring	242.74	53.8801	8.60758	0	55.3626	11.376	Finland	Germany	A	F	2018-2019	2019-04-21	2
DE_003	Germany	2019-04-21 19:29:00	2019	Spring	243.59	53.8801	8.60758	1	55.3685	11.3846	Finland	Germany	A	F	2018-2019	2019-04-21	2
DE_003	Germany	2019-04-21 19:30:00	2019	Spring	244.36	53.8801	8.60758	0	55.3741	11.3922	Finland	Germany	A	F	2018-2019	2019-04-21	2
DE_003	Germany	2019-04-21 19:31:00	2019	Spring	245.21	53.8801	8.60758	1	55.3798	11.4013	Finland	Germany	A	F	2018-2019	2019-04-21	2
DE_003	Germany	2019-04-21 19:32:00	2019	Spring	246.08	53.8801	8.60758	0	55.3856	11.4106	Finland	Germany	A	F	2018-2019	2019-04-21	2
DE_003	Germany	2019-04-21 19:33:00	2019	Spring	246.95	53.8801	8.60758	1	55.3915	11.4198	Finland	Germany	A	F	2018-2019	2019-04-21	2
DE_003	Germany	2019-04-21 19:34:00	2019	Spring	247.85	53.8801	8.60758	1	55.3978	11.4291	Finland	Germany	A	F	2018-2019	2019-04-21	2
DE_003	Germany	2019-04-21 19:35:00	2019	Spring	248.71	53.8801	8.60758	0	55.4025	11.4399	Finland	Germany	A	F	2018-2019	2019-04-21	2
DE_003	Germany	2019-04-21 19:36:00	2019	Spring	249.57	53.8801	8.60758	1	55.4074	11.4504	Finland	Germany	A	F	2018-2019	2019-04-21	2
DE_003	Germany	2019-04-21 19:37:00	2019	Spring	250.45	53.8801	8.60758	0	55.4124	11.4612	Finland	Germany	A	F	2018-2019	2019-04-21	2
DE_003	Germany	2019-04-21 19:38:00	2019	Spring	251.35	53.8801	8.60758	1	55.4174	11.4724	Finland	Germany	A	F	2018-2019	2019-04-21	2
DE_003	Germany	2019-04-21 19:39:00	2019	Spring	252.25	53.8801	8.60758	0	55.4224	11.4836	Finland	Germany	A	F	2018-2019	2019-04-21	2
DE_003	Germany	2019-04-21 19:40:00	2019	Spring	253.14	53.8801	8.60758	0	55.4276	11.4945	Finland	Germany	A	F	2018-2019	2019-04-21	2
DE_003	Germany	2019-04-21 19:41:00	2019	Spring	254.16	53.8801	8.60758	1	55.4334	11.5071	Finland	Germany	A	F	2018-2019	2019-04-21	2
DE_003	Germany	2019-04-21 19:42:00	2019	Spring	255.19	53.8801	8.60758	1	55.4394	11.5194	Finland	Germany	A	F	2018-2019	2019-04-21	2
DE_003	Germany	2019-04-21 19:43:00	2019	Spring	255.96	53.8801	8.60758	0	55.4441	11.5283	Finland	Germany	A	F	2018-2019	2019-04-21	2
DE_003	Germany	2019-04-21 19:44:00	2019	Spring	256.95	53.8801	8.60758	1	55.449	11.5417	Finland	Germany	A	F	2018-2019	2019-04-21	2
DE_003	Germany	2019-04-21 19:45:00	2019	Spring	257.8	53.8801	8.60758	0	55.4537	11.5525	Finland	Germany	A	F	2018-2019	2019-04-21	2
DE_003	Germany	2019-04-21 19:46:00	2019	Spring	258.68	53.8801	8.60758	0	55.4589	11.563	Finland	Germany	A	F	2018-2019	2019-04-21	2
DE_003	Germany	2019-04-21 19:47:00	2019	Spring	259.61	53.8801	8.60758	1	55.4644	11.574	Finland	Germany	A	F	2018-2019	2019-04-21	2
DE_003	Germany	2019-04-21 19:48:00	2019	Spring	260.45	53.8801	8.60758	0	55.4695	11.5839	Finland	Germany	A	F	2018-2019	2019-04-21	2
DE_003	Germany	2019-04-21 19:49:00	2019	Spring	261.39	53.8801	8.60758	1	55.475	11.5954	Finland	Germany	A	F	2018-2019	2019-04-21	2
DE_003	Germany	2019-04-21 19:50:00	2019	Spring	262.31	53.8801	8.60758	0	55.4804	11.6062	Finland	Germany	A	F	2018-2019	2019-04-21	2
DE_003	Germany	2019-04-21 19:51:00	2019	Spring	263.26	53.8801	8.60758	1	55.4857	11.6183	Finland	Germany	A	F	2018-2019	2019-04-21	2
DE_003	Germany	2019-04-21 19:52:00	2019	Spring	264.17	53.8801	8.60758	0	55.4909	11.6292	Finland	Germany	A	F	2018-2019	2019-04-21	2
DE_003	Germany	2019-04-21 19:53:00	2019	Spring	265	53.8801	8.60758	0	55.4956	11.6396	Finland	Germany	A	F	2018-2019	2019-04-21	2
DE_003	Germany	2019-04-21 19:54:00	2019	Spring	265.97	53.8801	8.60758	1	55.5028	11.6489	Finland	Germany	A	F	2018-2019	2019-04-21	2
DE_003	Germany	2019-04-21 19:55:00	2019	Spring	266.7	53.8801	8.60758	0	55.5056	11.66	Finland	Germany	A	F	2018-2019	2019-04-21	2
DE_003	Germany	2019-04-21 19:56:00	2019	Spring	267.61	53.8801	8.60758	1	55.5115	11.6701	Finland	Germany	A	F	2018-2019	2019-04-21	2
DE_003	Germany	2019-04-21 19:57:00	2019	Spring	268.49	53.8801	8.60758	0	55.5161	11.6815	Finland	Germany	A	F	2018-2019	2019-04-21	2
DE_003	Germany	2019-04-21 19:58:00	2019	Spring	269.42	53.8801	8.60758	1	55.519	11.6967	Finland	Germany	A	F	2018-2019	2019-04-21	2
DE_003	Germany	2019-04-21 19:59:00	2019	Spring	270.6	53.8801	8.60758	1	55.5258	11.7111	Finland	Germany	A	F	2018-2019	2019-04-21	2
DE_003	Germany	2019-04-21 20:00:00	2019	Spring	271.18	53.8801	8.60758	0	55.5282	11.7196	Finland	Germany	A	F	2018-2019	2019-04-21	2
DE_003	Germany	2019-04-21 20:01:00	2019	Spring	272.09	53.8801	8.60758	1	55.5317	11.7335	Finland	Germany	A	F	2018-2019	2019-04-21	2
DE_003	Germany	2019-04-21 20:02:00	2019	Spring	273.12	53.8801	8.60758	0	55.5378	11.7457	Finland	Germany	A	F	2018-2019	2019-04-21	2
DE_003	Germany	2019-04-21 20:03:00	2019	Spring	274.15	53.8801	8.60758	1	55.5439	11.7581	Finland	Germany	A	F	2018-2019	2019-04-21	2
DE_003	Germany	2019-04-21 20:04:00	2019	Spring	275.08	53.8801	8.60758	1	55.5484	11.7708	Finland	Germany	A	F	2018-2019	2019-04-21	2
DE_003	Germany	2019-04-21 20:05:00	2019	Spring	276.04	53.8801	8.60758	1	55.5543	11.7819	Finland	Germany	A	F	2018-2019	2019-04-21	2
DE_003	Germany	2019-04-21 20:06:00	2019	Spring	276.94	53.8801	8.60758	0	55.5588	11.794	Finland	Germany	A	F	2018-2019	2019-04-21	2
DE_003	Germany	2019-04-21 20:07:00	2019	Spring	277.91	53.8801	8.60758	1	55.5649	11.8051	Finland	Germany	A	F	2018-2019	2019-04-21	2
DE_003	Germany	2019-04-21 20:08:00	2019	Spring	278.9	53.8801	8.60758	1	55.5693	11.8191	Finland	Germany	A	F	2018-2019	2019-04-21	2
DE_003	Germany	2019-04-21 20:09:00	2019	Spring	279.69	53.8801	8.60758	0	55.5732	11.8297	Finland	Germany	A	F	2018-2019	2019-04-21	2
DE_003	Germany	2019-04-21 20:10:00	2019	Spring	280.59	53.8801	8.60758	1	55.5765	11.8438	Finland	Germany	A	F	2018-2019	2019-04-21	2
DE_003	Germany	2019-04-21 20:11:00	2019	Spring	281.57	53.8801	8.60758	1	55.5807	11.8578	Finland	Germany	A	F	2018-2019	2019-04-21	2
DE_003	Germany	2019-04-21 20:12:00	2019	Spring	282.64	53.8801	8.60758	1	55.5871	11.8706	Finland	Germany	A	F	2018-2019	2019-04-21	2
DE_003	Germany	2019-04-21 20:13:00	2019	Spring	283.55	53.8801	8.60758	0	55.5932	11.8804	Finland	Germany	A	F	2018-2019	2019-04-21	2
DE_003	Germany	2019-04-21 20:14:00	2019	Spring	284.54	53.8801	8.60758	1	55.5987	11.8928	Finland	Germany	A	F	2018-2019	2019-04-21	2
DE_003	Germany	2019-04-21 20:15:00	2019	Spring	285.45	53.8801	8.60758	0	55.6031	11.9053	Finland	Germany	A	F	2018-2019	2019-04-21	2
DE_003	Germany	2019-04-21 20:16:00	2019	Spring	286.46	53.8801	8.60758	1	55.6091	11.9174	Finland	Germany	A	F	2018-2019	2019-04-21	2
DE_003	Germany	2019-04-21 20:17:00	2019	Spring	287.38	53.8801	8.60758	1	55.6146	11.9282	Finland	Germany	A	F	2018-2019	2019-04-21	2
DE_003	Germany	2019-04-21 20:18:00	2019	Spring	288.35	53.8801	8.60758	1	55.6205	11.9397	Finland	Germany	A	F	2018-2019	2019-04-21	2
DE_003	Germany	2019-04-21 20:19:00	2019	Spring	289.05	53.8801	8.60758	0	55.6241	11.9489	Finland	Germany	A	F	2018-2019	2019-04-21	2
DE_003	Germany	2019-04-21 20:20:00	2019	Spring	289.95	53.8801	8.60758	0	55.6293	11.9599	Finland	Germany	A	F	2018-2019	2019-04-21	2
DE_003	Germany	2019-04-21 20:21:00	2019	Spring	291.13	53.8801	8.60758	1	55.6353	11.9756	Finland	Germany	A	F	2018-2019	2019-04-21	2
DE_003	Germany	2019-04-21 20:22:00	2019	Spring	292.03	53.8801	8.60758	0	55.6389	11.9889	Finland	Germany	A	F	2018-2019	2019-04-21	2
DE_003	Germany	2019-04-21 20:23:00	2019	Spring	293.09	53.8801	8.60758	0	55.6446	12.0025	Finland	Germany	A	F	2018-2019	2019-04-21	2
DE_003	Germany	2019-04-21 20:24:00	2019	Spring	294.05	53.8801	8.60758	1	55.6522	12.0112	Finland	Germany	A	F	2018-2019	2019-04-21	2
DE_003	Germany	2019-04-21 20:25:00	2019	Spring	295	53.8801	8.60758	0	55.6581	12.0222	Finland	Germany	A	F	2018-2019	2019-04-21	2
DE_003	Germany	2019-04-21 20:26:00	2019	Spring	296.03	53.8801	8.60758	1	55.6642	12.0344	Finland	Germany	A	F	2018-2019	2019-04-21	2
DE_003	Germany	2019-04-21 20:27:00	2019	Spring	296.82	53.8801	8.60758	0	55.6679	12.0456	Finland	Germany	A	F	2018-2019	2019-04-21	2
DE_003	Germany	2019-04-21 20:28:00	2019	Spring	297.54	53.8801	8.60758	1	55.6696	12.0579	Finland	Germany	A	F	2018-2019	2019-04-21	2
DE_003	Germany	2019-04-21 20:29:00	2019	Spring	298.35	53.8801	8.60758	0	55.6745	12.0675	Finland	Germany	A	F	2018-2019	2019-04-21	2
DE_003	Germany	2019-04-21 20:30:00	2019	Spring	299.55	53.8801	8.60758	1	55.6816	12.0818	Finland	Germany	A	F	2018-2019	2019-04-21	2
DE_003	Germany	2019-04-21 20:31:00	2019	Spring	300.02	53.8801	8.60758	0	55.6838	12.0885	Finland	Germany	A	F	2018-2019	2019-04-21	2
DE_003	Germany	2019-04-21 20:32:00	2019	Spring	300.77	53.8801	8.60758	1	55.6869	12.0995	Finland	Germany	A	F	2018-2019	2019-04-21	2
DE_003	Germany	2019-04-21 20:33:00	2019	Spring	301.46	53.8801	8.60758	0	55.689	12.1107	Finland	Germany	A	F	2018-2019	2019-04-21	2
DE_003	Germany	2019-04-21 20:34:00	2019	Spring	302.26	53.8801	8.60758	1	55.6916	12.1236	Finland	Germany	A	F	2018-2019	2019-04-21	2
DE_003	Germany	2019-04-21 20:35:00	2019	Spring	303	53.8801	8.60758	0	55.6945	12.1347	Finland	Germany	A	F	2018-2019	2019-04-21	2
DE_003	Germany	2019-04-21 20:36:00	2019	Spring	303.75	53.8801	8.60758	1	55.6985	12.1444	Finland	Germany	A	F	2018-2019	2019-04-21	2
DE_003	Germany	2019-04-21 20:37:00	2019	Spring	304.52	53.8801	8.60758	0	55.702	12.1551	Finland	Germany	A	F	2018-2019	2019-04-21	2
DE_003	Germany	2019-04-21 20:38:00	2019	Spring	305.31	53.8801	8.60758	1	55.707	12.1643	Finland	Germany	A	F	2018-2019	2019-04-21	2
DE_003	Germany	2019-04-21 20:39:00	2019	Spring	306.11	53.8801	8.60758	1	55.7121	12.1734	Finland	Germany	A	F	2018-2019	2019-04-21	2
DE_003	Germany	2019-04-21 20:40:00	2019	Spring	307	53.8801	8.60758	1	55.7183	12.1826	Finland	Germany	A	F	2018-2019	2019-04-21	2
DE_003	Germany	2019-04-21 20:41:00	2019	Spring	307.76	53.8801	8.60758	0	55.7226	12.1922	Finland	Germany	A	F	2018-2019	2019-04-21	2
DE_003	Germany	2019-04-21 20:42:00	2019	Spring	308.56	53.8801	8.60758	1	55.7262	12.2034	Finland	Germany	A	F	2018-2019	2019-04-21	2
DE_003	Germany	2019-04-21 20:43:00	2019	Spring	309.5	53.8801	8.60758	1	55.7317	12.2148	Finland	Germany	A	F	2018-2019	2019-04-21	2
DE_003	Germany	2019-04-21 20:44:00	2019	Spring	310.27	53.8801	8.60758	0	55.7357	12.2249	Finland	Germany	A	F	2018-2019	2019-04-21	2
DE_003	Germany	2019-04-21 20:45:00	2019	Spring	311.13	53.8801	8.60758	1	55.7407	12.2355	Finland	Germany	A	F	2018-2019	2019-04-21	2
DE_003	Germany	2019-04-21 20:46:00	2019	Spring	311.73	53.8801	8.60758	0	55.7415	12.2467	Finland	Germany	A	F	2018-2019	2019-04-21	2
DE_003	Germany	2019-04-21 20:47:00	2019	Spring	312.55	53.8801	8.60758	1	55.744	12.2602	Finland	Germany	A	F	2018-2019	2019-04-21	2
DE_003	Germany	2019-04-21 20:48:00	2019	Spring	313.46	53.8801	8.60758	1	55.7471	12.2745	Finland	Germany	A	F	2018-2019	2019-04-21	2
DE_003	Germany	2019-04-21 20:49:00	2019	Spring	314.34	53.8801	8.60758	0	55.7504	12.2878	Finland	Germany	A	F	2018-2019	2019-04-21	2
DE_003	Germany	2019-04-21 20:50:00	2019	Spring	315.34	53.8801	8.60758	1	55.7539	12.3035	Finland	Germany	A	F	2018-2019	2019-04-21	2
DE_003	Germany	2019-04-21 20:51:00	2019	Spring	316.35	53.8801	8.60758	1	55.7596	12.3161	Finland	Germany	A	F	2018-2019	2019-04-21	2
DE_003	Germany	2019-04-21 20:52:00	2019	Spring	317.34	53.8801	8.60758	1	55.7646	12.3293	Finland	Germany	A	F	2018-2019	2019-04-21	2
DE_003	Germany	2019-04-21 20:53:00	2019	Spring	318.12	53.8801	8.60758	0	55.7677	12.3409	Finland	Germany	A	F	2018-2019	2019-04-21	2
DE_003	Germany	2019-04-21 20:54:00	2019	Spring	319	53.8801	8.60758	1	55.7713	12.354	Finland	Germany	A	F	2018-2019	2019-04-21	2
DE_003	Germany	2019-04-21 20:55:00	2019	Spring	319.87	53.8801	8.60758	0	55.7752	12.3662	Finland	Germany	A	F	2018-2019	2019-04-21	2
DE_003	Germany	2019-04-21 20:56:00	2019	Spring	320.72	53.8801	8.60758	1	55.7791	12.3781	Finland	Germany	A	F	2018-2019	2019-04-21	2
DE_003	Germany	2019-04-21 20:57:00	2019	Spring	321.63	53.8801	8.60758	1	55.7804	12.3952	Finland	Germany	A	F	2018-2019	2019-04-21	2
DE_003	Germany	2019-04-21 20:58:00	2019	Spring	322.4	53.8801	8.60758	0	55.783	12.4073	Finland	Germany	A	F	2018-2019	2019-04-21	2
DE_003	Germany	2019-04-21 20:59:00	2019	Spring	323.28	53.8801	8.60758	1	55.7856	12.4216	Finland	Germany	A	F	2018-2019	2019-04-21	2
DE_003	Germany	2019-04-21 21:00:00	2019	Spring	324.18	53.8801	8.60758	0	55.7881	12.4366	Finland	Germany	A	F	2018-2019	2019-04-21	2
DE_003	Germany	2019-04-21 21:01:00	2019	Spring	325.23	53.8801	8.60758	1	55.7918	12.453	Finland	Germany	A	F	2018-2019	2019-04-21	2
DE_003	Germany	2019-04-21 21:02:00	2019	Spring	325.74	53.8801	8.60758	0	55.7936	12.4608	Finland	Germany	A	F	2018-2019	2019-04-21	2
DE_003	Germany	2019-04-21 21:03:00	2019	Spring	326.54	53.8801	8.60758	0	55.7971	12.4723	Finland	Germany	A	F	2018-2019	2019-04-21	2
DE_003	Germany	2019-04-21 21:04:00	2019	Spring	327.43	53.8801	8.60758	1	55.8009	12.4851	Finland	Germany	A	F	2018-2019	2019-04-21	2
DE_003	Germany	2019-04-21 21:05:00	2019	Spring	328.31	53.8801	8.60758	0	55.8054	12.4968	Finland	Germany	A	F	2018-2019	2019-04-21	2
DE_003	Germany	2019-04-21 21:06:00	2019	Spring	329.22	53.8801	8.60758	1	55.8087	12.5107	Finland	Germany	A	F	2018-2019	2019-04-21	2
DE_003	Germany	2019-04-21 21:07:00	2019	Spring	330.11	53.8801	8.60758	1	55.8112	12.5254	Finland	Germany	A	F	2018-2019	2019-04-21	2
DE_003	Germany	2019-04-21 21:08:00	2019	Spring	330.89	53.8801	8.60758	0	55.8184	12.5311	Finland	Germany	A	F	2018-2019	2019-04-21	2
DE_003	Germany	2019-04-21 21:09:00	2019	Spring	331.94	53.8801	8.60758	1	55.8255	12.5426	Finland	Germany	A	F	2018-2019	2019-04-21	2
DE_003	Germany	2019-04-21 21:10:00	2019	Spring	333.07	53.8801	8.60758	1	55.834	12.5536	Finland	Germany	A	F	2018-2019	2019-04-21	2
DE_003	Germany	2019-04-21 21:11:00	2019	Spring	333.91	53.8801	8.60758	0	55.8394	12.563	Finland	Germany	A	F	2018-2019	2019-04-21	2
DE_003	Germany	2019-04-21 21:12:00	2019	Spring	334.9	53.8801	8.60758	0	55.8461	12.5738	Finland	Germany	A	F	2018-2019	2019-04-21	2
DE_003	Germany	2019-04-21 21:13:00	2019	Spring	335.9	53.8801	8.60758	1	55.8536	12.5837	Finland	Germany	A	F	2018-2019	2019-04-21	2
DE_003	Germany	2019-04-21 21:14:00	2019	Spring	336.93	53.8801	8.60758	0	55.8608	12.5945	Finland	Germany	A	F	2018-2019	2019-04-21	2
DE_003	Germany	2019-04-21 21:15:00	2019	Spring	338.02	53.8801	8.60758	1	55.8694	12.6044	Finland	Germany	A	F	2018-2019	2019-04-21	2
DE_003	Germany	2019-04-21 21:16:00	2019	Spring	338.9	53.8801	8.60758	0	55.8747	12.6149	Finland	Germany	A	F	2018-2019	2019-04-21	2
DE_003	Germany	2019-04-21 21:17:00	2019	Spring	339.88	53.8801	8.60758	1	55.8817	12.6251	Finland	Germany	A	F	2018-2019	2019-04-21	2
DE_003	Germany	2019-04-21 21:18:00	2019	Spring	340.84	53.8801	8.60758	0	55.8899	12.6331	Finland	Germany	A	F	2018-2019	2019-04-21	2
DE_003	Germany	2019-04-21 21:19:00	2019	Spring	341.75	53.8801	8.60758	1	55.8956	12.6436	Finland	Germany	A	F	2018-2019	2019-04-21	2
DE_003	Germany	2019-04-21 21:20:00	2019	Spring	342.7	53.8801	8.60758	1	55.902	12.654	Finland	Germany	A	F	2018-2019	2019-04-21	2
DE_003	Germany	2019-04-21 21:21:00	2019	Spring	343.53	53.8801	8.60758	0	55.9076	12.663	Finland	Germany	A	F	2018-2019	2019-04-21	2
DE_003	Germany	2019-04-21 21:22:00	2019	Spring	344.08	53.8801	8.60758	0	55.9092	12.672	Finland	Germany	A	F	2018-2019	2019-04-21	2
DE_003	Germany	2019-04-21 21:23:00	2019	Spring	344.94	53.8801	8.60758	1	55.9149	12.6816	Finland	Germany	A	F	2018-2019	2019-04-21	2
DE_003	Germany	2019-04-21 21:24:00	2019	Spring	345.84	53.8801	8.60758	0	55.9219	12.69	Finland	Germany	A	F	2018-2019	2019-04-21	2
DE_003	Germany	2019-04-21 21:25:00	2019	Spring	346.71	53.8801	8.60758	1	55.9282	12.6989	Finland	Germany	A	F	2018-2019	2019-04-21	2
DE_003	Germany	2019-04-21 21:26:00	2019	Spring	347.44	53.8801	8.60758	0	55.9323	12.708	Finland	Germany	A	F	2018-2019	2019-04-21	2
DE_003	Germany	2019-04-21 21:27:00	2019	Spring	348.01	53.8801	8.60758	0	55.9339	12.7174	Finland	Germany	A	F	2018-2019	2019-04-21	2
DE_003	Germany	2019-04-21 21:28:00	2019	Spring	348.87	53.8801	8.60758	1	55.9417	12.724	Finland	Germany	A	F	2018-2019	2019-04-21	2
DE_003	Germany	2019-04-21 21:29:00	2019	Spring	349.54	53.8801	8.60758	0	55.947	12.73	Finland	Germany	A	F	2018-2019	2019-04-21	2
DE_003	Germany	2019-04-21 21:30:00	2019	Spring	350.11	53.8801	8.60758	0	55.9493	12.7385	Finland	Germany	A	F	2018-2019	2019-04-21	2
DE_003	Germany	2019-04-21 21:31:00	2019	Spring	350.93	53.8801	8.60758	1	55.9573	12.7439	Finland	Germany	A	F	2018-2019	2019-04-21	2
DE_003	Germany	2019-04-21 21:32:00	2019	Spring	352.28	53.8801	8.60758	1	55.9671	12.7576	Finland	Germany	A	F	2018-2019	2019-04-21	2
DE_003	Germany	2019-04-21 21:33:00	2019	Spring	352.7	53.8801	8.60758	0	55.9695	12.7626	Finland	Germany	A	F	2018-2019	2019-04-21	2
DE_003	Germany	2019-04-21 21:34:00	2019	Spring	353.68	53.8801	8.60758	1	55.9755	12.7743	Finland	Germany	A	F	2018-2019	2019-04-21	2
DE_003	Germany	2019-04-21 21:35:00	2019	Spring	354.65	53.8801	8.60758	0	55.9818	12.7853	Finland	Germany	A	F	2018-2019	2019-04-21	2
DE_003	Germany	2019-04-21 21:36:00	2019	Spring	355.57	53.8801	8.60758	1	55.9869	12.7968	Finland	Germany	A	F	2018-2019	2019-04-21	2
DE_003	Germany	2019-04-21 21:37:00	2019	Spring	356.52	53.8801	8.60758	1	55.9927	12.8082	Finland	Germany	A	F	2018-2019	2019-04-21	2
DE_003	Germany	2019-04-21 21:38:00	2019	Spring	357.54	53.8801	8.60758	0	55.9995	12.8195	Finland	Germany	A	F	2018-2019	2019-04-21	2
DE_003	Germany	2019-04-21 21:39:00	2019	Spring	358.52	53.8801	8.60758	1	56.0055	12.831	Finland	Germany	A	F	2018-2019	2019-04-21	2
DE_003	Germany	2019-04-21 21:40:00	2019	Spring	359.46	53.8801	8.60758	1	56.0108	12.8427	Finland	Germany	A	F	2018-2019	2019-04-21	2
DE_003	Germany	2019-04-21 21:41:00	2019	Spring	360.47	53.8801	8.60758	0	56.0166	12.8552	Finland	Germany	A	F	2018-2019	2019-04-21	2
DE_003	Germany	2019-04-21 21:42:00	2019	Spring	361.49	53.8801	8.60758	1	56.0223	12.8681	Finland	Germany	A	F	2018-2019	2019-04-21	2
DE_003	Germany	2019-04-21 21:43:00	2019	Spring	362.49	53.8801	8.60758	1	56.0269	12.8821	Finland	Germany	A	F	2018-2019	2019-04-21	2
DE_003	Germany	2019-04-21 21:44:00	2019	Spring	363.29	53.8801	8.60758	1	56.0297	12.8947	Finland	Germany	A	F	2018-2019	2019-04-21	2
DE_003	Germany	2019-04-21 21:45:00	2019	Spring	364.12	53.8801	8.60758	0	56.0331	12.9069	Finland	Germany	A	F	2018-2019	2019-04-21	2
DE_003	Germany	2019-04-21 21:46:00	2019	Spring	364.94	53.8801	8.60758	1	56.0357	12.9201	Finland	Germany	A	F	2018-2019	2019-04-21	2
DE_003	Germany	2019-04-21 21:47:00	2019	Spring	365.67	53.8801	8.60758	1	56.0369	12.9335	Finland	Germany	A	F	2018-2019	2019-04-21	2
DE_003	Germany	2019-04-21 21:48:00	2019	Spring	366.46	53.8801	8.60758	0	56.038	12.9484	Finland	Germany	A	F	2018-2019	2019-04-21	2
DE_003	Germany	2019-04-21 21:49:00	2019	Spring	367.4	53.8801	8.60758	1	56.0401	12.9647	Finland	Germany	A	F	2018-2019	2019-04-21	2
DE_003	Germany	2019-04-21 21:50:00	2019	Spring	368.27	53.8801	8.60758	0	56.0425	12.9794	Finland	Germany	A	F	2018-2019	2019-04-21	2
DE_003	Germany	2019-04-21 21:51:00	2019	Spring	369.23	53.8801	8.60758	0	56.0472	12.9926	Finland	Germany	A	F	2018-2019	2019-04-21	2
DE_003	Germany	2019-04-21 21:52:00	2019	Spring	370.3	53.8801	8.60758	1	56.0541	13.0046	Finland	Germany	A	F	2018-2019	2019-04-21	2
DE_003	Germany	2019-04-21 21:53:00	2019	Spring	371.32	53.8801	8.60758	0	56.0608	13.0161	Finland	Germany	A	F	2018-2019	2019-04-21	2
DE_003	Germany	2019-04-21 21:54:00	2019	Spring	372.23	53.8801	8.60758	0	56.0662	13.0271	Finland	Germany	A	F	2018-2019	2019-04-21	2
DE_003	Germany	2019-04-21 21:55:00	2019	Spring	373.12	53.8801	8.60758	1	56.0717	13.0377	Finland	Germany	A	F	2018-2019	2019-04-21	2
DE_003	Germany	2019-04-21 21:56:00	2019	Spring	373.94	53.8801	8.60758	1	56.0749	13.0498	Finland	Germany	A	F	2018-2019	2019-04-21	2
DE_003	Germany	2019-04-21 21:57:00	2019	Spring	374.91	53.8801	8.60758	1	56.0795	13.0633	Finland	Germany	A	F	2018-2019	2019-04-21	2
DE_003	Germany	2019-04-21 21:58:00	2019	Spring	375.84	53.8801	8.60758	1	56.0829	13.0776	Finland	Germany	A	F	2018-2019	2019-04-21	2
DE_003	Germany	2019-04-21 21:59:00	2019	Spring	376.7	53.8801	8.60758	0	56.0875	13.0888	Finland	Germany	A	F	2018-2019	2019-04-21	2
DE_003	Germany	2019-04-21 22:00:00	2019	Spring	377.68	53.8801	8.60758	1	56.0948	13.0985	Finland	Germany	A	F	2018-2019	2019-04-21	2
DE_003	Germany	2019-04-21 22:01:00	2019	Spring	378.54	53.8801	8.60758	0	56.1005	13.1083	Finland	Germany	A	F	2018-2019	2019-04-21	2
DE_003	Germany	2019-04-21 22:02:00	2019	Spring	379.4	53.8801	8.60758	1	56.1051	13.1194	Finland	Germany	A	F	2018-2019	2019-04-21	2
DE_003	Germany	2019-04-21 22:03:00	2019	Spring	380.25	53.8801	8.60758	1	56.1088	13.1317	Finland	Germany	A	F	2018-2019	2019-04-21	2
DE_003	Germany	2019-04-21 22:04:00	2019	Spring	381.11	53.8801	8.60758	0	56.113	13.1433	Finland	Germany	A	F	2018-2019	2019-04-21	2
DE_003	Germany	2019-04-21 22:05:00	2019	Spring	381.99	53.8801	8.60758	1	56.1168	13.156	Finland	Germany	A	F	2018-2019	2019-04-21	2
DE_003	Germany	2019-04-21 22:06:00	2019	Spring	382.82	53.8801	8.60758	0	56.1196	13.1692	Finland	Germany	A	F	2018-2019	2019-04-21	2
DE_003	Germany	2019-04-21 22:07:00	2019	Spring	383.66	53.8801	8.60758	0	56.1229	13.1819	Finland	Germany	A	F	2018-2019	2019-04-21	2
DE_003	Germany	2019-04-21 22:08:00	2019	Spring	384.51	53.8801	8.60758	0	56.1257	13.1954	Finland	Germany	A	F	2018-2019	2019-04-21	2
DE_003	Germany	2019-04-21 22:09:00	2019	Spring	385.45	53.8801	8.60758	1	56.1294	13.2095	Finland	Germany	A	F	2018-2019	2019-04-21	2
DE_003	Germany	2019-04-21 22:10:00	2019	Spring	386.21	53.8801	8.60758	0	56.133	13.2199	Finland	Germany	A	F	2018-2019	2019-04-21	2
DE_003	Germany	2019-04-21 22:11:00	2019	Spring	387.05	53.8801	8.60758	1	56.1363	13.2325	Finland	Germany	A	F	2018-2019	2019-04-21	2
DE_003	Germany	2019-04-21 22:12:00	2019	Spring	387.74	53.8801	8.60758	0	56.1394	13.2425	Finland	Germany	A	F	2018-2019	2019-04-21	2
DE_003	Germany	2019-04-21 22:13:00	2019	Spring	388.6	53.8801	8.60758	1	56.1427	13.2554	Finland	Germany	A	F	2018-2019	2019-04-21	2
DE_003	Germany	2019-04-21 22:14:00	2019	Spring	389.73	53.8801	8.60758	1	56.1503	13.2679	Finland	Germany	A	F	2018-2019	2019-04-21	2
DE_003	Germany	2019-04-21 22:15:00	2019	Spring	390.39	53.8801	8.60758	0	56.1535	13.277	Finland	Germany	A	F	2018-2019	2019-04-21	2
DE_003	Germany	2019-04-21 22:16:00	2019	Spring	391.37	53.8801	8.60758	1	56.1576	13.2913	Finland	Germany	A	F	2018-2019	2019-04-21	2
DE_003	Germany	2019-04-21 22:17:00	2019	Spring	392.1	53.8801	8.60758	0	56.1597	13.3034	Finland	Germany	A	F	2018-2019	2019-04-21	2
DE_003	Germany	2019-04-21 22:18:00	2019	Spring	392.97	53.8801	8.60758	1	56.1628	13.3168	Finland	Germany	A	F	2018-2019	2019-04-21	2
DE_003	Germany	2019-04-21 22:19:00	2019	Spring	393.95	53.8801	8.60758	1	56.1673	13.3306	Finland	Germany	A	F	2018-2019	2019-04-21	2
DE_003	Germany	2019-04-21 22:20:00	2019	Spring	394.83	53.8801	8.60758	0	56.1709	13.3436	Finland	Germany	A	F	2018-2019	2019-04-21	2
DE_003	Germany	2019-04-21 22:21:00	2019	Spring	395.72	53.8801	8.60758	1	56.1751	13.3559	Finland	Germany	A	F	2018-2019	2019-04-21	2
DE_003	Germany	2019-04-21 22:22:00	2019	Spring	396.51	53.8801	8.60758	0	56.179	13.3668	Finland	Germany	A	F	2018-2019	2019-04-21	2
DE_003	Germany	2019-04-21 22:23:00	2019	Spring	397.39	53.8801	8.60758	0	56.183	13.3792	Finland	Germany	A	F	2018-2019	2019-04-21	2
DE_003	Germany	2019-04-21 22:24:00	2019	Spring	398.61	53.8801	8.60758	1	56.1885	13.3964	Finland	Germany	A	F	2018-2019	2019-04-21	2
DE_003	Germany	2019-04-21 22:25:00	2019	Spring	399.13	53.8801	8.60758	0	56.1911	13.4035	Finland	Germany	A	F	2018-2019	2019-04-21	2
DE_003	Germany	2019-04-21 22:26:00	2019	Spring	400.05	53.8801	8.60758	1	56.1953	13.4164	Finland	Germany	A	F	2018-2019	2019-04-21	2
DE_003	Germany	2019-04-21 22:27:00	2019	Spring	400.96	53.8801	8.60758	1	56.1994	13.4294	Finland	Germany	A	F	2018-2019	2019-04-21	2
DE_003	Germany	2019-04-21 22:28:00	2019	Spring	401.92	53.8801	8.60758	1	56.2038	13.4428	Finland	Germany	A	F	2018-2019	2019-04-21	2
DE_003	Germany	2019-04-21 22:29:00	2019	Spring	402.79	53.8801	8.60758	0	56.2082	13.4546	Finland	Germany	A	F	2018-2019	2019-04-21	2
DE_003	Germany	2019-04-21 22:30:00	2019	Spring	403.69	53.8801	8.60758	0	56.2125	13.467	Finland	Germany	A	F	2018-2019	2019-04-21	2
DE_003	Germany	2019-04-21 22:31:00	2019	Spring	404.63	53.8801	8.60758	1	56.2172	13.4797	Finland	Germany	A	F	2018-2019	2019-04-21	2
DE_003	Germany	2019-04-21 22:32:00	2019	Spring	405.56	53.8801	8.60758	1	56.2219	13.4921	Finland	Germany	A	F	2018-2019	2019-04-21	2
DE_003	Germany	2019-04-21 22:33:00	2019	Spring	406.44	53.8801	8.60758	0	56.2261	13.5043	Finland	Germany	A	F	2018-2019	2019-04-21	2
DE_003	Germany	2019-04-21 22:34:00	2019	Spring	407.36	53.8801	8.60758	1	56.2303	13.5173	Finland	Germany	A	F	2018-2019	2019-04-21	2
DE_003	Germany	2019-04-21 22:35:00	2019	Spring	408.18	53.8801	8.60758	1	56.2334	13.5297	Finland	Germany	A	F	2018-2019	2019-04-21	2
DE_003	Germany	2019-04-21 22:36:00	2019	Spring	409	53.8801	8.60758	1	56.2379	13.5401	Finland	Germany	A	F	2018-2019	2019-04-21	2
DE_003	Germany	2019-04-21 22:37:00	2019	Spring	409.84	53.8801	8.60758	1	56.243	13.5504	Finland	Germany	A	F	2018-2019	2019-04-21	2
DE_003	Germany	2019-04-21 22:38:00	2019	Spring	410.69	53.8801	8.60758	0	56.2483	13.5604	Finland	Germany	A	F	2018-2019	2019-04-21	2
DE_003	Germany	2019-04-21 22:39:00	2019	Spring	411.55	53.8801	8.60758	0	56.2536	13.5705	Finland	Germany	A	F	2018-2019	2019-04-21	2
DE_003	Germany	2019-04-21 22:41:00	2019	Spring	412.72	53.8801	8.60758	1	56.2552	13.5923	Finland	Germany	A	F	2018-2019	2019-04-21	2
DE_003	Germany	2019-04-21 22:42:00	2019	Spring	413.53	53.8801	8.60758	0	56.2582	13.6046	Finland	Germany	A	F	2018-2019	2019-04-21	2
DE_003	Germany	2019-04-21 22:43:00	2019	Spring	414.31	53.8801	8.60758	0	56.263	13.6142	Finland	Germany	A	F	2018-2019	2019-04-21	2
DE_003	Germany	2019-04-21 22:44:00	2019	Spring	415.13	53.8801	8.60758	1	56.2676	13.6243	Finland	Germany	A	F	2018-2019	2019-04-21	2
DE_003	Germany	2019-04-21 22:45:00	2019	Spring	416.09	53.8801	8.60758	1	56.2718	13.6382	Finland	Germany	A	F	2018-2019	2019-04-21	2
DE_003	Germany	2019-04-21 22:46:00	2019	Spring	416.45	53.8801	8.60758	0	56.2725	13.6446	Finland	Germany	A	F	2018-2019	2019-04-21	2
DE_003	Germany	2019-04-21 22:47:00	2019	Spring	417.2	53.8801	8.60758	1	56.2752	13.6562	Finland	Germany	A	F	2018-2019	2019-04-21	2
DE_003	Germany	2019-04-21 22:48:00	2019	Spring	417.95	53.8801	8.60758	1	56.2785	13.6668	Finland	Germany	A	F	2018-2019	2019-04-21	2
DE_003	Germany	2019-04-21 22:49:00	2019	Spring	418.69	53.8801	8.60758	0	56.2849	13.6733	Finland	Germany	A	F	2018-2019	2019-04-21	2
DE_003	Germany	2019-04-21 22:50:00	2019	Spring	419.37	53.8801	8.60758	1	56.2857	13.686	Finland	Germany	A	F	2018-2019	2019-04-21	2
DE_003	Germany	2019-04-21 22:51:00	2019	Spring	419.99	53.8801	8.60758	1	56.2854	13.699	Finland	Germany	A	F	2018-2019	2019-04-21	2
DE_003	Germany	2019-04-21 22:52:00	2019	Spring	420.7	53.8801	8.60758	1	56.2859	13.7127	Finland	Germany	A	F	2018-2019	2019-04-21	2
DE_003	Germany	2019-04-21 22:53:00	2019	Spring	421.35	53.8801	8.60758	0	56.2862	13.7256	Finland	Germany	A	F	2018-2019	2019-04-21	2
DE_003	Germany	2019-04-21 22:54:00	2019	Spring	422.18	53.8801	8.60758	1	56.2877	13.7406	Finland	Germany	A	F	2018-2019	2019-04-21	2
DE_003	Germany	2019-04-21 22:55:00	2019	Spring	422.92	53.8801	8.60758	1	56.2887	13.7541	Finland	Germany	A	F	2018-2019	2019-04-21	2
DE_003	Germany	2019-04-21 22:56:00	2019	Spring	423.64	53.8801	8.60758	0	56.2894	13.7678	Finland	Germany	A	F	2018-2019	2019-04-21	2
DE_003	Germany	2019-04-21 22:57:00	2019	Spring	424.38	53.8801	8.60758	1	56.2901	13.7819	Finland	Germany	A	F	2018-2019	2019-04-21	2
DE_003	Germany	2019-04-21 22:58:00	2019	Spring	425.19	53.8801	8.60758	0	56.2914	13.7966	Finland	Germany	A	F	2018-2019	2019-04-21	2
DE_003	Germany	2019-04-21 22:59:00	2019	Spring	426.09	53.8801	8.60758	1	56.2934	13.8121	Finland	Germany	A	F	2018-2019	2019-04-21	2
DE_003	Germany	2019-04-21 23:00:00	2019	Spring	1175.25	63.6362	29.1563	0	56.2957	13.8238	Finland	Germany	A	F	2018-2019	2019-04-21	2
DE_003	Germany	2019-04-21 23:01:00	2019	Spring	1174.59	63.6362	29.1563	0	56.299	13.8334	Finland	Germany	A	F	2018-2019	2019-04-21	2
DE_003	Germany	2019-04-21 23:02:00	2019	Spring	1173.96	63.6362	29.1563	1	56.3013	13.8444	Finland	Germany	A	F	2018-2019	2019-04-21	2
DE_003	Germany	2019-04-21 23:03:00	2019	Spring	1173.27	63.6362	29.1563	0	56.3053	13.8533	Finland	Germany	A	F	2018-2019	2019-04-21	2
DE_003	Germany	2019-04-21 23:04:00	2019	Spring	1172.55	63.6362	29.1563	1	56.3096	13.8622	Finland	Germany	A	F	2018-2019	2019-04-21	2
DE_003	Germany	2019-04-21 23:05:00	2019	Spring	1171.93	63.6362	29.1563	0	56.3125	13.8715	Finland	Germany	A	F	2018-2019	2019-04-21	2
DE_003	Germany	2019-04-21 23:06:00	2019	Spring	1171.51	63.6362	29.1563	1	56.313	13.8812	Finland	Germany	A	F	2018-2019	2019-04-21	2
DE_003	Germany	2019-04-21 23:07:00	2019	Spring	1170.9	63.6362	29.1563	1	56.315	13.8922	Finland	Germany	A	F	2018-2019	2019-04-21	2
DE_003	Germany	2019-04-21 23:08:00	2019	Spring	1170.26	63.6362	29.1563	0	56.3177	13.9027	Finland	Germany	A	F	2018-2019	2019-04-21	2
DE_003	Germany	2019-04-21 23:09:00	2019	Spring	1169.55	63.6362	29.1563	1	56.3217	13.912	Finland	Germany	A	F	2018-2019	2019-04-21	2
DE_003	Germany	2019-04-21 23:10:00	2019	Spring	1168.89	63.6362	29.1563	1	56.3243	13.923	Finland	Germany	A	F	2018-2019	2019-04-21	2
DE_003	Germany	2019-04-21 23:11:00	2019	Spring	1168.26	63.6362	29.1563	0	56.3258	13.9359	Finland	Germany	A	F	2018-2019	2019-04-21	2
DE_003	Germany	2019-04-21 23:12:00	2019	Spring	1167.53	63.6362	29.1563	0	56.3299	13.9455	Finland	Germany	A	F	2018-2019	2019-04-21	2
DE_003	Germany	2019-04-21 23:13:00	2019	Spring	1166.99	63.6362	29.1563	1	56.3326	13.9533	Finland	Germany	A	F	2018-2019	2019-04-21	2
DE_003	Germany	2019-04-21 23:14:00	2019	Spring	1166.41	63.6362	29.1563	1	56.3348	13.9631	Finland	Germany	A	F	2018-2019	2019-04-21	2
DE_003	Germany	2019-04-21 23:15:00	2019	Spring	1165.77	63.6362	29.1563	1	56.3382	13.972	Finland	Germany	A	F	2018-2019	2019-04-21	2
DE_003	Germany	2019-04-21 23:16:00	2019	Spring	1165.17	63.6362	29.1563	1	56.3417	13.9797	Finland	Germany	A	F	2018-2019	2019-04-21	2
DE_003	Germany	2019-04-21 23:17:00	2019	Spring	1164.54	63.6362	29.1563	0	56.3454	13.9878	Finland	Germany	A	F	2018-2019	2019-04-21	2
DE_003	Germany	2019-04-21 23:18:00	2019	Spring	1164.04	63.6362	29.1563	1	56.3471	13.9965	Finland	Germany	A	F	2018-2019	2019-04-21	2
DE_003	Germany	2019-04-21 23:19:00	2019	Spring	1163.45	63.6362	29.1563	1	56.3501	14.0052	Finland	Germany	A	F	2018-2019	2019-04-21	2
DE_003	Germany	2019-04-21 23:20:00	2019	Spring	1162.92	63.6362	29.1563	1	56.352	14.0145	Finland	Germany	A	F	2018-2019	2019-04-21	2
DE_003	Germany	2019-04-21 23:21:00	2019	Spring	1162.51	63.6362	29.1563	0	56.3531	14.0224	Finland	Germany	A	F	2018-2019	2019-04-21	2
DE_003	Germany	2019-04-21 23:22:00	2019	Spring	1162.06	63.6362	29.1563	1	56.3541	14.0317	Finland	Germany	A	F	2018-2019	2019-04-21	2
DE_003	Germany	2019-04-21 23:23:00	2019	Spring	1161.46	63.6362	29.1563	0	56.3578	14.0388	Finland	Germany	A	F	2018-2019	2019-04-21	2
DE_003	Germany	2019-04-21 23:24:00	2019	Spring	1160.86	63.6362	29.1563	0	56.3614	14.0464	Finland	Germany	A	F	2018-2019	2019-04-21	2
DE_003	Germany	2019-04-21 23:25:00	2019	Spring	1160.27	63.6362	29.1563	0	56.3645	14.0546	Finland	Germany	A	F	2018-2019	2019-04-21	2
DE_003	Germany	2019-04-21 23:26:00	2019	Spring	1159.61	63.6362	29.1563	1	56.3674	14.065	Finland	Germany	A	F	2018-2019	2019-04-21	2
DE_003	Germany	2019-04-21 23:27:00	2019	Spring	1159.17	63.6362	29.1563	0	56.3692	14.0724	Finland	Germany	A	F	2018-2019	2019-04-21	2
DE_003	Germany	2019-04-21 23:28:00	2019	Spring	1158.57	63.6362	29.1563	1	56.3718	14.0821	Finland	Germany	A	F	2018-2019	2019-04-21	2
DE_003	Germany	2019-04-21 23:29:00	2019	Spring	1158.33	63.6362	29.1563	1	56.3705	14.0911	Finland	Germany	A	F	2018-2019	2019-04-21	2
DE_003	Germany	2019-04-21 23:30:00	2019	Spring	1157.81	63.6362	29.1563	0	56.3731	14.0983	Finland	Germany	A	F	2018-2019	2019-04-21	2
DE_003	Germany	2019-04-21 23:31:00	2019	Spring	1157.18	63.6362	29.1563	0	56.3768	14.1064	Finland	Germany	A	F	2018-2019	2019-04-21	2
DE_003	Germany	2019-04-21 23:32:00	2019	Spring	1156.65	63.6362	29.1563	1	56.3767	14.1203	Finland	Germany	A	F	2018-2019	2019-04-21	2
DE_003	Germany	2019-04-21 23:33:00	2019	Spring	1156.14	63.6362	29.1563	0	56.3769	14.1327	Finland	Germany	A	F	2018-2019	2019-04-21	2
DE_003	Germany	2019-04-21 23:34:00	2019	Spring	1155.64	63.6362	29.1563	1	56.3768	14.1455	Finland	Germany	A	F	2018-2019	2019-04-21	2
DE_003	Germany	2019-04-21 23:35:00	2019	Spring	1155.17	63.6362	29.1563	0	56.3769	14.1573	Finland	Germany	A	F	2018-2019	2019-04-21	2
DE_003	Germany	2019-04-21 23:36:00	2019	Spring	1154.71	63.6362	29.1563	0	56.3766	14.1699	Finland	Germany	A	F	2018-2019	2019-04-21	2
DE_003	Germany	2019-04-21 23:37:00	2019	Spring	1154.21	63.6362	29.1563	1	56.3765	14.1829	Finland	Germany	A	F	2018-2019	2019-04-21	2
DE_003	Germany	2019-04-21 23:38:00	2019	Spring	1153.77	63.6362	29.1563	0	56.3767	14.1936	Finland	Germany	A	F	2018-2019	2019-04-21	2
DE_003	Germany	2019-04-21 23:39:00	2019	Spring	1153.25	63.6362	29.1563	1	56.3774	14.2054	Finland	Germany	A	F	2018-2019	2019-04-21	2
DE_003	Germany	2019-04-21 23:40:00	2019	Spring	1152.71	63.6362	29.1563	0	56.3783	14.217	Finland	Germany	A	F	2018-2019	2019-04-21	2
DE_003	Germany	2019-04-21 23:41:00	2019	Spring	1152.23	63.6362	29.1563	1	56.378	14.2299	Finland	Germany	A	F	2018-2019	2019-04-21	2
DE_003	Germany	2019-04-21 23:42:00	2019	Spring	1151.73	63.6362	29.1563	0	56.3794	14.2396	Finland	Germany	A	F	2018-2019	2019-04-21	2
DE_003	Germany	2019-04-21 23:43:00	2019	Spring	1150.89	63.6362	29.1563	1	56.3852	14.2485	Finland	Germany	A	F	2018-2019	2019-04-21	2
DE_003	Germany	2019-04-21 23:44:00	2019	Spring	1150.74	63.6362	29.1563	0	56.3843	14.2542	Finland	Germany	A	F	2018-2019	2019-04-21	2
DE_003	Germany	2019-04-21 23:45:00	2019	Spring	1150.33	63.6362	29.1563	0	56.3848	14.2636	Finland	Germany	A	F	2018-2019	2019-04-21	2
DE_003	Germany	2019-04-21 23:46:00	2019	Spring	1149.88	63.6362	29.1563	0	56.3857	14.2732	Finland	Germany	A	F	2018-2019	2019-04-21	2
DE_003	Germany	2019-04-21 23:47:00	2019	Spring	1149.41	63.6362	29.1563	1	56.3866	14.2831	Finland	Germany	A	F	2018-2019	2019-04-21	2
DE_003	Germany	2019-04-21 23:48:00	2019	Spring	1149	63.6362	29.1563	0	56.3874	14.2921	Finland	Germany	A	F	2018-2019	2019-04-21	2
DE_003	Germany	2019-04-21 23:49:00	2019	Spring	1148.52	63.6362	29.1563	0	56.389	14.3008	Finland	Germany	A	F	2018-2019	2019-04-21	2
DE_003	Germany	2019-04-21 23:50:00	2019	Spring	1147.98	63.6362	29.1563	1	56.3909	14.3103	Finland	Germany	A	F	2018-2019	2019-04-21	2
DE_003	Germany	2019-04-21 23:51:00	2019	Spring	1147.51	63.6362	29.1563	0	56.3922	14.3195	Finland	Germany	A	F	2018-2019	2019-04-21	2
DE_003	Germany	2019-04-21 23:52:00	2019	Spring	1147.15	63.6362	29.1563	0	56.3919	14.3293	Finland	Germany	A	F	2018-2019	2019-04-21	2
DE_003	Germany	2019-04-21 23:53:00	2019	Spring	1146.77	63.6362	29.1563	1	56.392	14.3387	Finland	Germany	A	F	2018-2019	2019-04-21	2
DE_003	Germany	2019-04-21 23:54:00	2019	Spring	1146.35	63.6362	29.1563	1	56.3926	14.3484	Finland	Germany	A	F	2018-2019	2019-04-21	2
DE_003	Germany	2019-04-21 23:55:00	2019	Spring	1145.89	63.6362	29.1563	0	56.3924	14.3607	Finland	Germany	A	F	2018-2019	2019-04-21	2
DE_003	Germany	2019-04-21 23:56:00	2019	Spring	1145.51	63.6362	29.1563	1	56.3912	14.3729	Finland	Germany	A	F	2018-2019	2019-04-21	2
DE_003	Germany	2019-04-21 23:57:00	2019	Spring	1144.96	63.6362	29.1563	0	56.3923	14.3847	Finland	Germany	A	F	2018-2019	2019-04-21	2
DE_003	Germany	2019-04-21 23:58:00	2019	Spring	1144.22	63.6362	29.1563	1	56.3959	14.3957	Finland	Germany	A	F	2018-2019	2019-04-21	2
DE_003	Germany	2019-04-21 23:59:00	2019	Spring	1143.78	63.6362	29.1563	0	56.3954	14.408	Finland	Germany	A	F	2018-2019	2019-04-21	2
DE_003	Germany	2019-04-22	2019	Spring	1143.34	63.6362	29.1563	1	56.3943	14.4218	Finland	Germany	A	F	2018-2019	2019-04-22	2
DE_003	Germany	2019-04-22 00:01:00	2019	Spring	1142.64	63.6362	29.1563	0	56.3965	14.4349	Finland	Germany	A	F	2018-2019	2019-04-22	2
DE_003	Germany	2019-04-22 00:02:00	2019	Spring	1141.79	63.6362	29.1563	0	56.4024	14.4435	Finland	Germany	A	F	2018-2019	2019-04-22	2
DE_003	Germany	2019-04-22 00:03:00	2019	Spring	1140.9	63.6362	29.1563	1	56.4088	14.4524	Finland	Germany	A	F	2018-2019	2019-04-22	2
DE_003	Germany	2019-04-22 00:04:00	2019	Spring	1140.19	63.6362	29.1563	0	56.4121	14.4634	Finland	Germany	A	F	2018-2019	2019-04-22	2
DE_003	Germany	2019-04-22 00:05:00	2019	Spring	1139.48	63.6362	29.1563	1	56.4153	14.4745	Finland	Germany	A	F	2018-2019	2019-04-22	2
DE_003	Germany	2019-04-22 00:06:00	2019	Spring	1138.71	63.6362	29.1563	1	56.4193	14.4855	Finland	Germany	A	F	2018-2019	2019-04-22	2
DE_003	Germany	2019-04-22 00:07:00	2019	Spring	1137.79	63.6362	29.1563	1	56.4255	14.4954	Finland	Germany	A	F	2018-2019	2019-04-22	2
DE_003	Germany	2019-04-22 00:08:00	2019	Spring	1136.93	63.6362	29.1563	0	56.4313	14.5046	Finland	Germany	A	F	2018-2019	2019-04-22	2
DE_003	Germany	2019-04-22 00:09:00	2019	Spring	1136.08	63.6362	29.1563	1	56.4363	14.5154	Finland	Germany	A	F	2018-2019	2019-04-22	2
DE_003	Germany	2019-04-22 00:10:00	2019	Spring	1135.35	63.6362	29.1563	0	56.4391	14.528	Finland	Germany	A	F	2018-2019	2019-04-22	2
DE_003	Germany	2019-04-22 00:11:00	2019	Spring	1134.68	63.6362	29.1563	1	56.4415	14.5398	Finland	Germany	A	F	2018-2019	2019-04-22	2
DE_003	Germany	2019-04-22 00:12:00	2019	Spring	1134	63.6362	29.1563	1	56.4435	14.5529	Finland	Germany	A	F	2018-2019	2019-04-22	2
DE_003	Germany	2019-04-22 00:13:00	2019	Spring	1133.27	63.6362	29.1563	1	56.4466	14.5649	Finland	Germany	A	F	2018-2019	2019-04-22	2
DE_003	Germany	2019-04-22 00:14:00	2019	Spring	1132.5	63.6362	29.1563	0	56.4519	14.5729	Finland	Germany	A	F	2018-2019	2019-04-22	2
DE_003	Germany	2019-04-22 00:15:00	2019	Spring	1131.72	63.6362	29.1563	1	56.4551	14.5859	Finland	Germany	A	F	2018-2019	2019-04-22	2
DE_003	Germany	2019-04-22 00:16:00	2019	Spring	1131.23	63.6362	29.1563	0	56.4551	14.5986	Finland	Germany	A	F	2018-2019	2019-04-22	2
DE_003	Germany	2019-04-22 00:17:00	2019	Spring	1130.46	63.6362	29.1563	1	56.4591	14.6095	Finland	Germany	A	F	2018-2019	2019-04-22	2
DE_003	Germany	2019-04-22 00:18:00	2019	Spring	1129.78	63.6362	29.1563	0	56.4627	14.6191	Finland	Germany	A	F	2018-2019	2019-04-22	2
DE_003	Germany	2019-04-22 00:19:00	2019	Spring	1128.94	63.6362	29.1563	1	56.4668	14.6315	Finland	Germany	A	F	2018-2019	2019-04-22	2
DE_003	Germany	2019-04-22 00:20:00	2019	Spring	1128.36	63.6362	29.1563	0	56.4693	14.6408	Finland	Germany	A	F	2018-2019	2019-04-22	2
DE_003	Germany	2019-04-22 00:21:00	2019	Spring	1127.65	63.6362	29.1563	1	56.4726	14.6519	Finland	Germany	A	F	2018-2019	2019-04-22	2
DE_003	Germany	2019-04-22 00:22:00	2019	Spring	1126.93	63.6362	29.1563	1	56.4761	14.6628	Finland	Germany	A	F	2018-2019	2019-04-22	2
DE_003	Germany	2019-04-22 00:23:00	2019	Spring	1126.16	63.6362	29.1563	1	56.4799	14.674	Finland	Germany	A	F	2018-2019	2019-04-22	2
DE_003	Germany	2019-04-22 00:24:00	2019	Spring	1125.53	63.6362	29.1563	0	56.4831	14.6832	Finland	Germany	A	F	2018-2019	2019-04-22	2
DE_003	Germany	2019-04-22 00:25:00	2019	Spring	1124.77	63.6362	29.1563	1	56.4855	14.6974	Finland	Germany	A	F	2018-2019	2019-04-22	2
DE_003	Germany	2019-04-22 00:26:00	2019	Spring	1124.34	63.6362	29.1563	0	56.4863	14.7068	Finland	Germany	A	F	2018-2019	2019-04-22	2
DE_003	Germany	2019-04-22 00:27:00	2019	Spring	1123.65	63.6362	29.1563	1	56.4886	14.7195	Finland	Germany	A	F	2018-2019	2019-04-22	2
DE_003	Germany	2019-04-22 00:28:00	2019	Spring	1123.07	63.6362	29.1563	0	56.4904	14.7306	Finland	Germany	A	F	2018-2019	2019-04-22	2
DE_003	Germany	2019-04-22 00:29:00	2019	Spring	1122.48	63.6362	29.1563	0	56.4931	14.7397	Finland	Germany	A	F	2018-2019	2019-04-22	2
DE_003	Germany	2019-04-22 00:30:00	2019	Spring	1121.86	63.6362	29.1563	1	56.4959	14.7495	Finland	Germany	A	F	2018-2019	2019-04-22	2
DE_003	Germany	2019-04-22 00:31:00	2019	Spring	1121.2	63.6362	29.1563	1	56.4995	14.7585	Finland	Germany	A	F	2018-2019	2019-04-22	2
DE_003	Germany	2019-04-22 00:32:00	2019	Spring	1120.56	63.6362	29.1563	1	56.5025	14.7683	Finland	Germany	A	F	2018-2019	2019-04-22	2
DE_003	Germany	2019-04-22 00:33:00	2019	Spring	1120.02	63.6362	29.1563	0	56.505	14.7767	Finland	Germany	A	F	2018-2019	2019-04-22	2
DE_003	Germany	2019-04-22 00:34:00	2019	Spring	1119.25	63.6362	29.1563	1	56.5092	14.7871	Finland	Germany	A	F	2018-2019	2019-04-22	2
DE_003	Germany	2019-04-22 00:35:00	2019	Spring	1118.79	63.6362	29.1563	0	56.5111	14.7948	Finland	Germany	A	F	2018-2019	2019-04-22	2
DE_003	Germany	2019-04-22 00:36:00	2019	Spring	1118.2	63.6362	29.1563	1	56.5136	14.8044	Finland	Germany	A	F	2018-2019	2019-04-22	2
DE_003	Germany	2019-04-22 00:37:00	2019	Spring	1117.59	63.6362	29.1563	1	56.5166	14.8135	Finland	Germany	A	F	2018-2019	2019-04-22	2
DE_003	Germany	2019-04-22 00:38:00	2019	Spring	1117.16	63.6362	29.1563	0	56.5185	14.8207	Finland	Germany	A	F	2018-2019	2019-04-22	2
DE_003	Germany	2019-04-22 00:39:00	2019	Spring	1116.48	63.6362	29.1563	1	56.5223	14.8297	Finland	Germany	A	F	2018-2019	2019-04-22	2
DE_003	Germany	2019-04-22 00:40:00	2019	Spring	1115.71	63.6362	29.1563	1	56.5277	14.8375	Finland	Germany	A	F	2018-2019	2019-04-22	2
DE_003	Germany	2019-04-22 00:41:00	2019	Spring	1115.19	63.6362	29.1563	0	56.5294	14.8471	Finland	Germany	A	F	2018-2019	2019-04-22	2
DE_003	Germany	2019-04-22 00:42:00	2019	Spring	1114.27	63.6362	29.1563	1	56.534	14.8605	Finland	Germany	A	F	2018-2019	2019-04-22	2
DE_003	Germany	2019-04-22 00:43:00	2019	Spring	1113.61	63.6362	29.1563	0	56.5369	14.8713	Finland	Germany	A	F	2018-2019	2019-04-22	2
DE_003	Germany	2019-04-22 00:44:00	2019	Spring	1113.01	63.6362	29.1563	1	56.5367	14.8873	Finland	Germany	A	F	2018-2019	2019-04-22	2
DE_003	Germany	2019-04-22 00:45:00	2019	Spring	1112.46	63.6362	29.1563	0	56.5376	14.8997	Finland	Germany	A	F	2018-2019	2019-04-22	2
DE_003	Germany	2019-04-22 00:46:00	2019	Spring	1111.98	63.6362	29.1563	1	56.5375	14.9122	Finland	Germany	A	F	2018-2019	2019-04-22	2
DE_003	Germany	2019-04-22 00:47:00	2019	Spring	1111.16	63.6362	29.1563	0	56.5409	14.9259	Finland	Germany	A	F	2018-2019	2019-04-22	2
DE_003	Germany	2019-04-22 00:48:00	2019	Spring	1110.01	63.6362	29.1563	1	56.5456	14.9452	Finland	Germany	A	F	2018-2019	2019-04-22	2
DE_003	Germany	2019-04-22 00:49:00	2019	Spring	1109.12	63.6362	29.1563	0	56.5495	14.9594	Finland	Germany	A	F	2018-2019	2019-04-22	2
DE_003	Germany	2019-04-22 00:50:00	2019	Spring	1108.07	63.6362	29.1563	1	56.554	14.9764	Finland	Germany	A	F	2018-2019	2019-04-22	2
DE_003	Germany	2019-04-22 00:51:00	2019	Spring	1107.15	63.6362	29.1563	1	56.5569	14.994	Finland	Germany	A	F	2018-2019	2019-04-22	2
DE_003	Germany	2019-04-22 00:52:00	2019	Spring	1106	63.6362	29.1563	1	56.5611	15.0144	Finland	Germany	A	F	2018-2019	2019-04-22	2
DE_003	Germany	2019-04-22 00:53:00	2019	Spring	1105.45	63.6362	29.1563	0	56.5633	15.0239	Finland	Germany	A	F	2018-2019	2019-04-22	2
DE_003	Germany	2019-04-22 00:54:00	2019	Spring	1104.41	63.6362	29.1563	1	56.5672	15.0421	Finland	Germany	A	F	2018-2019	2019-04-22	2
DE_003	Germany	2019-04-22 00:55:00	2019	Spring	1103.4	63.6362	29.1563	1	56.571	15.0597	Finland	Germany	A	F	2018-2019	2019-04-22	2
DE_003	Germany	2019-04-22 00:56:00	2019	Spring	1102.63	63.6362	29.1563	0	56.5743	15.0723	Finland	Germany	A	F	2018-2019	2019-04-22	2
DE_003	Germany	2019-04-22 00:57:00	2019	Spring	1101.69	63.6362	29.1563	1	56.5785	15.0872	Finland	Germany	A	F	2018-2019	2019-04-22	2
DE_003	Germany	2019-04-22 00:58:00	2019	Spring	1100.8	63.6362	29.1563	1	56.5827	15.1009	Finland	Germany	A	F	2018-2019	2019-04-22	2
DE_003	Germany	2019-04-22 00:59:00	2019	Spring	1099.88	63.6362	29.1563	1	56.5866	15.1162	Finland	Germany	A	F	2018-2019	2019-04-22	2
DE_003	Germany	2019-04-22 01:00:00	2019	Spring	1099.15	63.6362	29.1563	0	56.5892	15.1292	Finland	Germany	A	F	2018-2019	2019-04-22	2
DE_003	Germany	2019-04-22 01:01:00	2019	Spring	1098.19	63.6362	29.1563	1	56.594	15.1435	Finland	Germany	A	F	2018-2019	2019-04-22	2
DE_003	Germany	2019-04-22 01:02:00	2019	Spring	1097.09	63.6362	29.1563	1	56.5992	15.1603	Finland	Germany	A	F	2018-2019	2019-04-22	2
DE_003	Germany	2019-04-22 01:03:00	2019	Spring	1096.11	63.6362	29.1563	1	56.604	15.1751	Finland	Germany	A	F	2018-2019	2019-04-22	2
DE_003	Germany	2019-04-22 01:04:00	2019	Spring	1095.26	63.6362	29.1563	0	56.6078	15.1886	Finland	Germany	A	F	2018-2019	2019-04-22	2
DE_003	Germany	2019-04-22 01:05:00	2019	Spring	1094.12	63.6362	29.1563	1	56.6134	15.2057	Finland	Germany	A	F	2018-2019	2019-04-22	2
DE_003	Germany	2019-04-22 01:06:00	2019	Spring	1093.4	63.6362	29.1563	0	56.6164	15.2179	Finland	Germany	A	F	2018-2019	2019-04-22	2
DE_003	Germany	2019-04-22 01:07:00	2019	Spring	1092.42	63.6362	29.1563	1	56.6204	15.2342	Finland	Germany	A	F	2018-2019	2019-04-22	2
DE_003	Germany	2019-04-22 01:08:00	2019	Spring	1091.7	63.6362	29.1563	0	56.6232	15.2469	Finland	Germany	A	F	2018-2019	2019-04-22	2
DE_003	Germany	2019-04-22 01:09:00	2019	Spring	1090.81	63.6362	29.1563	1	56.6268	15.2619	Finland	Germany	A	F	2018-2019	2019-04-22	2
DE_003	Germany	2019-04-22 01:10:00	2019	Spring	1089.96	63.6362	29.1563	1	56.6304	15.2761	Finland	Germany	A	F	2018-2019	2019-04-22	2
DE_003	Germany	2019-04-22 01:11:00	2019	Spring	1089.23	63.6362	29.1563	0	56.6338	15.2872	Finland	Germany	A	F	2018-2019	2019-04-22	2
DE_003	Germany	2019-04-22 01:12:00	2019	Spring	1088.41	63.6362	29.1563	1	56.6375	15.3001	Finland	Germany	A	F	2018-2019	2019-04-22	2
DE_003	Germany	2019-04-22 01:13:00	2019	Spring	1087.73	63.6362	29.1563	0	56.6405	15.3111	Finland	Germany	A	F	2018-2019	2019-04-22	2
DE_003	Germany	2019-04-22 01:14:00	2019	Spring	1086.97	63.6362	29.1563	1	56.6438	15.3236	Finland	Germany	A	F	2018-2019	2019-04-22	2
DE_003	Germany	2019-04-22 01:15:00	2019	Spring	1086.24	63.6362	29.1563	0	56.6464	15.3369	Finland	Germany	A	F	2018-2019	2019-04-22	2
DE_003	Germany	2019-04-22 01:16:00	2019	Spring	1085.37	63.6362	29.1563	1	56.6502	15.3511	Finland	Germany	A	F	2018-2019	2019-04-22	2
DE_003	Germany	2019-04-22 01:17:00	2019	Spring	1084.44	63.6362	29.1563	1	56.6537	15.3673	Finland	Germany	A	F	2018-2019	2019-04-22	2
DE_003	Germany	2019-04-22 01:18:00	2019	Spring	1083.77	63.6362	29.1563	0	56.6568	15.378	Finland	Germany	A	F	2018-2019	2019-04-22	2
DE_003	Germany	2019-04-22 01:19:00	2019	Spring	1082.92	63.6362	29.1563	0	56.6618	15.389	Finland	Germany	A	F	2018-2019	2019-04-22	2
DE_003	Germany	2019-04-22 01:20:00	2019	Spring	1082.27	63.6362	29.1563	1	56.6634	15.402	Finland	Germany	A	F	2018-2019	2019-04-22	2
DE_003	Germany	2019-04-22 01:21:00	2019	Spring	1081.48	63.6362	29.1563	1	56.6659	15.4172	Finland	Germany	A	F	2018-2019	2019-04-22	2
DE_003	Germany	2019-04-22 01:22:00	2019	Spring	1080.81	63.6362	29.1563	0	56.6686	15.4286	Finland	Germany	A	F	2018-2019	2019-04-22	2
DE_003	Germany	2019-04-22 01:23:00	2019	Spring	1079.93	63.6362	29.1563	0	56.6724	15.4431	Finland	Germany	A	F	2018-2019	2019-04-22	2
DE_003	Germany	2019-04-22 01:24:00	2019	Spring	1079.03	63.6362	29.1563	1	56.6765	15.4574	Finland	Germany	A	F	2018-2019	2019-04-22	2
DE_003	Germany	2019-04-22 01:25:00	2019	Spring	1078.3	63.6362	29.1563	0	56.6802	15.4679	Finland	Germany	A	F	2018-2019	2019-04-22	2
DE_003	Germany	2019-04-22 01:26:00	2019	Spring	1077.44	63.6362	29.1563	1	56.6849	15.4799	Finland	Germany	A	F	2018-2019	2019-04-22	2
DE_003	Germany	2019-04-22 01:27:00	2019	Spring	1076.56	63.6362	29.1563	1	56.6904	15.4904	Finland	Germany	A	F	2018-2019	2019-04-22	2
DE_003	Germany	2019-04-22 01:28:00	2019	Spring	1075.79	63.6362	29.1563	0	56.6946	15.5011	Finland	Germany	A	F	2018-2019	2019-04-22	2
DE_003	Germany	2019-04-22 01:29:00	2019	Spring	1074.96	63.6362	29.1563	1	56.6975	15.5163	Finland	Germany	A	F	2018-2019	2019-04-22	2
DE_003	Germany	2019-04-22 01:30:00	2019	Spring	1074.12	63.6362	29.1563	0	56.7023	15.5273	Finland	Germany	A	F	2018-2019	2019-04-22	2
DE_003	Germany	2019-04-22 01:31:00	2019	Spring	1073.15	63.6362	29.1563	1	56.708	15.5398	Finland	Germany	A	F	2018-2019	2019-04-22	2
DE_003	Germany	2019-04-22 01:32:00	2019	Spring	1072.09	63.6362	29.1563	1	56.7131	15.5562	Finland	Germany	A	F	2018-2019	2019-04-22	2
DE_003	Germany	2019-04-22 01:33:00	2019	Spring	1071.64	63.6362	29.1563	0	56.7149	15.5636	Finland	Germany	A	F	2018-2019	2019-04-22	2
DE_003	Germany	2019-04-22 01:34:00	2019	Spring	1070.87	63.6362	29.1563	1	56.7187	15.5752	Finland	Germany	A	F	2018-2019	2019-04-22	2
DE_003	Germany	2019-04-22 01:35:00	2019	Spring	1070.14	63.6362	29.1563	1	56.7223	15.5862	Finland	Germany	A	F	2018-2019	2019-04-22	2
DE_003	Germany	2019-04-22 01:36:00	2019	Spring	1069.57	63.6362	29.1563	0	56.7248	15.5957	Finland	Germany	A	F	2018-2019	2019-04-22	2
DE_003	Germany	2019-04-22 01:37:00	2019	Spring	1068.97	63.6362	29.1563	0	56.7277	15.6046	Finland	Germany	A	F	2018-2019	2019-04-22	2
DE_003	Germany	2019-04-22 01:38:00	2019	Spring	1068.23	63.6362	29.1563	1	56.7314	15.6155	Finland	Germany	A	F	2018-2019	2019-04-22	2
DE_003	Germany	2019-04-22 01:39:00	2019	Spring	1067.54	63.6362	29.1563	0	56.7346	15.6267	Finland	Germany	A	F	2018-2019	2019-04-22	2
DE_003	Germany	2019-04-22 01:40:00	2019	Spring	1066.98	63.6362	29.1563	1	56.7362	15.6378	Finland	Germany	A	F	2018-2019	2019-04-22	2
DE_003	Germany	2019-04-22 01:41:00	2019	Spring	1066.32	63.6362	29.1563	1	56.7395	15.6476	Finland	Germany	A	F	2018-2019	2019-04-22	2
DE_003	Germany	2019-04-22 01:42:00	2019	Spring	1065.6	63.6362	29.1563	1	56.7436	15.657	Finland	Germany	A	F	2018-2019	2019-04-22	2
DE_003	Germany	2019-04-22 01:43:00	2019	Spring	1064.9	63.6362	29.1563	1	56.746	15.6698	Finland	Germany	A	F	2018-2019	2019-04-22	2
DE_003	Germany	2019-04-22 01:44:00	2019	Spring	1064.2	63.6362	29.1563	0	56.749	15.6813	Finland	Germany	A	F	2018-2019	2019-04-22	2
DE_003	Germany	2019-04-22 01:45:00	2019	Spring	1063.52	63.6362	29.1563	1	56.7522	15.6921	Finland	Germany	A	F	2018-2019	2019-04-22	2
DE_003	Germany	2019-04-22 01:46:00	2019	Spring	1062.96	63.6362	29.1563	0	56.7541	15.7024	Finland	Germany	A	F	2018-2019	2019-04-22	2
DE_003	Germany	2019-04-22 01:47:00	2019	Spring	1062.38	63.6362	29.1563	1	56.756	15.7136	Finland	Germany	A	F	2018-2019	2019-04-22	2
DE_003	Germany	2019-04-22 01:48:00	2019	Spring	1061.75	63.6362	29.1563	1	56.7584	15.7245	Finland	Germany	A	F	2018-2019	2019-04-22	2
DE_003	Germany	2019-04-22 01:49:00	2019	Spring	1061	63.6362	29.1563	1	56.7615	15.737	Finland	Germany	A	F	2018-2019	2019-04-22	2
DE_003	Germany	2019-04-22 01:50:00	2019	Spring	1060.29	63.6362	29.1563	1	56.7644	15.7491	Finland	Germany	A	F	2018-2019	2019-04-22	2
DE_003	Germany	2019-04-22 01:51:00	2019	Spring	1059.62	63.6362	29.1563	0	56.7672	15.7604	Finland	Germany	A	F	2018-2019	2019-04-22	2
DE_003	Germany	2019-04-22 01:52:00	2019	Spring	1058.92	63.6362	29.1563	1	56.7704	15.7717	Finland	Germany	A	F	2018-2019	2019-04-22	2
DE_003	Germany	2019-04-22 01:53:00	2019	Spring	1058.37	63.6362	29.1563	0	56.773	15.7799	Finland	Germany	A	F	2018-2019	2019-04-22	2
DE_003	Germany	2019-04-22 01:54:00	2019	Spring	1057.8	63.6362	29.1563	1	56.7748	15.7911	Finland	Germany	A	F	2018-2019	2019-04-22	2
DE_003	Germany	2019-04-22 01:55:00	2019	Spring	1057.33	63.6362	29.1563	1	56.7755	15.8018	Finland	Germany	A	F	2018-2019	2019-04-22	2
DE_003	Germany	2019-04-22 01:56:00	2019	Spring	1056.93	63.6362	29.1563	0	56.7757	15.8119	Finland	Germany	A	F	2018-2019	2019-04-22	2
DE_003	Germany	2019-04-22 01:57:00	2019	Spring	1056.47	63.6362	29.1563	1	56.7764	15.8226	Finland	Germany	A	F	2018-2019	2019-04-22	2
DE_003	Germany	2019-04-22 01:58:00	2019	Spring	1055.96	63.6362	29.1563	0	56.7774	15.8337	Finland	Germany	A	F	2018-2019	2019-04-22	2
DE_003	Germany	2019-04-22 01:59:00	2019	Spring	1055.54	63.6362	29.1563	0	56.7778	15.8438	Finland	Germany	A	F	2018-2019	2019-04-22	2
DE_003	Germany	2019-04-22 02:00:00	2019	Spring	1055.16	63.6362	29.1563	1	56.7776	15.8546	Finland	Germany	A	F	2018-2019	2019-04-22	2
DE_003	Germany	2019-04-22 02:01:00	2019	Spring	1054.79	63.6362	29.1563	0	56.7778	15.8637	Finland	Germany	A	F	2018-2019	2019-04-22	2
DE_003	Germany	2019-04-22 02:02:00	2019	Spring	1054.45	63.6362	29.1563	1	56.7769	15.8751	Finland	Germany	A	F	2018-2019	2019-04-22	2
DE_003	Germany	2019-04-22 02:03:00	2019	Spring	1054.12	63.6362	29.1563	0	56.7757	15.8865	Finland	Germany	A	F	2018-2019	2019-04-22	2
DE_003	Germany	2019-04-22 02:04:00	2019	Spring	1053.86	63.6362	29.1563	0	56.7737	15.8981	Finland	Germany	A	F	2018-2019	2019-04-22	2
DE_003	Germany	2019-04-22 02:05:00	2019	Spring	1053.53	63.6362	29.1563	1	56.773	15.9083	Finland	Germany	A	F	2018-2019	2019-04-22	2
DE_003	Germany	2019-04-22 02:06:00	2019	Spring	1053.19	63.6362	29.1563	0	56.772	15.9196	Finland	Germany	A	F	2018-2019	2019-04-22	2
DE_003	Germany	2019-04-22 02:07:00	2019	Spring	1052.96	63.6362	29.1563	1	56.769	15.9326	Finland	Germany	A	F	2018-2019	2019-04-22	2
DE_003	Germany	2019-04-22 02:08:00	2019	Spring	1052.81	63.6362	29.1563	0	56.7668	15.9419	Finland	Germany	A	F	2018-2019	2019-04-22	2
DE_003	Germany	2019-04-22 02:09:00	2019	Spring	1052.58	63.6362	29.1563	1	56.7654	15.9511	Finland	Germany	A	F	2018-2019	2019-04-22	2
DE_003	Germany	2019-04-22 02:10:00	2019	Spring	1052.4	63.6362	29.1563	1	56.7627	15.9624	Finland	Germany	A	F	2018-2019	2019-04-22	2
DE_003	Germany	2019-04-22 02:11:00	2019	Spring	1052.11	63.6362	29.1563	0	56.7612	15.9734	Finland	Germany	A	F	2018-2019	2019-04-22	2
DE_003	Germany	2019-04-22 02:12:00	2019	Spring	1051.82	63.6362	29.1563	1	56.7598	15.9844	Finland	Germany	A	F	2018-2019	2019-04-22	2
DE_003	Germany	2019-04-22 02:13:00	2019	Spring	1051.58	63.6362	29.1563	0	56.7593	15.9923	Finland	Germany	A	F	2018-2019	2019-04-22	2
DE_003	Germany	2019-04-22 02:14:00	2019	Spring	1051.43	63.6362	29.1563	1	56.7576	16.0001	Finland	Germany	A	F	2018-2019	2019-04-22	2
DE_003	Germany	2019-04-22 02:15:00	2019	Spring	1051.22	63.6362	29.1563	1	56.7568	16.0073	Finland	Germany	A	F	2018-2019	2019-04-22	2
DE_003	Germany	2019-04-22 02:16:00	2019	Spring	1051.04	63.6362	29.1563	1	56.7553	16.0158	Finland	Germany	A	F	2018-2019	2019-04-22	2
DE_003	Germany	2019-04-22 02:17:00	2019	Spring	1050.64	63.6362	29.1563	0	56.7547	16.0279	Finland	Germany	A	F	2018-2019	2019-04-22	2
DE_003	Germany	2019-04-22 02:18:00	2019	Spring	1050.26	63.6362	29.1563	1	56.7545	16.0386	Finland	Germany	A	F	2018-2019	2019-04-22	2
DE_003	Germany	2019-04-22 02:19:00	2019	Spring	1049.89	63.6362	29.1563	0	56.7542	16.0492	Finland	Germany	A	F	2018-2019	2019-04-22	2
DE_003	Germany	2019-04-22 02:20:00	2019	Spring	1049.52	63.6362	29.1563	1	56.7539	16.0596	Finland	Germany	A	F	2018-2019	2019-04-22	2
DE_003	Germany	2019-04-22 02:21:00	2019	Spring	1049.23	63.6362	29.1563	0	56.7529	16.0698	Finland	Germany	A	F	2018-2019	2019-04-22	2
DE_003	Germany	2019-04-22 02:22:00	2019	Spring	1048.9	63.6362	29.1563	1	56.7519	16.081	Finland	Germany	A	F	2018-2019	2019-04-22	2
DE_003	Germany	2019-04-22 02:23:00	2019	Spring	1048.54	63.6362	29.1563	1	56.751	16.0926	Finland	Germany	A	F	2018-2019	2019-04-22	2
DE_003	Germany	2019-04-22 02:24:00	2019	Spring	1048.18	63.6362	29.1563	0	56.7502	16.1043	Finland	Germany	A	F	2018-2019	2019-04-22	2
DE_003	Germany	2019-04-22 02:25:00	2019	Spring	1047.79	63.6362	29.1563	1	56.7495	16.1163	Finland	Germany	A	F	2018-2019	2019-04-22	2
DE_003	Germany	2019-04-22 02:26:00	2019	Spring	1047.39	63.6362	29.1563	0	56.7489	16.1287	Finland	Germany	A	F	2018-2019	2019-04-22	2
DE_003	Germany	2019-04-22 02:27:00	2019	Spring	1047	63.6362	29.1563	1	56.7479	16.1414	Finland	Germany	A	F	2018-2019	2019-04-22	2
DE_003	Germany	2019-04-22 02:28:00	2019	Spring	1046.53	63.6362	29.1563	1	56.7479	16.154	Finland	Germany	A	F	2018-2019	2019-04-22	2
DE_003	Germany	2019-04-22 02:29:00	2019	Spring	1046.04	63.6362	29.1563	0	56.7481	16.1665	Finland	Germany	A	F	2018-2019	2019-04-22	2
DE_003	Germany	2019-04-22 02:30:00	2019	Spring	1045.47	63.6362	29.1563	1	56.7487	16.1805	Finland	Germany	A	F	2018-2019	2019-04-22	2
DE_003	Germany	2019-04-22 02:31:00	2019	Spring	1044.9	63.6362	29.1563	0	56.7479	16.1977	Finland	Germany	A	F	2018-2019	2019-04-22	2
DE_003	Germany	2019-04-22 02:32:00	2019	Spring	1044.03	63.6362	29.1563	1	56.7512	16.2133	Finland	Germany	A	F	2018-2019	2019-04-22	2
DE_003	Germany	2019-04-22 02:33:00	2019	Spring	1043.3	63.6362	29.1563	0	56.7527	16.2295	Finland	Germany	A	F	2018-2019	2019-04-22	2
DE_003	Germany	2019-04-22 02:34:00	2019	Spring	1042.45	63.6362	29.1563	1	56.7552	16.2464	Finland	Germany	A	F	2018-2019	2019-04-22	2
DE_003	Germany	2019-04-22 02:35:00	2019	Spring	1041.51	63.6362	29.1563	0	56.7581	16.2647	Finland	Germany	A	F	2018-2019	2019-04-22	2
DE_003	Germany	2019-04-22 02:36:00	2019	Spring	1040.64	63.6362	29.1563	0	56.7614	16.2803	Finland	Germany	A	F	2018-2019	2019-04-22	2
DE_003	Germany	2019-04-22 02:37:00	2019	Spring	1039.79	63.6362	29.1563	1	56.7646	16.2957	Finland	Germany	A	F	2018-2019	2019-04-22	2
DE_003	Germany	2019-04-22 02:38:00	2019	Spring	1038.71	63.6362	29.1563	1	56.7687	16.3152	Finland	Germany	A	F	2018-2019	2019-04-22	2
DE_003	Germany	2019-04-22 02:39:00	2019	Spring	1037.52	63.6362	29.1563	1	56.7729	16.3371	Finland	Germany	A	F	2018-2019	2019-04-22	2
DE_003	Germany	2019-04-22 02:40:00	2019	Spring	1036.55	63.6362	29.1563	0	56.7756	16.357	Finland	Germany	A	F	2018-2019	2019-04-22	2
DE_003	Germany	2019-04-22 02:41:00	2019	Spring	1035.33	63.6362	29.1563	1	56.7808	16.3775	Finland	Germany	A	F	2018-2019	2019-04-22	2
DE_003	Germany	2019-04-22 02:42:00	2019	Spring	1034.12	63.6362	29.1563	1	56.7847	16.4007	Finland	Germany	A	F	2018-2019	2019-04-22	2
DE_003	Germany	2019-04-22 02:43:00	2019	Spring	1032.75	63.6362	29.1563	1	56.7916	16.4215	Finland	Germany	A	F	2018-2019	2019-04-22	2
DE_003	Germany	2019-04-22 02:44:00	2019	Spring	1031.58	63.6362	29.1563	0	56.7971	16.44	Finland	Germany	A	F	2018-2019	2019-04-22	2
DE_003	Germany	2019-04-22 02:45:00	2019	Spring	1030.25	63.6362	29.1563	1	56.8036	16.4605	Finland	Germany	A	F	2018-2019	2019-04-22	2
DE_003	Germany	2019-04-22 02:46:00	2019	Spring	1028.91	63.6362	29.1563	0	56.8106	16.4799	Finland	Germany	A	F	2018-2019	2019-04-22	2
DE_003	Germany	2019-04-22 02:47:00	2019	Spring	1027.65	63.6362	29.1563	1	56.8169	16.4991	Finland	Germany	A	F	2018-2019	2019-04-22	2
DE_003	Germany	2019-04-22 02:48:00	2019	Spring	1026.18	63.6362	29.1563	1	56.8261	16.517	Finland	Germany	A	F	2018-2019	2019-04-22	2
DE_003	Germany	2019-04-22 02:49:00	2019	Spring	1024.95	63.6362	29.1563	0	56.8335	16.5323	Finland	Germany	A	F	2018-2019	2019-04-22	2
DE_003	Germany	2019-04-22 02:50:00	2019	Spring	1023.38	63.6362	29.1563	1	56.8442	16.5494	Finland	Germany	A	F	2018-2019	2019-04-22	2
DE_003	Germany	2019-04-22 02:51:00	2019	Spring	1022.25	63.6362	29.1563	0	56.8516	16.5622	Finland	Germany	A	F	2018-2019	2019-04-22	2
DE_003	Germany	2019-04-22 02:52:00	2019	Spring	1021	63.6362	29.1563	1	56.8601	16.5756	Finland	Germany	A	F	2018-2019	2019-04-22	2
DE_003	Germany	2019-04-22 02:53:00	2019	Spring	1020.04	63.6362	29.1563	1	56.8652	16.5895	Finland	Germany	A	F	2018-2019	2019-04-22	2
DE_003	Germany	2019-04-22 02:54:00	2019	Spring	1019.09	63.6362	29.1563	1	56.8713	16.6006	Finland	Germany	A	F	2018-2019	2019-04-22	2
DE_003	Germany	2019-04-22 02:55:00	2019	Spring	1017.64	63.6362	29.1563	1	56.8815	16.6157	Finland	Germany	A	F	2018-2019	2019-04-22	2
DE_003	Germany	2019-04-22 02:56:00	2019	Spring	1017.12	63.6362	29.1563	0	56.8848	16.6218	Finland	Germany	A	F	2018-2019	2019-04-22	2
DE_003	Germany	2019-04-22 02:57:00	2019	Spring	1015.97	63.6362	29.1563	1	56.8924	16.6348	Finland	Germany	A	F	2018-2019	2019-04-22	2
DE_003	Germany	2019-04-22 02:58:00	2019	Spring	1015.24	63.6362	29.1563	0	56.8963	16.6453	Finland	Germany	A	F	2018-2019	2019-04-22	2
DE_003	Germany	2019-04-22 02:59:00	2019	Spring	1014.56	63.6362	29.1563	0	56.8995	16.6561	Finland	Germany	A	F	2018-2019	2019-04-22	2
DE_003	Germany	2019-04-22 03:00:00	2019	Spring	1013.93	63.6362	29.1563	0	56.901	16.6694	Finland	Germany	A	F	2018-2019	2019-04-22	2
DE_003	Germany	2019-04-22 03:01:00	2019	Spring	1013.23	63.6362	29.1563	0	56.9043	16.6807	Finland	Germany	A	F	2018-2019	2019-04-22	2
DE_003	Germany	2019-04-22 03:02:00	2019	Spring	1012.42	63.6362	29.1563	1	56.9097	16.6897	Finland	Germany	A	F	2018-2019	2019-04-22	2
DE_003	Germany	2019-04-22 03:03:00	2019	Spring	1011.44	63.6362	29.1563	1	56.9175	16.6976	Finland	Germany	A	F	2018-2019	2019-04-22	2
DE_003	Germany	2019-04-22 03:04:00	2019	Spring	1010.51	63.6362	29.1563	0	56.9251	16.7047	Finland	Germany	A	F	2018-2019	2019-04-22	2
DE_003	Germany	2019-04-22 03:05:00	2019	Spring	1009.35	63.6362	29.1563	1	56.9349	16.7125	Finland	Germany	A	F	2018-2019	2019-04-22	2
DE_003	Germany	2019-04-22 03:06:00	2019	Spring	1008.46	63.6362	29.1563	0	56.942	16.7197	Finland	Germany	A	F	2018-2019	2019-04-22	2
DE_003	Germany	2019-04-22 03:07:00	2019	Spring	1007.36	63.6362	29.1563	1	56.9507	16.7286	Finland	Germany	A	F	2018-2019	2019-04-22	2
DE_003	Germany	2019-04-22 03:08:00	2019	Spring	1006.48	63.6362	29.1563	0	56.9595	16.7315	Finland	Germany	A	F	2018-2019	2019-04-22	2
DE_003	Germany	2019-04-22 03:09:00	2019	Spring	1005.4	63.6362	29.1563	1	56.9694	16.737	Finland	Germany	A	F	2018-2019	2019-04-22	2
DE_003	Germany	2019-04-22 03:10:00	2019	Spring	1004.29	63.6362	29.1563	1	56.9793	16.7436	Finland	Germany	A	F	2018-2019	2019-04-22	2
DE_003	Germany	2019-04-22 03:11:00	2019	Spring	1003.23	63.6362	29.1563	0	56.9881	16.7511	Finland	Germany	A	F	2018-2019	2019-04-22	2
DE_003	Germany	2019-04-22 03:12:00	2019	Spring	1002.09	63.6362	29.1563	1	56.9969	16.761	Finland	Germany	A	F	2018-2019	2019-04-22	2
DE_003	Germany	2019-04-22 03:13:00	2019	Spring	1001.24	63.6362	29.1563	1	57.0035	16.7682	Finland	Germany	A	F	2018-2019	2019-04-22	2
DE_003	Germany	2019-04-22 03:14:00	2019	Spring	1000.61	63.6362	29.1563	1	57.0077	16.7754	Finland	Germany	A	F	2018-2019	2019-04-22	2
DE_003	Germany	2019-04-22 03:15:00	2019	Spring	999.96	63.6362	29.1563	1	57.0107	16.7856	Finland	Germany	A	F	2018-2019	2019-04-22	2
DE_003	Germany	2019-04-22 03:16:00	2019	Spring	998.89	63.6362	29.1563	1	57.0168	16.8002	Finland	Germany	A	F	2018-2019	2019-04-22	2
DE_003	Germany	2019-04-22 03:17:00	2019	Spring	998.11	63.6362	29.1563	0	57.0213	16.8106	Finland	Germany	A	F	2018-2019	2019-04-22	2
DE_003	Germany	2019-04-22 03:18:00	2019	Spring	997.13	63.6362	29.1563	0	57.0297	16.8169	Finland	Germany	A	F	2018-2019	2019-04-22	2
DE_003	Germany	2019-04-22 03:19:00	2019	Spring	996.1	63.6362	29.1563	0	57.0405	16.8192	Finland	Germany	A	F	2018-2019	2019-04-22	2
DE_003	Germany	2019-04-22 03:20:00	2019	Spring	994.96	63.6362	29.1563	0	57.0513	16.8243	Finland	Germany	A	F	2018-2019	2019-04-22	2
DE_003	Germany	2019-04-22 03:21:00	2019	Spring	993.81	63.6362	29.1563	1	57.0614	16.8313	Finland	Germany	A	F	2018-2019	2019-04-22	2
DE_003	Germany	2019-04-22 03:22:00	2019	Spring	992.71	63.6362	29.1563	1	57.0705	16.8394	Finland	Germany	A	F	2018-2019	2019-04-22	2
DE_003	Germany	2019-04-22 03:23:00	2019	Spring	991.92	63.6362	29.1563	0	57.076	16.8477	Finland	Germany	A	F	2018-2019	2019-04-22	2
DE_003	Germany	2019-04-22 03:24:00	2019	Spring	990.77	63.6362	29.1563	1	57.0851	16.8571	Finland	Germany	A	F	2018-2019	2019-04-22	2
DE_003	Germany	2019-04-22 03:25:00	2019	Spring	989.84	63.6362	29.1563	0	57.0926	16.8645	Finland	Germany	A	F	2018-2019	2019-04-22	2
DE_003	Germany	2019-04-22 03:26:00	2019	Spring	988.82	63.6362	29.1563	1	57.1003	16.8739	Finland	Germany	A	F	2018-2019	2019-04-22	2
DE_003	Germany	2019-04-22 03:27:00	2019	Spring	988.07	63.6362	29.1563	0	57.1056	16.8813	Finland	Germany	A	F	2018-2019	2019-04-22	2
DE_003	Germany	2019-04-22 03:28:00	2019	Spring	987.12	63.6362	29.1563	1	57.1133	16.8887	Finland	Germany	A	F	2018-2019	2019-04-22	2
DE_003	Germany	2019-04-22 03:29:00	2019	Spring	986.22	63.6362	29.1563	0	57.1205	16.8961	Finland	Germany	A	F	2018-2019	2019-04-22	2
DE_003	Germany	2019-04-22 03:30:00	2019	Spring	985.91	63.6362	29.1563	1	57.1233	16.8977	Finland	Germany	A	F	2018-2019	2019-04-22	2
DE_003	Germany	2019-04-22 03:31:00	2019	Spring	984.27	63.6362	29.1563	1	57.1372	16.9091	Finland	Germany	A	F	2018-2019	2019-04-22	2
DE_003	Germany	2019-04-22 03:32:00	2019	Spring	983.29	63.6362	29.1563	0	57.147	16.9123	Finland	Germany	A	F	2018-2019	2019-04-22	2
DE_003	Germany	2019-04-22 03:33:00	2019	Spring	981.85	63.6362	29.1563	1	57.1603	16.9195	Finland	Germany	A	F	2018-2019	2019-04-22	2
DE_003	Germany	2019-04-22 03:34:00	2019	Spring	980.59	63.6362	29.1563	0	57.1715	16.9271	Finland	Germany	A	F	2018-2019	2019-04-22	2
DE_003	Germany	2019-04-22 03:35:00	2019	Spring	978.98	63.6362	29.1563	1	57.1844	16.9399	Finland	Germany	A	F	2018-2019	2019-04-22	2
DE_003	Germany	2019-04-22 03:36:00	2019	Spring	977.66	63.6362	29.1563	0	57.1927	16.956	Finland	Germany	A	F	2018-2019	2019-04-22	2
DE_003	Germany	2019-04-22 03:37:00	2019	Spring	976.18	63.6362	29.1563	1	57.2018	16.9744	Finland	Germany	A	F	2018-2019	2019-04-22	2
DE_003	Germany	2019-04-22 03:38:00	2019	Spring	974.46	63.6362	29.1563	1	57.2096	17.0024	Finland	Germany	A	F	2018-2019	2019-04-22	2
DE_003	Germany	2019-04-22 03:39:00	2019	Spring	973.75	63.6362	29.1563	0	57.212	17.016	Finland	Germany	A	F	2018-2019	2019-04-22	2
DE_003	Germany	2019-04-22 03:40:00	2019	Spring	972.27	63.6362	29.1563	1	57.2176	17.0427	Finland	Germany	A	F	2018-2019	2019-04-22	2
DE_003	Germany	2019-04-22 03:41:00	2019	Spring	971.42	63.6362	29.1563	0	57.2202	17.0596	Finland	Germany	A	F	2018-2019	2019-04-22	2
DE_003	Germany	2019-04-22 03:42:00	2019	Spring	970.1	63.6362	29.1563	1	57.2255	17.0828	Finland	Germany	A	F	2018-2019	2019-04-22	2
DE_003	Germany	2019-04-22 03:43:00	2019	Spring	968.91	63.6362	29.1563	1	57.2315	17.1007	Finland	Germany	A	F	2018-2019	2019-04-22	2
DE_003	Germany	2019-04-22 03:44:00	2019	Spring	967.9	63.6362	29.1563	0	57.2366	17.1159	Finland	Germany	A	F	2018-2019	2019-04-22	2
DE_003	Germany	2019-04-22 03:45:00	2019	Spring	966.67	63.6362	29.1563	1	57.2441	17.1315	Finland	Germany	A	F	2018-2019	2019-04-22	2
DE_003	Germany	2019-04-22 03:46:00	2019	Spring	965.8	63.6362	29.1563	0	57.2482	17.1453	Finland	Germany	A	F	2018-2019	2019-04-22	2
DE_003	Germany	2019-04-22 03:47:00	2019	Spring	964.45	63.6362	29.1563	1	57.2559	17.1635	Finland	Germany	A	F	2018-2019	2019-04-22	2
DE_003	Germany	2019-04-22 03:48:00	2019	Spring	963.6	63.6362	29.1563	0	57.2615	17.1733	Finland	Germany	A	F	2018-2019	2019-04-22	2
DE_003	Germany	2019-04-22 03:49:00	2019	Spring	962.5	63.6362	29.1563	1	57.2679	17.1878	Finland	Germany	A	F	2018-2019	2019-04-22	2
DE_003	Germany	2019-04-22 03:50:00	2019	Spring	961.62	63.6362	29.1563	0	57.2726	17.2005	Finland	Germany	A	F	2018-2019	2019-04-22	2
DE_003	Germany	2019-04-22 03:51:00	2019	Spring	960.59	63.6362	29.1563	1	57.2785	17.2144	Finland	Germany	A	F	2018-2019	2019-04-22	2
DE_003	Germany	2019-04-22 03:52:00	2019	Spring	959.84	63.6362	29.1563	0	57.2815	17.2276	Finland	Germany	A	F	2018-2019	2019-04-22	2
DE_003	Germany	2019-04-22 03:53:00	2019	Spring	958.98	63.6362	29.1563	0	57.2864	17.2392	Finland	Germany	A	F	2018-2019	2019-04-22	2
DE_003	Germany	2019-04-22 03:54:00	2019	Spring	958.03	63.6362	29.1563	1	57.2927	17.2501	Finland	Germany	A	F	2018-2019	2019-04-22	2
DE_003	Germany	2019-04-22 03:55:00	2019	Spring	956.42	63.6362	29.1563	1	57.3021	17.2712	Finland	Germany	A	F	2018-2019	2019-04-22	2
DE_003	Germany	2019-04-22 03:56:00	2019	Spring	956.28	63.6362	29.1563	0	57.3029	17.2735	Finland	Germany	A	F	2018-2019	2019-04-22	2
DE_003	Germany	2019-04-22 04:01:00	2019	Spring	951.43	63.6362	29.1563	5	57.3317	17.3361	Finland	Germany	A	F	2018-2019	2019-04-22	2
DE_003	Germany	2019-04-22 04:06:00	2019	Spring	946.88	63.6362	29.1563	4	57.3587	17.3957	Finland	Germany	A	F	2018-2019	2019-04-22	2
DE_003	Germany	2019-04-22 04:11:00	2019	Spring	942.19	63.6362	29.1563	4	57.3881	17.453	Finland	Germany	A	F	2018-2019	2019-04-22	2
DE_003	Germany	2019-04-22 04:16:00	2019	Spring	937.11	63.6362	29.1563	5	57.4188	17.5178	Finland	Germany	A	F	2018-2019	2019-04-22	2
DE_003	Germany	2019-04-22 04:21:00	2019	Spring	931.69	63.6362	29.1563	4	57.4514	17.5876	Finland	Germany	A	F	2018-2019	2019-04-22	2
DE_003	Germany	2019-04-22 04:26:00	2019	Spring	927.49	63.6362	29.1563	5	57.4724	17.652	Finland	Germany	A	F	2018-2019	2019-04-22	2
DE_003	Germany	2019-04-22 04:31:00	2019	Spring	923.62	63.6362	29.1563	5	57.4886	17.7189	Finland	Germany	A	F	2018-2019	2019-04-22	2
DE_003	Germany	2019-04-22 04:36:00	2019	Spring	919.73	63.6362	29.1563	4	57.5046	17.7873	Finland	Germany	A	F	2018-2019	2019-04-22	2
DE_003	Germany	2019-04-22 04:41:00	2019	Spring	916.15	63.6362	29.1563	5	57.5168	17.856	Finland	Germany	A	F	2018-2019	2019-04-22	2
DE_003	Germany	2019-04-22 04:46:00	2019	Spring	912.7	63.6362	29.1563	4	57.5305	17.9178	Finland	Germany	A	F	2018-2019	2019-04-22	2
DE_003	Germany	2019-04-22 04:51:00	2019	Spring	908.07	63.6362	29.1563	5	57.5574	17.9801	Finland	Germany	A	F	2018-2019	2019-04-22	2
DE_003	Germany	2019-04-22 04:56:00	2019	Spring	904.03	63.6362	29.1563	5	57.5723	18.0556	Finland	Germany	A	F	2018-2019	2019-04-22	2
DE_003	Germany	2019-04-22 05:01:00	2019	Spring	899.67	63.6362	29.1563	4	57.5923	18.1275	Finland	Germany	A	F	2018-2019	2019-04-22	2
DE_003	Germany	2019-04-22 05:06:00	2019	Spring	895.26	63.6362	29.1563	5	57.6144	18.1955	Finland	Germany	A	F	2018-2019	2019-04-22	2
DE_003	Germany	2019-04-22 05:11:00	2019	Spring	890.7	63.6362	29.1563	4	57.6435	18.2508	Finland	Germany	A	F	2018-2019	2019-04-22	2
DE_003	Germany	2019-04-22 05:16:00	2019	Spring	885.6	63.6362	29.1563	4	57.6787	18.3057	Finland	Germany	A	F	2018-2019	2019-04-22	2
DE_003	Germany	2019-04-22 05:21:00	2019	Spring	880.03	63.6362	29.1563	5	57.7182	18.3635	Finland	Germany	A	F	2018-2019	2019-04-22	2
DE_003	Germany	2019-04-22 05:26:00	2019	Spring	874.14	63.6362	29.1563	4	57.765	18.412	Finland	Germany	A	F	2018-2019	2019-04-22	2
DE_003	Germany	2019-04-22 05:27:00	2019	Spring	872.82	63.6362	29.1563	1	57.777	18.4194	Finland	Germany	A	F	2018-2019	2019-04-22	2
DE_003	Germany	2019-04-22 05:28:00	2019	Spring	871.49	63.6362	29.1563	0	57.7881	18.4291	Finland	Germany	A	F	2018-2019	2019-04-22	2
DE_003	Germany	2019-04-22 05:29:00	2019	Spring	870.16	63.6362	29.1563	1	57.7993	18.4383	Finland	Germany	A	F	2018-2019	2019-04-22	2
DE_003	Germany	2019-04-22 05:30:00	2019	Spring	868.99	63.6362	29.1563	0	57.8089	18.4474	Finland	Germany	A	F	2018-2019	2019-04-22	2
DE_003	Germany	2019-04-22 05:31:00	2019	Spring	867.16	63.6362	29.1563	1	57.8242	18.4607	Finland	Germany	A	F	2018-2019	2019-04-22	2
DE_003	Germany	2019-04-22 05:32:00	2019	Spring	866.45	63.6362	29.1563	0	57.8295	18.4675	Finland	Germany	A	F	2018-2019	2019-04-22	2
DE_003	Germany	2019-04-22 05:33:00	2019	Spring	865.33	63.6362	29.1563	0	57.837	18.4803	Finland	Germany	A	F	2018-2019	2019-04-22	2
DE_003	Germany	2019-04-22 05:34:00	2019	Spring	864.15	63.6362	29.1563	1	57.8446	18.4943	Finland	Germany	A	F	2018-2019	2019-04-22	2
DE_003	Germany	2019-04-22 05:35:00	2019	Spring	862.91	63.6362	29.1563	1	57.8524	18.5094	Finland	Germany	A	F	2018-2019	2019-04-22	2
DE_003	Germany	2019-04-22 05:36:00	2019	Spring	861.96	63.6362	29.1563	0	57.8574	18.5236	Finland	Germany	A	F	2018-2019	2019-04-22	2
DE_003	Germany	2019-04-22 05:37:00	2019	Spring	860.91	63.6362	29.1563	1	57.8628	18.5398	Finland	Germany	A	F	2018-2019	2019-04-22	2
DE_003	Germany	2019-04-22 05:38:00	2019	Spring	859.83	63.6362	29.1563	1	57.8685	18.5558	Finland	Germany	A	F	2018-2019	2019-04-22	2
DE_003	Germany	2019-04-22 05:39:00	2019	Spring	858.78	63.6362	29.1563	1	57.8741	18.5715	Finland	Germany	A	F	2018-2019	2019-04-22	2
DE_003	Germany	2019-04-22 05:40:00	2019	Spring	857.83	63.6362	29.1563	1	57.8779	18.5881	Finland	Germany	A	F	2018-2019	2019-04-22	2
DE_003	Germany	2019-04-22 05:41:00	2019	Spring	856.83	63.6362	29.1563	0	57.8841	18.6009	Finland	Germany	A	F	2018-2019	2019-04-22	2
DE_003	Germany	2019-04-22 05:42:00	2019	Spring	855.68	63.6362	29.1563	1	57.892	18.6137	Finland	Germany	A	F	2018-2019	2019-04-22	2
DE_003	Germany	2019-04-22 05:43:00	2019	Spring	854.48	63.6362	29.1563	1	57.899	18.6298	Finland	Germany	A	F	2018-2019	2019-04-22	2
DE_003	Germany	2019-04-22 05:44:00	2019	Spring	853.48	63.6362	29.1563	0	57.9052	18.6423	Finland	Germany	A	F	2018-2019	2019-04-22	2
DE_003	Germany	2019-04-22 05:45:00	2019	Spring	852.39	63.6362	29.1563	1	57.9117	18.6567	Finland	Germany	A	F	2018-2019	2019-04-22	2
DE_003	Germany	2019-04-22 05:46:00	2019	Spring	851.34	63.6362	29.1563	1	57.9178	18.6711	Finland	Germany	A	F	2018-2019	2019-04-22	2
DE_003	Germany	2019-04-22 05:47:00	2019	Spring	850.1	63.6362	29.1563	1	57.9254	18.6869	Finland	Germany	A	F	2018-2019	2019-04-22	2
DE_003	Germany	2019-04-22 05:48:00	2019	Spring	849.18	63.6362	29.1563	0	57.9303	18.7004	Finland	Germany	A	F	2018-2019	2019-04-22	2
DE_003	Germany	2019-04-22 05:49:00	2019	Spring	848.23	63.6362	29.1563	1	57.9346	18.7161	Finland	Germany	A	F	2018-2019	2019-04-22	2
DE_003	Germany	2019-04-22 05:50:00	2019	Spring	847.27	63.6362	29.1563	1	57.9388	18.7328	Finland	Germany	A	F	2018-2019	2019-04-22	2
DE_003	Germany	2019-04-22 05:51:00	2019	Spring	846.36	63.6362	29.1563	1	57.9422	18.7499	Finland	Germany	A	F	2018-2019	2019-04-22	2
DE_003	Germany	2019-04-22 05:52:00	2019	Spring	845.33	63.6362	29.1563	1	57.9465	18.7681	Finland	Germany	A	F	2018-2019	2019-04-22	2
DE_003	Germany	2019-04-22 05:53:00	2019	Spring	844.6	63.6362	29.1563	0	57.9485	18.7836	Finland	Germany	A	F	2018-2019	2019-04-22	2
DE_003	Germany	2019-04-22 05:54:00	2019	Spring	843.61	63.6362	29.1563	1	57.9526	18.8008	Finland	Germany	A	F	2018-2019	2019-04-22	2
DE_003	Germany	2019-04-22 05:55:00	2019	Spring	842.67	63.6362	29.1563	1	57.9558	18.8195	Finland	Germany	A	F	2018-2019	2019-04-22	2
DE_003	Germany	2019-04-22 05:56:00	2019	Spring	841.88	63.6362	29.1563	0	57.9579	18.8365	Finland	Germany	A	F	2018-2019	2019-04-22	2
DE_003	Germany	2019-04-22 05:57:00	2019	Spring	841	63.6362	29.1563	1	57.9609	18.8539	Finland	Germany	A	F	2018-2019	2019-04-22	2
DE_003	Germany	2019-04-22 05:58:00	2019	Spring	840.24	63.6362	29.1563	0	57.9629	18.8703	Finland	Germany	A	F	2018-2019	2019-04-22	2
DE_003	Germany	2019-04-22 05:59:00	2019	Spring	839.46	63.6362	29.1563	0	57.9655	18.8853	Finland	Germany	A	F	2018-2019	2019-04-22	2
DE_003	Germany	2019-04-22 06:00:00	2019	Spring	838.71	63.6362	29.1563	0	57.9676	18.9012	Finland	Germany	A	F	2018-2019	2019-04-22	2
DE_003	Germany	2019-04-22 06:01:00	2019	Spring	837.97	63.6362	29.1563	1	57.9695	18.9174	Finland	Germany	A	F	2018-2019	2019-04-22	2
DE_003	Germany	2019-04-22 06:02:00	2019	Spring	837.21	63.6362	29.1563	1	57.9722	18.9323	Finland	Germany	A	F	2018-2019	2019-04-22	2
DE_003	Germany	2019-04-22 06:03:00	2019	Spring	836.36	63.6362	29.1563	1	57.9747	18.9499	Finland	Germany	A	F	2018-2019	2019-04-22	2
DE_003	Germany	2019-04-22 06:04:00	2019	Spring	835.83	63.6362	29.1563	0	57.9757	18.9621	Finland	Germany	A	F	2018-2019	2019-04-22	2
DE_003	Germany	2019-04-22 06:05:00	2019	Spring	834.98	63.6362	29.1563	1	57.9792	18.9775	Finland	Germany	A	F	2018-2019	2019-04-22	2
DE_003	Germany	2019-04-22 06:06:00	2019	Spring	834.26	63.6362	29.1563	0	57.9818	18.9915	Finland	Germany	A	F	2018-2019	2019-04-22	2
DE_003	Germany	2019-04-22 06:07:00	2019	Spring	833.51	63.6362	29.1563	0	57.9844	19.0061	Finland	Germany	A	F	2018-2019	2019-04-22	2
DE_003	Germany	2019-04-22 06:08:00	2019	Spring	832.65	63.6362	29.1563	1	57.9871	19.0234	Finland	Germany	A	F	2018-2019	2019-04-22	2
DE_003	Germany	2019-04-22 06:09:00	2019	Spring	831.96	63.6362	29.1563	0	57.9893	19.0376	Finland	Germany	A	F	2018-2019	2019-04-22	2
DE_003	Germany	2019-04-22 06:10:00	2019	Spring	831.19	63.6362	29.1563	1	57.9916	19.0536	Finland	Germany	A	F	2018-2019	2019-04-22	2
DE_003	Germany	2019-04-22 06:11:00	2019	Spring	830.36	63.6362	29.1563	1	57.9937	19.0717	Finland	Germany	A	F	2018-2019	2019-04-22	2
DE_003	Germany	2019-04-22 06:12:00	2019	Spring	829.69	63.6362	29.1563	0	57.9951	19.0871	Finland	Germany	A	F	2018-2019	2019-04-22	2
DE_003	Germany	2019-04-22 06:13:00	2019	Spring	829.01	63.6362	29.1563	0	57.9964	19.1033	Finland	Germany	A	F	2018-2019	2019-04-22	2
DE_003	Germany	2019-04-22 06:14:00	2019	Spring	828.32	63.6362	29.1563	1	57.9974	19.1204	Finland	Germany	A	F	2018-2019	2019-04-22	2
DE_003	Germany	2019-04-22 06:15:00	2019	Spring	827.5	63.6362	29.1563	1	57.9998	19.1375	Finland	Germany	A	F	2018-2019	2019-04-22	2
DE_003	Germany	2019-04-22 06:16:00	2019	Spring	826.83	63.6362	29.1563	0	58.0019	19.1512	Finland	Germany	A	F	2018-2019	2019-04-22	2
DE_003	Germany	2019-04-22 06:17:00	2019	Spring	825.97	63.6362	29.1563	1	58.0047	19.1686	Finland	Germany	A	F	2018-2019	2019-04-22	2
DE_003	Germany	2019-04-22 06:18:00	2019	Spring	825.1	63.6362	29.1563	1	58.0078	19.1856	Finland	Germany	A	F	2018-2019	2019-04-22	2
DE_003	Germany	2019-04-22 06:19:00	2019	Spring	824.34	63.6362	29.1563	0	58.0099	19.2019	Finland	Germany	A	F	2018-2019	2019-04-22	2
DE_003	Germany	2019-04-22 06:20:00	2019	Spring	823.29	63.6362	29.1563	1	58.0132	19.2234	Finland	Germany	A	F	2018-2019	2019-04-22	2
DE_003	Germany	2019-04-22 06:21:00	2019	Spring	822.75	63.6362	29.1563	0	58.0145	19.2356	Finland	Germany	A	F	2018-2019	2019-04-22	2
DE_003	Germany	2019-04-22 06:22:00	2019	Spring	821.98	63.6362	29.1563	1	58.0165	19.2524	Finland	Germany	A	F	2018-2019	2019-04-22	2
DE_003	Germany	2019-04-22 06:23:00	2019	Spring	821.34	63.6362	29.1563	1	58.0169	19.2697	Finland	Germany	A	F	2018-2019	2019-04-22	2
DE_003	Germany	2019-04-22 06:24:00	2019	Spring	820.59	63.6362	29.1563	0	58.0185	19.2869	Finland	Germany	A	F	2018-2019	2019-04-22	2
DE_003	Germany	2019-04-22 06:25:00	2019	Spring	819.94	63.6362	29.1563	1	58.0195	19.3032	Finland	Germany	A	F	2018-2019	2019-04-22	2
DE_003	Germany	2019-04-22 06:26:00	2019	Spring	819.22	63.6362	29.1563	0	58.0216	19.3184	Finland	Germany	A	F	2018-2019	2019-04-22	2
DE_003	Germany	2019-04-22 06:27:00	2019	Spring	818.5	63.6362	29.1563	1	58.0236	19.3341	Finland	Germany	A	F	2018-2019	2019-04-22	2
DE_003	Germany	2019-04-22 06:28:00	2019	Spring	817.82	63.6362	29.1563	1	58.0246	19.3508	Finland	Germany	A	F	2018-2019	2019-04-22	2
DE_003	Germany	2019-04-22 06:29:00	2019	Spring	817.08	63.6362	29.1563	1	58.0265	19.3672	Finland	Germany	A	F	2018-2019	2019-04-22	2
DE_003	Germany	2019-04-22 06:30:00	2019	Spring	816.34	63.6362	29.1563	0	58.0294	19.381	Finland	Germany	A	F	2018-2019	2019-04-22	2
DE_003	Germany	2019-04-22 06:31:00	2019	Spring	815.56	63.6362	29.1563	0	58.0327	19.3949	Finland	Germany	A	F	2018-2019	2019-04-22	2
DE_003	Germany	2019-04-22 06:32:00	2019	Spring	814.84	63.6362	29.1563	0	58.0349	19.41	Finland	Germany	A	F	2018-2019	2019-04-22	2
DE_003	Germany	2019-04-22 06:33:00	2019	Spring	813.8	63.6362	29.1563	1	58.0374	19.4333	Finland	Germany	A	F	2018-2019	2019-04-22	2
DE_003	Germany	2019-04-22 06:34:00	2019	Spring	813.52	63.6362	29.1563	0	58.0383	19.4394	Finland	Germany	A	F	2018-2019	2019-04-22	2
DE_003	Germany	2019-04-22 06:35:00	2019	Spring	812.73	63.6362	29.1563	1	58.0412	19.4548	Finland	Germany	A	F	2018-2019	2019-04-22	2
DE_003	Germany	2019-04-22 06:36:00	2019	Spring	812	63.6362	29.1563	1	58.0432	19.4704	Finland	Germany	A	F	2018-2019	2019-04-22	2
DE_003	Germany	2019-04-22 06:37:00	2019	Spring	811.33	63.6362	29.1563	0	58.045	19.4852	Finland	Germany	A	F	2018-2019	2019-04-22	2
DE_003	Germany	2019-04-22 06:38:00	2019	Spring	810.65	63.6362	29.1563	0	58.0466	19.5009	Finland	Germany	A	F	2018-2019	2019-04-22	2
DE_003	Germany	2019-04-22 06:39:00	2019	Spring	809.96	63.6362	29.1563	1	58.0482	19.5166	Finland	Germany	A	F	2018-2019	2019-04-22	2
DE_003	Germany	2019-04-22 06:40:00	2019	Spring	809.3	63.6362	29.1563	1	58.0495	19.5322	Finland	Germany	A	F	2018-2019	2019-04-22	2
DE_003	Germany	2019-04-22 06:41:00	2019	Spring	808.55	63.6362	29.1563	1	58.0519	19.5477	Finland	Germany	A	F	2018-2019	2019-04-22	2
DE_003	Germany	2019-04-22 06:42:00	2019	Spring	807.88	63.6362	29.1563	1	58.0532	19.564	Finland	Germany	A	F	2018-2019	2019-04-22	2
DE_003	Germany	2019-04-22 06:43:00	2019	Spring	807.15	63.6362	29.1563	0	58.0554	19.579	Finland	Germany	A	F	2018-2019	2019-04-22	2
DE_003	Germany	2019-04-22 06:44:00	2019	Spring	806.41	63.6362	29.1563	1	58.0575	19.5952	Finland	Germany	A	F	2018-2019	2019-04-22	2
DE_003	Germany	2019-04-22 06:45:00	2019	Spring	805.72	63.6362	29.1563	1	58.0591	19.611	Finland	Germany	A	F	2018-2019	2019-04-22	2
DE_003	Germany	2019-04-22 06:46:00	2019	Spring	804.97	63.6362	29.1563	1	58.0619	19.6258	Finland	Germany	A	F	2018-2019	2019-04-22	2
DE_003	Germany	2019-04-22 06:47:00	2019	Spring	804.26	63.6362	29.1563	0	58.0638	19.6413	Finland	Germany	A	F	2018-2019	2019-04-22	2
DE_003	Germany	2019-04-22 06:48:00	2019	Spring	803.58	63.6362	29.1563	0	58.0655	19.6567	Finland	Germany	A	F	2018-2019	2019-04-22	2
DE_003	Germany	2019-04-22 06:49:00	2019	Spring	802.84	63.6362	29.1563	1	58.068	19.6717	Finland	Germany	A	F	2018-2019	2019-04-22	2
DE_003	Germany	2019-04-22 06:50:00	2019	Spring	802.03	63.6362	29.1563	1	58.0711	19.687	Finland	Germany	A	F	2018-2019	2019-04-22	2
DE_003	Germany	2019-04-22 06:51:00	2019	Spring	801.31	63.6362	29.1563	1	58.0734	19.7022	Finland	Germany	A	F	2018-2019	2019-04-22	2
DE_003	Germany	2019-04-22 06:52:00	2019	Spring	800.56	63.6362	29.1563	0	58.076	19.7174	Finland	Germany	A	F	2018-2019	2019-04-22	2
DE_003	Germany	2019-04-22 06:53:00	2019	Spring	799.83	63.6362	29.1563	1	58.0782	19.7328	Finland	Germany	A	F	2018-2019	2019-04-22	2
DE_003	Germany	2019-04-22 06:54:00	2019	Spring	799.23	63.6362	29.1563	0	58.0795	19.7468	Finland	Germany	A	F	2018-2019	2019-04-22	2
DE_003	Germany	2019-04-22 06:55:00	2019	Spring	798.6	63.6362	29.1563	1	58.0809	19.7616	Finland	Germany	A	F	2018-2019	2019-04-22	2
DE_003	Germany	2019-04-22 06:56:00	2019	Spring	797.91	63.6362	29.1563	0	58.0831	19.7761	Finland	Germany	A	F	2018-2019	2019-04-22	2
DE_003	Germany	2019-04-22 06:57:00	2019	Spring	797.22	63.6362	29.1563	0	58.0855	19.79	Finland	Germany	A	F	2018-2019	2019-04-22	2
DE_003	Germany	2019-04-22 06:58:00	2019	Spring	796.53	63.6362	29.1563	0	58.0871	19.8058	Finland	Germany	A	F	2018-2019	2019-04-22	2
DE_003	Germany	2019-04-22 06:59:00	2019	Spring	795.79	63.6362	29.1563	1	58.0896	19.821	Finland	Germany	A	F	2018-2019	2019-04-22	2
DE_003	Germany	2019-04-22 07:00:00	2019	Spring	795.04	63.6362	29.1563	1	58.0921	19.8363	Finland	Germany	A	F	2018-2019	2019-04-22	2
DE_003	Germany	2019-04-22 07:01:00	2019	Spring	794.49	63.6362	29.1563	0	58.0927	19.8511	Finland	Germany	A	F	2018-2019	2019-04-22	2
DE_003	Germany	2019-04-22 07:02:00	2019	Spring	793.97	63.6362	29.1563	1	58.0926	19.8663	Finland	Germany	A	F	2018-2019	2019-04-22	2
DE_003	Germany	2019-04-22 07:03:00	2019	Spring	793.49	63.6362	29.1563	1	58.0923	19.8816	Finland	Germany	A	F	2018-2019	2019-04-22	2
DE_003	Germany	2019-04-22 07:04:00	2019	Spring	792.61	63.6362	29.1563	1	58.0945	19.9016	Finland	Germany	A	F	2018-2019	2019-04-22	2
DE_003	Germany	2019-04-22 07:05:00	2019	Spring	792.21	63.6362	29.1563	0	58.0956	19.9104	Finland	Germany	A	F	2018-2019	2019-04-22	2
DE_003	Germany	2019-04-22 07:06:00	2019	Spring	791.64	63.6362	29.1563	1	58.0965	19.9248	Finland	Germany	A	F	2018-2019	2019-04-22	2
DE_003	Germany	2019-04-22 07:07:00	2019	Spring	791.04	63.6362	29.1563	1	58.0977	19.9393	Finland	Germany	A	F	2018-2019	2019-04-22	2
DE_003	Germany	2019-04-22 07:08:00	2019	Spring	790.37	63.6362	29.1563	1	58.1001	19.953	Finland	Germany	A	F	2018-2019	2019-04-22	2
DE_003	Germany	2019-04-22 07:09:00	2019	Spring	789.75	63.6362	29.1563	1	58.1015	19.9676	Finland	Germany	A	F	2018-2019	2019-04-22	2
DE_003	Germany	2019-04-22 07:10:00	2019	Spring	789.08	63.6362	29.1563	0	58.1037	19.9814	Finland	Germany	A	F	2018-2019	2019-04-22	2
DE_003	Germany	2019-04-22 07:11:00	2019	Spring	788.36	63.6362	29.1563	0	58.1065	19.9953	Finland	Germany	A	F	2018-2019	2019-04-22	2
DE_003	Germany	2019-04-22 07:12:00	2019	Spring	787.64	63.6362	29.1563	1	58.1091	20.0097	Finland	Germany	A	F	2018-2019	2019-04-22	2
DE_003	Germany	2019-04-22 07:13:00	2019	Spring	786.88	63.6362	29.1563	1	58.1113	20.0262	Finland	Germany	A	F	2018-2019	2019-04-22	2
DE_003	Germany	2019-04-22 07:14:00	2019	Spring	786.23	63.6362	29.1563	0	58.1135	20.0397	Finland	Germany	A	F	2018-2019	2019-04-22	2
DE_003	Germany	2019-04-22 07:15:00	2019	Spring	785.59	63.6362	29.1563	0	58.1151	20.0543	Finland	Germany	A	F	2018-2019	2019-04-22	2
DE_003	Germany	2019-04-22 07:16:00	2019	Spring	784.83	63.6362	29.1563	1	58.1176	20.0704	Finland	Germany	A	F	2018-2019	2019-04-22	2
DE_003	Germany	2019-04-22 07:17:00	2019	Spring	784.13	63.6362	29.1563	0	58.1206	20.0826	Finland	Germany	A	F	2018-2019	2019-04-22	2
DE_003	Germany	2019-04-22 07:18:00	2019	Spring	783.38	63.6362	29.1563	1	58.1237	20.0969	Finland	Germany	A	F	2018-2019	2019-04-22	2
DE_003	Germany	2019-04-22 07:19:00	2019	Spring	782.83	63.6362	29.1563	1	58.1238	20.1128	Finland	Germany	A	F	2018-2019	2019-04-22	2
DE_003	Germany	2019-04-22 07:20:00	2019	Spring	782.35	63.6362	29.1563	0	58.1239	20.1273	Finland	Germany	A	F	2018-2019	2019-04-22	2
DE_003	Germany	2019-04-22 07:21:00	2019	Spring	781.77	63.6362	29.1563	0	58.1254	20.1405	Finland	Germany	A	F	2018-2019	2019-04-22	2
DE_003	Germany	2019-04-22 07:22:00	2019	Spring	781.15	63.6362	29.1563	1	58.1266	20.1555	Finland	Germany	A	F	2018-2019	2019-04-22	2
DE_003	Germany	2019-04-22 07:23:00	2019	Spring	780.61	63.6362	29.1563	0	58.1276	20.169	Finland	Germany	A	F	2018-2019	2019-04-22	2
DE_003	Germany	2019-04-22 07:24:00	2019	Spring	780.03	63.6362	29.1563	1	58.1285	20.184	Finland	Germany	A	F	2018-2019	2019-04-22	2
DE_003	Germany	2019-04-22 07:25:00	2019	Spring	779.46	63.6362	29.1563	0	58.1296	20.198	Finland	Germany	A	F	2018-2019	2019-04-22	2
DE_003	Germany	2019-04-22 07:26:00	2019	Spring	778.85	63.6362	29.1563	1	58.1301	20.2151	Finland	Germany	A	F	2018-2019	2019-04-22	2
DE_003	Germany	2019-04-22 07:27:00	2019	Spring	778.25	63.6362	29.1563	0	58.1309	20.2311	Finland	Germany	A	F	2018-2019	2019-04-22	2
DE_003	Germany	2019-04-22 07:28:00	2019	Spring	777.37	63.6362	29.1563	1	58.1332	20.251	Finland	Germany	A	F	2018-2019	2019-04-22	2
DE_003	Germany	2019-04-22 07:29:00	2019	Spring	776.93	63.6362	29.1563	0	58.1342	20.2618	Finland	Germany	A	F	2018-2019	2019-04-22	2
DE_003	Germany	2019-04-22 07:30:00	2019	Spring	776.22	63.6362	29.1563	1	58.1353	20.2799	Finland	Germany	A	F	2018-2019	2019-04-22	2
DE_003	Germany	2019-04-22 07:31:00	2019	Spring	775.64	63.6362	29.1563	0	58.1366	20.2941	Finland	Germany	A	F	2018-2019	2019-04-22	2
DE_003	Germany	2019-04-22 07:32:00	2019	Spring	775.08	63.6362	29.1563	0	58.1379	20.3075	Finland	Germany	A	F	2018-2019	2019-04-22	2
DE_003	Germany	2019-04-22 07:33:00	2019	Spring	774.51	63.6362	29.1563	0	58.1388	20.3219	Finland	Germany	A	F	2018-2019	2019-04-22	2
DE_003	Germany	2019-04-22 07:34:00	2019	Spring	773.92	63.6362	29.1563	0	58.1399	20.3369	Finland	Germany	A	F	2018-2019	2019-04-22	2
DE_003	Germany	2019-04-22 07:35:00	2019	Spring	773.25	63.6362	29.1563	1	58.1412	20.3535	Finland	Germany	A	F	2018-2019	2019-04-22	2
DE_003	Germany	2019-04-22 07:36:00	2019	Spring	772.63	63.6362	29.1563	0	58.1427	20.3683	Finland	Germany	A	F	2018-2019	2019-04-22	2
DE_003	Germany	2019-04-22 07:37:00	2019	Spring	771.95	63.6362	29.1563	1	58.1445	20.3836	Finland	Germany	A	F	2018-2019	2019-04-22	2
DE_003	Germany	2019-04-22 07:38:00	2019	Spring	771.39	63.6362	29.1563	0	58.1459	20.3968	Finland	Germany	A	F	2018-2019	2019-04-22	2
DE_003	Germany	2019-04-22 07:39:00	2019	Spring	770.72	63.6362	29.1563	1	58.1474	20.4133	Finland	Germany	A	F	2018-2019	2019-04-22	2
DE_003	Germany	2019-04-22 07:40:00	2019	Spring	770.16	63.6362	29.1563	0	58.1486	20.4268	Finland	Germany	A	F	2018-2019	2019-04-22	2
DE_003	Germany	2019-04-22 07:41:00	2019	Spring	769.34	63.6362	29.1563	1	58.1503	20.4469	Finland	Germany	A	F	2018-2019	2019-04-22	2
DE_003	Germany	2019-04-22 07:42:00	2019	Spring	768.81	63.6362	29.1563	0	58.1518	20.4592	Finland	Germany	A	F	2018-2019	2019-04-22	2
DE_003	Germany	2019-04-22 07:43:00	2019	Spring	768.11	63.6362	29.1563	1	58.1536	20.4751	Finland	Germany	A	F	2018-2019	2019-04-22	2
DE_003	Germany	2019-04-22 07:44:00	2019	Spring	767.2	63.6362	29.1563	1	58.1557	20.4972	Finland	Germany	A	F	2018-2019	2019-04-22	2
DE_003	Germany	2019-04-22 07:45:00	2019	Spring	766.88	63.6362	29.1563	0	58.1563	20.5053	Finland	Germany	A	F	2018-2019	2019-04-22	2
DE_003	Germany	2019-04-22 07:46:00	2019	Spring	766.29	63.6362	29.1563	0	58.1579	20.5191	Finland	Germany	A	F	2018-2019	2019-04-22	2
DE_003	Germany	2019-04-22 07:47:00	2019	Spring	765.61	63.6362	29.1563	1	58.1596	20.5351	Finland	Germany	A	F	2018-2019	2019-04-22	2
DE_003	Germany	2019-04-22 07:48:00	2019	Spring	764.91	63.6362	29.1563	1	58.1611	20.5524	Finland	Germany	A	F	2018-2019	2019-04-22	2
DE_003	Germany	2019-04-22 07:49:00	2019	Spring	764.3	63.6362	29.1563	0	58.1625	20.5669	Finland	Germany	A	F	2018-2019	2019-04-22	2
DE_003	Germany	2019-04-22 07:50:00	2019	Spring	763.63	63.6362	29.1563	1	58.164	20.5832	Finland	Germany	A	F	2018-2019	2019-04-22	2
DE_003	Germany	2019-04-22 07:51:00	2019	Spring	762.9	63.6362	29.1563	0	58.1662	20.5994	Finland	Germany	A	F	2018-2019	2019-04-22	2
DE_003	Germany	2019-04-22 07:52:00	2019	Spring	762.19	63.6362	29.1563	1	58.1681	20.616	Finland	Germany	A	F	2018-2019	2019-04-22	2
DE_003	Germany	2019-04-22 07:53:00	2019	Spring	761.4	63.6362	29.1563	1	58.1695	20.6364	Finland	Germany	A	F	2018-2019	2019-04-22	2
DE_003	Germany	2019-04-22 07:54:00	2019	Spring	760.84	63.6362	29.1563	0	58.1706	20.6507	Finland	Germany	A	F	2018-2019	2019-04-22	2
DE_003	Germany	2019-04-22 07:55:00	2019	Spring	760.32	63.6362	29.1563	0	58.1713	20.6644	Finland	Germany	A	F	2018-2019	2019-04-22	2
DE_003	Germany	2019-04-22 07:56:00	2019	Spring	759.36	63.6362	29.1563	1	58.1732	20.6887	Finland	Germany	A	F	2018-2019	2019-04-22	2
DE_003	Germany	2019-04-22 07:57:00	2019	Spring	758.92	63.6362	29.1563	0	58.1743	20.6994	Finland	Germany	A	F	2018-2019	2019-04-22	2
DE_003	Germany	2019-04-22 07:58:00	2019	Spring	758.08	63.6362	29.1563	1	58.1768	20.7183	Finland	Germany	A	F	2018-2019	2019-04-22	2
DE_003	Germany	2019-04-22 07:59:00	2019	Spring	757.23	63.6362	29.1563	1	58.1796	20.7366	Finland	Germany	A	F	2018-2019	2019-04-22	2
DE_003	Germany	2019-04-22 08:00:00	2019	Spring	756.59	63.6362	29.1563	0	58.1822	20.749	Finland	Germany	A	F	2018-2019	2019-04-22	2
DE_003	Germany	2019-04-22 08:01:00	2019	Spring	755.77	63.6362	29.1563	1	58.1852	20.7657	Finland	Germany	A	F	2018-2019	2019-04-22	2
DE_003	Germany	2019-04-22 08:02:00	2019	Spring	755.12	63.6362	29.1563	0	58.1871	20.7805	Finland	Germany	A	F	2018-2019	2019-04-22	2
DE_003	Germany	2019-04-22 08:03:00	2019	Spring	754.52	63.6362	29.1563	0	58.1886	20.7949	Finland	Germany	A	F	2018-2019	2019-04-22	2
DE_003	Germany	2019-04-22 08:04:00	2019	Spring	753.63	63.6362	29.1563	1	58.1911	20.8155	Finland	Germany	A	F	2018-2019	2019-04-22	2
DE_003	Germany	2019-04-22 08:05:00	2019	Spring	753.13	63.6362	29.1563	0	58.1924	20.8271	Finland	Germany	A	F	2018-2019	2019-04-22	2
DE_003	Germany	2019-04-22 08:06:00	2019	Spring	752.16	63.6362	29.1563	1	58.1965	20.8455	Finland	Germany	A	F	2018-2019	2019-04-22	2
DE_003	Germany	2019-04-22 08:07:00	2019	Spring	751.47	63.6362	29.1563	0	58.1985	20.8613	Finland	Germany	A	F	2018-2019	2019-04-22	2
DE_003	Germany	2019-04-22 08:08:00	2019	Spring	750.82	63.6362	29.1563	0	58.2004	20.8761	Finland	Germany	A	F	2018-2019	2019-04-22	2
DE_003	Germany	2019-04-22 08:09:00	2019	Spring	750.07	63.6362	29.1563	1	58.2017	20.896	Finland	Germany	A	F	2018-2019	2019-04-22	2
DE_003	Germany	2019-04-22 08:10:00	2019	Spring	749.54	63.6362	29.1563	0	58.2033	20.9082	Finland	Germany	A	F	2018-2019	2019-04-22	2
DE_003	Germany	2019-04-22 08:11:00	2019	Spring	748.79	63.6362	29.1563	1	58.2055	20.9252	Finland	Germany	A	F	2018-2019	2019-04-22	2
DE_003	Germany	2019-04-22 08:12:00	2019	Spring	748.14	63.6362	29.1563	0	58.2083	20.9373	Finland	Germany	A	F	2018-2019	2019-04-22	2
DE_003	Germany	2019-04-22 08:13:00	2019	Spring	747.49	63.6362	29.1563	1	58.2098	20.9533	Finland	Germany	A	F	2018-2019	2019-04-22	2
DE_003	Germany	2019-04-22 08:14:00	2019	Spring	746.9	63.6362	29.1563	1	58.2098	20.9719	Finland	Germany	A	F	2018-2019	2019-04-22	2
DE_003	Germany	2019-04-22 08:15:00	2019	Spring	746.19	63.6362	29.1563	1	58.2112	20.9902	Finland	Germany	A	F	2018-2019	2019-04-22	2
DE_003	Germany	2019-04-22 08:16:00	2019	Spring	745.95	63.6362	29.1563	0	58.2117	20.9964	Finland	Germany	A	F	2018-2019	2019-04-22	2
DE_003	Germany	2019-04-22 08:17:00	2019	Spring	745.14	63.6362	29.1563	1	58.2148	21.013	Finland	Germany	A	F	2018-2019	2019-04-22	2
DE_003	Germany	2019-04-22 08:18:00	2019	Spring	744.48	63.6362	29.1563	1	58.216	21.0301	Finland	Germany	A	F	2018-2019	2019-04-22	2
DE_003	Germany	2019-04-22 08:19:00	2019	Spring	743.82	63.6362	29.1563	1	58.2172	21.0478	Finland	Germany	A	F	2018-2019	2019-04-22	2
DE_003	Germany	2019-04-22 08:20:00	2019	Spring	743.19	63.6362	29.1563	0	58.2185	21.0639	Finland	Germany	A	F	2018-2019	2019-04-22	2
DE_003	Germany	2019-04-22 08:21:00	2019	Spring	742.64	63.6362	29.1563	1	58.2185	21.0813	Finland	Germany	A	F	2018-2019	2019-04-22	2
DE_003	Germany	2019-04-22 08:22:00	2019	Spring	741.98	63.6362	29.1563	0	58.2201	21.0976	Finland	Germany	A	F	2018-2019	2019-04-22	2
DE_003	Germany	2019-04-22 08:23:00	2019	Spring	741.14	63.6362	29.1563	1	58.2233	21.1148	Finland	Germany	A	F	2018-2019	2019-04-22	2
DE_003	Germany	2019-04-22 08:24:00	2019	Spring	740.42	63.6362	29.1563	1	58.2252	21.1319	Finland	Germany	A	F	2018-2019	2019-04-22	2
DE_003	Germany	2019-04-22 08:25:00	2019	Spring	739.78	63.6362	29.1563	0	58.2267	21.148	Finland	Germany	A	F	2018-2019	2019-04-22	2
DE_003	Germany	2019-04-22 08:26:00	2019	Spring	739.25	63.6362	29.1563	1	58.2263	21.166	Finland	Germany	A	F	2018-2019	2019-04-22	2
DE_003	Germany	2019-04-22 08:27:00	2019	Spring	738.66	63.6362	29.1563	0	58.2272	21.1822	Finland	Germany	A	F	2018-2019	2019-04-22	2
DE_003	Germany	2019-04-22 08:28:00	2019	Spring	738.18	63.6362	29.1563	0	58.2273	21.1976	Finland	Germany	A	F	2018-2019	2019-04-22	2
DE_003	Germany	2019-04-22 08:29:00	2019	Spring	737.68	63.6362	29.1563	1	58.2273	21.2136	Finland	Germany	A	F	2018-2019	2019-04-22	2
DE_003	Germany	2019-04-22 08:30:00	2019	Spring	736.91	63.6362	29.1563	0	58.2302	21.2297	Finland	Germany	A	F	2018-2019	2019-04-22	2
DE_003	Germany	2019-04-22 08:31:00	2019	Spring	736.25	63.6362	29.1563	1	58.232	21.2454	Finland	Germany	A	F	2018-2019	2019-04-22	2
DE_003	Germany	2019-04-22 08:32:00	2019	Spring	735.43	63.6362	29.1563	1	58.2347	21.2635	Finland	Germany	A	F	2018-2019	2019-04-22	2
DE_003	Germany	2019-04-22 08:33:00	2019	Spring	734.74	63.6362	29.1563	0	58.2368	21.2794	Finland	Germany	A	F	2018-2019	2019-04-22	2
DE_003	Germany	2019-04-22 08:34:00	2019	Spring	733.96	63.6362	29.1563	1	58.2383	21.2999	Finland	Germany	A	F	2018-2019	2019-04-22	2
DE_003	Germany	2019-04-22 08:35:00	2019	Spring	733.14	63.6362	29.1563	0	58.2414	21.3172	Finland	Germany	A	F	2018-2019	2019-04-22	2
DE_003	Germany	2019-04-22 08:36:00	2019	Spring	732.54	63.6362	29.1563	1	58.2423	21.334	Finland	Germany	A	F	2018-2019	2019-04-22	2
DE_003	Germany	2019-04-22 08:37:00	2019	Spring	731.88	63.6362	29.1563	0	58.2436	21.3512	Finland	Germany	A	F	2018-2019	2019-04-22	2
DE_003	Germany	2019-04-22 08:38:00	2019	Spring	731.03	63.6362	29.1563	1	58.2469	21.3686	Finland	Germany	A	F	2018-2019	2019-04-22	2
DE_003	Germany	2019-04-22 08:39:00	2019	Spring	730.34	63.6362	29.1563	0	58.2487	21.3854	Finland	Germany	A	F	2018-2019	2019-04-22	2
DE_003	Germany	2019-04-22 08:40:00	2019	Spring	729.69	63.6362	29.1563	1	58.2503	21.4019	Finland	Germany	A	F	2018-2019	2019-04-22	2
DE_003	Germany	2019-04-22 08:41:00	2019	Spring	729	63.6362	29.1563	0	58.2519	21.4192	Finland	Germany	A	F	2018-2019	2019-04-22	2
DE_003	Germany	2019-04-22 08:42:00	2019	Spring	728.33	63.6362	29.1563	1	58.253	21.4378	Finland	Germany	A	F	2018-2019	2019-04-22	2
DE_003	Germany	2019-04-22 08:43:00	2019	Spring	727.58	63.6362	29.1563	1	58.2557	21.4542	Finland	Germany	A	F	2018-2019	2019-04-22	2
DE_003	Germany	2019-04-22 08:44:00	2019	Spring	726.59	63.6362	29.1563	1	58.2608	21.4706	Finland	Germany	A	F	2018-2019	2019-04-22	2
DE_003	Germany	2019-04-22 08:45:00	2019	Spring	725.47	63.6362	29.1563	1	58.2657	21.4923	Finland	Germany	A	F	2018-2019	2019-04-22	2
DE_003	Germany	2019-04-22 08:46:00	2019	Spring	724.73	63.6362	29.1563	0	58.2694	21.5049	Finland	Germany	A	F	2018-2019	2019-04-22	2
DE_003	Germany	2019-04-22 08:47:00	2019	Spring	724.18	63.6362	29.1563	0	58.2722	21.5142	Finland	Germany	A	F	2018-2019	2019-04-22	2
DE_003	Germany	2019-04-22 08:48:00	2019	Spring	723.2	63.6362	29.1563	1	58.2771	21.5311	Finland	Germany	A	F	2018-2019	2019-04-22	2
DE_003	Germany	2019-04-22 08:49:00	2019	Spring	722.21	63.6362	29.1563	1	58.2819	21.5487	Finland	Germany	A	F	2018-2019	2019-04-22	2
DE_003	Germany	2019-04-22 08:50:00	2019	Spring	721.25	63.6362	29.1563	0	58.2864	21.5661	Finland	Germany	A	F	2018-2019	2019-04-22	2
DE_003	Germany	2019-04-22 08:51:00	2019	Spring	720.24	63.6362	29.1563	1	58.2915	21.5836	Finland	Germany	A	F	2018-2019	2019-04-22	2
DE_003	Germany	2019-04-22 08:52:00	2019	Spring	719.17	63.6362	29.1563	1	58.2968	21.6021	Finland	Germany	A	F	2018-2019	2019-04-22	2
DE_003	Germany	2019-04-22 08:53:00	2019	Spring	718.08	63.6362	29.1563	1	58.3025	21.6203	Finland	Germany	A	F	2018-2019	2019-04-22	2
DE_003	Germany	2019-04-22 08:54:00	2019	Spring	717.53	63.6362	29.1563	0	58.3049	21.6311	Finland	Germany	A	F	2018-2019	2019-04-22	2
DE_003	Germany	2019-04-22 08:55:00	2019	Spring	716.51	63.6362	29.1563	1	58.3099	21.6491	Finland	Germany	A	F	2018-2019	2019-04-22	2
DE_003	Germany	2019-04-22 08:56:00	2019	Spring	715.6	63.6362	29.1563	1	58.3156	21.6614	Finland	Germany	A	F	2018-2019	2019-04-22	2
DE_003	Germany	2019-04-22 08:57:00	2019	Spring	714.68	63.6362	29.1563	0	58.3211	21.6741	Finland	Germany	A	F	2018-2019	2019-04-22	2
DE_003	Germany	2019-04-22 08:58:00	2019	Spring	713.79	63.6362	29.1563	1	58.325	21.6913	Finland	Germany	A	F	2018-2019	2019-04-22	2
DE_003	Germany	2019-04-22 08:59:00	2019	Spring	712.68	63.6362	29.1563	1	58.331	21.7096	Finland	Germany	A	F	2018-2019	2019-04-22	2
DE_003	Germany	2019-04-22 09:00:00	2019	Spring	711.84	63.6362	29.1563	0	58.3358	21.7221	Finland	Germany	A	F	2018-2019	2019-04-22	2
DE_003	Germany	2019-04-22 09:01:00	2019	Spring	710.77	63.6362	29.1563	1	58.341	21.7415	Finland	Germany	A	F	2018-2019	2019-04-22	2
DE_003	Germany	2019-04-22 09:02:00	2019	Spring	710.12	63.6362	29.1563	0	58.3439	21.7538	Finland	Germany	A	F	2018-2019	2019-04-22	2
DE_003	Germany	2019-04-22 09:03:00	2019	Spring	708.98	63.6362	29.1563	1	58.3498	21.7726	Finland	Germany	A	F	2018-2019	2019-04-22	2
DE_003	Germany	2019-04-22 09:04:00	2019	Spring	707.91	63.6362	29.1563	1	58.3556	21.79	Finland	Germany	A	F	2018-2019	2019-04-22	2
DE_003	Germany	2019-04-22 09:05:00	2019	Spring	707.03	63.6362	29.1563	0	58.3596	21.8067	Finland	Germany	A	F	2018-2019	2019-04-22	2
DE_003	Germany	2019-04-22 09:06:00	2019	Spring	706.39	63.6362	29.1563	1	58.3609	21.8241	Finland	Germany	A	F	2018-2019	2019-04-22	2
DE_003	Germany	2019-04-22 09:07:00	2019	Spring	705.49	63.6362	29.1563	1	58.3644	21.8431	Finland	Germany	A	F	2018-2019	2019-04-22	2
DE_003	Germany	2019-04-22 09:08:00	2019	Spring	704.91	63.6362	29.1563	0	58.365	21.8604	Finland	Germany	A	F	2018-2019	2019-04-22	2
DE_003	Germany	2019-04-22 09:09:00	2019	Spring	704.22	63.6362	29.1563	0	58.3666	21.8783	Finland	Germany	A	F	2018-2019	2019-04-22	2
DE_003	Germany	2019-04-22 09:10:00	2019	Spring	703.54	63.6362	29.1563	1	58.3682	21.8962	Finland	Germany	A	F	2018-2019	2019-04-22	2
DE_003	Germany	2019-04-22 09:11:00	2019	Spring	702.99	63.6362	29.1563	0	58.368	21.9154	Finland	Germany	A	F	2018-2019	2019-04-22	2
DE_003	Germany	2019-04-22 09:12:00	2019	Spring	702.55	63.6362	29.1563	1	58.3677	21.9313	Finland	Germany	A	F	2018-2019	2019-04-22	2
DE_003	Germany	2019-04-22 09:13:00	2019	Spring	702.02	63.6362	29.1563	0	58.3682	21.9474	Finland	Germany	A	F	2018-2019	2019-04-22	2
DE_003	Germany	2019-04-22 09:14:00	2019	Spring	701.1	63.6362	29.1563	1	58.3731	21.9628	Finland	Germany	A	F	2018-2019	2019-04-22	2
DE_003	Germany	2019-04-22 09:15:00	2019	Spring	700.41	63.6362	29.1563	0	58.375	21.98	Finland	Germany	A	F	2018-2019	2019-04-22	2
DE_003	Germany	2019-04-22 09:16:00	2019	Spring	699.79	63.6362	29.1563	1	58.3742	22.0038	Finland	Germany	A	F	2018-2019	2019-04-22	2
DE_003	Germany	2019-04-22 09:17:00	2019	Spring	700.09	63.6362	29.1563	0	58.3718	22.0014	Finland	Germany	A	F	2018-2019	2019-04-22	2
DE_003	Germany	2019-04-22 09:18:00	2019	Spring	699.82	63.6362	29.1563	1	58.3702	22.0158	Finland	Germany	A	F	2018-2019	2019-04-22	2
DE_003	Germany	2019-04-22 09:19:00	2019	Spring	700.2	63.6362	29.1563	1	58.3659	22.0166	Finland	Germany	A	F	2018-2019	2019-04-22	2
DE_003	Germany	2019-04-22 09:20:00	2019	Spring	700.26	63.6362	29.1563	1	58.3658	22.0151	Finland	Germany	A	F	2018-2019	2019-04-22	2
DE_003	Germany	2019-04-22 09:21:00	2019	Spring	700.15	63.6362	29.1563	0	58.3667	22.0158	Finland	Germany	A	F	2018-2019	2019-04-22	2
DE_003	Germany	2019-04-22 09:22:00	2019	Spring	700.05	63.6362	29.1563	0	58.3679	22.0154	Finland	Germany	A	F	2018-2019	2019-04-22	2
DE_003	Germany	2019-04-22 09:23:00	2019	Spring	699.58	63.6362	29.1563	1	58.3724	22.0168	Finland	Germany	A	F	2018-2019	2019-04-22	2
DE_003	Germany	2019-04-22 09:24:00	2019	Spring	698.82	63.6362	29.1563	0	58.3764	22.0297	Finland	Germany	A	F	2018-2019	2019-04-22	2
DE_003	Germany	2019-04-22 09:25:00	2019	Spring	697.61	63.6362	29.1563	1	58.3817	22.0535	Finland	Germany	A	F	2018-2019	2019-04-22	2
DE_003	Germany	2019-04-22 09:26:00	2019	Spring	696.49	63.6362	29.1563	0	58.3891	22.0672	Finland	Germany	A	F	2018-2019	2019-04-22	2
DE_003	Germany	2019-04-22 09:27:00	2019	Spring	695.14	63.6362	29.1563	0	58.3999	22.0778	Finland	Germany	A	F	2018-2019	2019-04-22	2
DE_003	Germany	2019-04-22 09:28:00	2019	Spring	693.9	63.6362	29.1563	0	58.4081	22.0935	Finland	Germany	A	F	2018-2019	2019-04-22	2
DE_003	Germany	2019-04-22 09:29:00	2019	Spring	692.57	63.6362	29.1563	1	58.4174	22.1084	Finland	Germany	A	F	2018-2019	2019-04-22	2
DE_003	Germany	2019-04-22 09:30:00	2019	Spring	691.43	63.6362	29.1563	0	58.426	22.1191	Finland	Germany	A	F	2018-2019	2019-04-22	2
DE_003	Germany	2019-04-22 09:31:00	2019	Spring	690.1	63.6362	29.1563	1	58.437	22.1282	Finland	Germany	A	F	2018-2019	2019-04-22	2
DE_003	Germany	2019-04-22 09:32:00	2019	Spring	688.59	63.6362	29.1563	1	58.4493	22.1397	Finland	Germany	A	F	2018-2019	2019-04-22	2
DE_003	Germany	2019-04-22 09:33:00	2019	Spring	687.1	63.6362	29.1563	1	58.4619	22.1492	Finland	Germany	A	F	2018-2019	2019-04-22	2
DE_003	Germany	2019-04-22 09:34:00	2019	Spring	686.02	63.6362	29.1563	0	58.4705	22.1577	Finland	Germany	A	F	2018-2019	2019-04-22	2
DE_003	Germany	2019-04-22 09:35:00	2019	Spring	684.71	63.6362	29.1563	0	58.4801	22.171	Finland	Germany	A	F	2018-2019	2019-04-22	2
DE_003	Germany	2019-04-22 09:36:00	2019	Spring	683.32	63.6362	29.1563	1	58.4914	22.1814	Finland	Germany	A	F	2018-2019	2019-04-22	2
DE_003	Germany	2019-04-22 09:37:00	2019	Spring	682.08	63.6362	29.1563	0	58.4992	22.1979	Finland	Germany	A	F	2018-2019	2019-04-22	2
DE_003	Germany	2019-04-22 09:38:00	2019	Spring	680.9	63.6362	29.1563	1	58.5065	22.2144	Finland	Germany	A	F	2018-2019	2019-04-22	2
DE_003	Germany	2019-04-22 09:39:00	2019	Spring	679.77	63.6362	29.1563	1	58.5125	22.2335	Finland	Germany	A	F	2018-2019	2019-04-22	2
DE_003	Germany	2019-04-22 09:40:00	2019	Spring	678.56	63.6362	29.1563	1	58.5192	22.2528	Finland	Germany	A	F	2018-2019	2019-04-22	2
DE_003	Germany	2019-04-22 09:41:00	2019	Spring	677.67	63.6362	29.1563	0	58.5251	22.2642	Finland	Germany	A	F	2018-2019	2019-04-22	2
DE_003	Germany	2019-04-22 09:42:00	2019	Spring	676.74	63.6362	29.1563	1	58.5294	22.2816	Finland	Germany	A	F	2018-2019	2019-04-22	2
DE_003	Germany	2019-04-22 09:43:00	2019	Spring	675.67	63.6362	29.1563	0	58.5361	22.2963	Finland	Germany	A	F	2018-2019	2019-04-22	2
DE_003	Germany	2019-04-22 09:44:00	2019	Spring	674.5	63.6362	29.1563	1	58.5432	22.3131	Finland	Germany	A	F	2018-2019	2019-04-22	2
DE_003	Germany	2019-04-22 09:45:00	2019	Spring	672.79	63.6362	29.1563	1	58.5553	22.332	Finland	Germany	A	F	2018-2019	2019-04-22	2
DE_003	Germany	2019-04-22 09:46:00	2019	Spring	671.77	63.6362	29.1563	0	58.5629	22.3419	Finland	Germany	A	F	2018-2019	2019-04-22	2
DE_003	Germany	2019-04-22 09:47:00	2019	Spring	670.62	63.6362	29.1563	0	58.5708	22.3552	Finland	Germany	A	F	2018-2019	2019-04-22	2
DE_003	Germany	2019-04-22 09:48:00	2019	Spring	669.5	63.6362	29.1563	0	58.5789	22.367	Finland	Germany	A	F	2018-2019	2019-04-22	2
DE_003	Germany	2019-04-22 09:49:00	2019	Spring	668.41	63.6362	29.1563	0	58.5856	22.3823	Finland	Germany	A	F	2018-2019	2019-04-22	2
DE_003	Germany	2019-04-22 09:50:00	2019	Spring	667.22	63.6362	29.1563	1	58.593	22.3985	Finland	Germany	A	F	2018-2019	2019-04-22	2
DE_003	Germany	2019-04-22 09:51:00	2019	Spring	666.08	63.6362	29.1563	1	58.5993	22.417	Finland	Germany	A	F	2018-2019	2019-04-22	2
DE_003	Germany	2019-04-22 09:52:00	2019	Spring	664.94	63.6362	29.1563	0	58.6064	22.4329	Finland	Germany	A	F	2018-2019	2019-04-22	2
DE_003	Germany	2019-04-22 09:53:00	2019	Spring	663.52	63.6362	29.1563	1	58.6154	22.4519	Finland	Germany	A	F	2018-2019	2019-04-22	2
DE_003	Germany	2019-04-22 09:54:00	2019	Spring	661.89	63.6362	29.1563	1	58.628	22.4662	Finland	Germany	A	F	2018-2019	2019-04-22	2
DE_003	Germany	2019-04-22 09:55:00	2019	Spring	660.79	63.6362	29.1563	0	58.6356	22.479	Finland	Germany	A	F	2018-2019	2019-04-22	2
DE_003	Germany	2019-04-22 09:56:00	2019	Spring	659.52	63.6362	29.1563	1	58.6427	22.4993	Finland	Germany	A	F	2018-2019	2019-04-22	2
DE_003	Germany	2019-04-22 09:57:00	2019	Spring	658.53	63.6362	29.1563	1	58.6471	22.519	Finland	Germany	A	F	2018-2019	2019-04-22	2
DE_003	Germany	2019-04-22 09:58:00	2019	Spring	657.29	63.6362	29.1563	1	58.6524	22.5445	Finland	Germany	A	F	2018-2019	2019-04-22	2
DE_003	Germany	2019-04-22 09:59:00	2019	Spring	656.86	63.6362	29.1563	0	58.6533	22.5564	Finland	Germany	A	F	2018-2019	2019-04-22	2
DE_003	Germany	2019-04-22 10:00:00	2019	Spring	656.16	63.6362	29.1563	0	58.656	22.5718	Finland	Germany	A	F	2018-2019	2019-04-22	2
DE_003	Germany	2019-04-22 10:01:00	2019	Spring	655.35	63.6362	29.1563	1	58.6594	22.5885	Finland	Germany	A	F	2018-2019	2019-04-22	2
DE_003	Germany	2019-04-22 10:02:00	2019	Spring	654.71	63.6362	29.1563	0	58.6609	22.6059	Finland	Germany	A	F	2018-2019	2019-04-22	2
DE_003	Germany	2019-04-22 10:03:00	2019	Spring	653.92	63.6362	29.1563	1	58.6637	22.624	Finland	Germany	A	F	2018-2019	2019-04-22	2
DE_003	Germany	2019-04-22 10:04:00	2019	Spring	653.06	63.6362	29.1563	1	58.6671	22.6427	Finland	Germany	A	F	2018-2019	2019-04-22	2
DE_003	Germany	2019-04-22 10:05:00	2019	Spring	652.53	63.6362	29.1563	0	58.6686	22.6559	Finland	Germany	A	F	2018-2019	2019-04-22	2
DE_003	Germany	2019-04-22 10:06:00	2019	Spring	651.85	63.6362	29.1563	1	58.6714	22.6707	Finland	Germany	A	F	2018-2019	2019-04-22	2
DE_003	Germany	2019-04-22 10:07:00	2019	Spring	651.22	63.6362	29.1563	1	58.6738	22.6848	Finland	Germany	A	F	2018-2019	2019-04-22	2
DE_003	Germany	2019-04-22 10:08:00	2019	Spring	650.55	63.6362	29.1563	1	58.6767	22.6983	Finland	Germany	A	F	2018-2019	2019-04-22	2
DE_003	Germany	2019-04-22 10:09:00	2019	Spring	650	63.6362	29.1563	0	58.6779	22.7134	Finland	Germany	A	F	2018-2019	2019-04-22	2
DE_003	Germany	2019-04-22 10:10:00	2019	Spring	649.21	63.6362	29.1563	1	58.6824	22.7262	Finland	Germany	A	F	2018-2019	2019-04-22	2
DE_003	Germany	2019-04-22 10:11:00	2019	Spring	648.47	63.6362	29.1563	0	58.6859	22.7401	Finland	Germany	A	F	2018-2019	2019-04-22	2
DE_003	Germany	2019-04-22 10:12:00	2019	Spring	647.79	63.6362	29.1563	1	58.6886	22.7552	Finland	Germany	A	F	2018-2019	2019-04-22	2
DE_003	Germany	2019-04-22 10:13:00	2019	Spring	647.05	63.6362	29.1563	0	58.6919	22.7702	Finland	Germany	A	F	2018-2019	2019-04-22	2
DE_003	Germany	2019-04-22 10:14:00	2019	Spring	646.24	63.6362	29.1563	0	58.6952	22.7875	Finland	Germany	A	F	2018-2019	2019-04-22	2
DE_003	Germany	2019-04-22 10:15:00	2019	Spring	645.29	63.6362	29.1563	1	58.6994	22.8069	Finland	Germany	A	F	2018-2019	2019-04-22	2
DE_003	Germany	2019-04-22 10:16:00	2019	Spring	644.52	63.6362	29.1563	0	58.7024	22.8238	Finland	Germany	A	F	2018-2019	2019-04-22	2
DE_003	Germany	2019-04-22 10:17:00	2019	Spring	643.66	63.6362	29.1563	1	58.7059	22.8423	Finland	Germany	A	F	2018-2019	2019-04-22	2
DE_003	Germany	2019-04-22 10:18:00	2019	Spring	642.8	63.6362	29.1563	1	58.7096	22.8603	Finland	Germany	A	F	2018-2019	2019-04-22	2
DE_003	Germany	2019-04-22 10:19:00	2019	Spring	641.95	63.6362	29.1563	0	58.7129	22.8794	Finland	Germany	A	F	2018-2019	2019-04-22	2
DE_003	Germany	2019-04-22 10:20:00	2019	Spring	640.74	63.6362	29.1563	1	58.7179	22.905	Finland	Germany	A	F	2018-2019	2019-04-22	2
DE_003	Germany	2019-04-22 10:21:00	2019	Spring	640.16	63.6362	29.1563	0	58.7211	22.9149	Finland	Germany	A	F	2018-2019	2019-04-22	2
DE_003	Germany	2019-04-22 10:22:00	2019	Spring	639.22	63.6362	29.1563	0	58.7256	22.9327	Finland	Germany	A	F	2018-2019	2019-04-22	2
DE_003	Germany	2019-04-22 10:23:00	2019	Spring	638.12	63.6362	29.1563	0	58.7316	22.9515	Finland	Germany	A	F	2018-2019	2019-04-22	2
DE_003	Germany	2019-04-22 10:24:00	2019	Spring	637.12	63.6362	29.1563	1	58.7366	22.9699	Finland	Germany	A	F	2018-2019	2019-04-22	2
DE_003	Germany	2019-04-22 10:25:00	2019	Spring	636.14	63.6362	29.1563	1	58.7413	22.9888	Finland	Germany	A	F	2018-2019	2019-04-22	2
DE_003	Germany	2019-04-22 10:26:00	2019	Spring	634.99	63.6362	29.1563	1	58.7482	23.0061	Finland	Germany	A	F	2018-2019	2019-04-22	2
DE_003	Germany	2019-04-22 10:27:00	2019	Spring	633.84	63.6362	29.1563	1	58.7549	23.0239	Finland	Germany	A	F	2018-2019	2019-04-22	2
DE_003	Germany	2019-04-22 10:28:00	2019	Spring	632.87	63.6362	29.1563	0	58.7594	23.043	Finland	Germany	A	F	2018-2019	2019-04-22	2
DE_003	Germany	2019-04-22 10:29:00	2019	Spring	631.97	63.6362	29.1563	1	58.7633	23.0621	Finland	Germany	A	F	2018-2019	2019-04-22	2
DE_003	Germany	2019-04-22 10:30:00	2019	Spring	631.01	63.6362	29.1563	0	58.7678	23.081	Finland	Germany	A	F	2018-2019	2019-04-22	2
DE_003	Germany	2019-04-22 10:31:00	2019	Spring	630.09	63.6362	29.1563	0	58.7716	23.101	Finland	Germany	A	F	2018-2019	2019-04-22	2
DE_003	Germany	2019-04-22 10:32:00	2019	Spring	629.04	63.6362	29.1563	0	58.7778	23.1173	Finland	Germany	A	F	2018-2019	2019-04-22	2
DE_003	Germany	2019-04-22 10:33:00	2019	Spring	627.8	63.6362	29.1563	1	58.7856	23.1347	Finland	Germany	A	F	2018-2019	2019-04-22	2
DE_003	Germany	2019-04-22 10:34:00	2019	Spring	626.81	63.6362	29.1563	1	58.7907	23.153	Finland	Germany	A	F	2018-2019	2019-04-22	2
DE_003	Germany	2019-04-22 10:35:00	2019	Spring	625.75	63.6362	29.1563	0	58.7966	23.1705	Finland	Germany	A	F	2018-2019	2019-04-22	2
DE_003	Germany	2019-04-22 10:36:00	2019	Spring	624.7	63.6362	29.1563	1	58.8021	23.1894	Finland	Germany	A	F	2018-2019	2019-04-22	2
DE_003	Germany	2019-04-22 10:37:00	2019	Spring	623.66	63.6362	29.1563	0	58.8085	23.2045	Finland	Germany	A	F	2018-2019	2019-04-22	2
DE_003	Germany	2019-04-22 10:38:00	2019	Spring	622.44	63.6362	29.1563	1	58.816	23.2225	Finland	Germany	A	F	2018-2019	2019-04-22	2
DE_003	Germany	2019-04-22 10:39:00	2019	Spring	621.29	63.6362	29.1563	0	58.8237	23.2368	Finland	Germany	A	F	2018-2019	2019-04-22	2
DE_003	Germany	2019-04-22 10:40:00	2019	Spring	619.48	63.6362	29.1563	1	58.8328	23.2705	Finland	Germany	A	F	2018-2019	2019-04-22	2
DE_003	Germany	2019-04-22 10:41:00	2019	Spring	618.39	63.6362	29.1563	1	58.838	23.2922	Finland	Germany	A	F	2018-2019	2019-04-22	2
DE_003	Germany	2019-04-22 10:42:00	2019	Spring	617.36	63.6362	29.1563	1	58.8431	23.3119	Finland	Germany	A	F	2018-2019	2019-04-22	2
DE_003	Germany	2019-04-22 10:44:00	2019	Spring	616.3	63.6362	29.1563	1	58.848	23.3334	Finland	Germany	A	F	2018-2019	2019-04-22	2
DE_003	Germany	2019-04-22 10:44:00	2019	Spring	615.48	63.6362	29.1563	0	58.8516	23.3506	Finland	Germany	A	F	2018-2019	2019-04-22	2
DE_003	Germany	2019-04-22 10:45:00	2019	Spring	614.59	63.6362	29.1563	0	58.8556	23.3696	Finland	Germany	A	F	2018-2019	2019-04-22	2
DE_003	Germany	2019-04-22 10:46:00	2019	Spring	613.68	63.6362	29.1563	1	58.8594	23.3897	Finland	Germany	A	F	2018-2019	2019-04-22	2
DE_003	Germany	2019-04-22 10:48:00	2019	Spring	612.73	63.6362	29.1563	1	58.8633	23.4105	Finland	Germany	A	F	2018-2019	2019-04-22	2
DE_003	Germany	2019-04-22 10:48:00	2019	Spring	611.95	63.6362	29.1563	0	58.8671	23.426	Finland	Germany	A	F	2018-2019	2019-04-22	2
DE_003	Germany	2019-04-22 10:49:00	2019	Spring	610.97	63.6362	29.1563	1	58.872	23.4447	Finland	Germany	A	F	2018-2019	2019-04-22	2
DE_003	Germany	2019-04-22 10:50:00	2019	Spring	610.47	63.6362	29.1563	0	58.8721	23.4631	Finland	Germany	A	F	2018-2019	2019-04-22	2
DE_003	Germany	2019-04-22 10:51:00	2019	Spring	610.32	63.6362	29.1563	1	58.8698	23.4776	Finland	Germany	A	F	2018-2019	2019-04-22	2
DE_003	Germany	2019-04-22 10:52:00	2019	Spring	609.93	63.6362	29.1563	1	58.8692	23.4944	Finland	Germany	A	F	2018-2019	2019-04-22	2
DE_003	Germany	2019-04-22 10:54:00	2019	Spring	609.37	63.6362	29.1563	1	58.8694	23.5147	Finland	Germany	A	F	2018-2019	2019-04-22	2
DE_003	Germany	2019-04-22 10:55:00	2019	Spring	608.22	63.6362	29.1563	1	58.8747	23.5389	Finland	Germany	A	F	2018-2019	2019-04-22	2
DE_003	Germany	2019-04-22 10:55:00	2019	Spring	607.63	63.6362	29.1563	0	58.8772	23.5517	Finland	Germany	A	F	2018-2019	2019-04-22	2
DE_003	Germany	2019-04-22 10:56:00	2019	Spring	606.9	63.6362	29.1563	1	58.8793	23.5719	Finland	Germany	A	F	2018-2019	2019-04-22	2
DE_003	Germany	2019-04-22 10:57:00	2019	Spring	606.23	63.6362	29.1563	1	58.8808	23.5918	Finland	Germany	A	F	2018-2019	2019-04-22	2
DE_003	Germany	2019-04-22 10:58:00	2019	Spring	605.68	63.6362	29.1563	0	58.883	23.6046	Finland	Germany	A	F	2018-2019	2019-04-22	2
DE_003	Germany	2019-04-22 10:59:00	2019	Spring	605.39	63.6362	29.1563	1	58.8837	23.6129	Finland	Germany	A	F	2018-2019	2019-04-22	2
DE_003	Germany	2019-04-22 11:00:00	2019	Spring	605.13	63.6362	29.1563	1	58.8863	23.6132	Finland	Germany	A	F	2018-2019	2019-04-22	2
DE_003	Germany	2019-04-22 11:02:00	2019	Spring	604.39	63.6362	29.1563	1	58.8882	23.6342	Finland	Germany	A	F	2018-2019	2019-04-22	2
DE_003	Germany	2019-04-22 11:02:00	2019	Spring	603.59	63.6362	29.1563	0	58.8921	23.6503	Finland	Germany	A	F	2018-2019	2019-04-22	2
DE_003	Germany	2019-04-22 11:04:00	2019	Spring	602.26	63.6362	29.1563	1	58.8987	23.6763	Finland	Germany	A	F	2018-2019	2019-04-22	2
DE_003	Germany	2019-04-22 11:04:00	2019	Spring	601.46	63.6362	29.1563	0	58.9031	23.6906	Finland	Germany	A	F	2018-2019	2019-04-22	2
DE_003	Germany	2019-04-22 11:05:00	2019	Spring	601.13	63.6362	29.1563	1	58.9052	23.6953	Finland	Germany	A	F	2018-2019	2019-04-22	2
DE_003	Germany	2019-04-22 11:06:00	2019	Spring	600.87	63.6362	29.1563	1	58.9071	23.698	Finland	Germany	A	F	2018-2019	2019-04-22	2
DE_003	Germany	2019-04-22 11:08:00	2019	Spring	600.35	63.6362	29.1563	1	58.9099	23.7073	Finland	Germany	A	F	2018-2019	2019-04-22	2
DE_003	Germany	2019-04-22 11:08:00	2019	Spring	599.31	63.6362	29.1563	0	58.9146	23.7294	Finland	Germany	A	F	2018-2019	2019-04-22	2
DE_003	Germany	2019-04-22 11:09:00	2019	Spring	598.19	63.6362	29.1563	1	58.9199	23.7526	Finland	Germany	A	F	2018-2019	2019-04-22	2
DE_003	Germany	2019-04-22 11:10:00	2019	Spring	597.33	63.6362	29.1563	1	58.9239	23.7708	Finland	Germany	A	F	2018-2019	2019-04-22	2
DE_003	Germany	2019-04-22 11:11:00	2019	Spring	596.73	63.6362	29.1563	1	58.9267	23.7834	Finland	Germany	A	F	2018-2019	2019-04-22	2
DE_003	Germany	2019-04-22 11:12:00	2019	Spring	597.48	63.6362	29.1563	1	58.9161	23.7955	Finland	Germany	A	F	2018-2019	2019-04-22	2
DE_003	Germany	2019-04-22 11:13:00	2019	Spring	597.03	63.6362	29.1563	0	58.9144	23.8198	Finland	Germany	A	F	2018-2019	2019-04-22	2
DE_003	Germany	2019-04-22 11:15:00	2019	Spring	595.49	63.6362	29.1563	1	58.9209	23.8551	Finland	Germany	A	F	2018-2019	2019-04-22	2
DE_003	Germany	2019-04-22 11:15:00	2019	Spring	594.66	63.6362	29.1563	0	58.9258	23.8687	Finland	Germany	A	F	2018-2019	2019-04-22	2
DE_003	Germany	2019-04-22 11:16:00	2019	Spring	593.36	63.6362	29.1563	0	58.9331	23.8911	Finland	Germany	A	F	2018-2019	2019-04-22	2
DE_003	Germany	2019-04-22 11:18:00	2019	Spring	591.95	63.6362	29.1563	1	58.9397	23.9209	Finland	Germany	A	F	2018-2019	2019-04-22	2
DE_003	Germany	2019-04-22 11:19:00	2019	Spring	590.88	63.6362	29.1563	1	58.9433	23.9497	Finland	Germany	A	F	2018-2019	2019-04-22	2
DE_003	Germany	2019-04-22 11:20:00	2019	Spring	589.53	63.6362	29.1563	0	58.9512	23.9719	Finland	Germany	A	F	2018-2019	2019-04-22	2
DE_003	Germany	2019-04-22 11:21:00	2019	Spring	588.13	63.6362	29.1563	1	58.9592	23.9963	Finland	Germany	A	F	2018-2019	2019-04-22	2
DE_003	Germany	2019-04-22 11:21:00	2019	Spring	587.57	63.6362	29.1563	0	58.9617	24.0084	Finland	Germany	A	F	2018-2019	2019-04-22	2
DE_003	Germany	2019-04-22 11:22:00	2019	Spring	585.79	63.6362	29.1563	1	58.9729	24.035	Finland	Germany	A	F	2018-2019	2019-04-22	2
DE_003	Germany	2019-04-22 11:23:00	2019	Spring	584.37	63.6362	29.1563	1	58.9816	24.0569	Finland	Germany	A	F	2018-2019	2019-04-22	2
DE_003	Germany	2019-04-22 11:24:00	2019	Spring	583.08	63.6362	29.1563	0	58.9887	24.0802	Finland	Germany	A	F	2018-2019	2019-04-22	2
DE_003	Germany	2019-04-22 11:25:00	2019	Spring	581.66	63.6362	29.1563	1	58.9972	24.1033	Finland	Germany	A	F	2018-2019	2019-04-22	2
DE_003	Germany	2019-04-22 11:26:00	2019	Spring	580.14	63.6362	29.1563	1	59.0068	24.126	Finland	Germany	A	F	2018-2019	2019-04-22	2
DE_003	Germany	2019-04-22 11:27:00	2019	Spring	578.64	63.6362	29.1563	0	59.0162	24.1486	Finland	Germany	A	F	2018-2019	2019-04-22	2
DE_003	Germany	2019-04-22 11:28:00	2019	Spring	576.8	63.6362	29.1563	1	59.0284	24.1739	Finland	Germany	A	F	2018-2019	2019-04-22	2
DE_003	Germany	2019-04-22 11:29:00	2019	Spring	575.24	63.6362	29.1563	1	59.0377	24.1998	Finland	Germany	A	F	2018-2019	2019-04-22	2
DE_003	Germany	2019-04-22 11:30:00	2019	Spring	573.89	63.6362	29.1563	0	59.0449	24.2251	Finland	Germany	A	F	2018-2019	2019-04-22	2
DE_003	Germany	2019-04-22 11:31:00	2019	Spring	572.42	63.6362	29.1563	1	59.0535	24.2503	Finland	Germany	A	F	2018-2019	2019-04-22	2
DE_003	Germany	2019-04-22 11:32:00	2019	Spring	571.09	63.6362	29.1563	1	59.0599	24.2786	Finland	Germany	A	F	2018-2019	2019-04-22	2
DE_003	Germany	2019-04-22 11:33:00	2019	Spring	570.07	63.6362	29.1563	0	59.0648	24.3002	Finland	Germany	A	F	2018-2019	2019-04-22	2
DE_003	Germany	2019-04-22 11:34:00	2019	Spring	569.15	63.6362	29.1563	0	59.0695	24.3191	Finland	Germany	A	F	2018-2019	2019-04-22	2
DE_003	Germany	2019-04-22 11:35:00	2019	Spring	568.33	63.6362	29.1563	1	59.0733	24.3375	Finland	Germany	A	F	2018-2019	2019-04-22	2
DE_003	Germany	2019-04-22 11:36:00	2019	Spring	567.89	63.6362	29.1563	1	59.0765	24.3418	Finland	Germany	A	F	2018-2019	2019-04-22	2
DE_003	Germany	2019-04-22 11:37:00	2019	Spring	567.17	63.6362	29.1563	0	59.0808	24.3541	Finland	Germany	A	F	2018-2019	2019-04-22	2
DE_003	Germany	2019-04-22 11:38:00	2019	Spring	565.92	63.6362	29.1563	1	59.0878	24.3767	Finland	Germany	A	F	2018-2019	2019-04-22	2
DE_003	Germany	2019-04-22 11:39:00	2019	Spring	564.52	63.6362	29.1563	0	59.0953	24.4036	Finland	Germany	A	F	2018-2019	2019-04-22	2
DE_003	Germany	2019-04-22 11:40:00	2019	Spring	563.13	63.6362	29.1563	0	59.1023	24.4324	Finland	Germany	A	F	2018-2019	2019-04-22	2
DE_003	Germany	2019-04-22 11:42:00	2019	Spring	561.67	63.6362	29.1563	1	59.1096	24.463	Finland	Germany	A	F	2018-2019	2019-04-22	2
DE_003	Germany	2019-04-22 11:42:00	2019	Spring	561.35	63.6362	29.1563	0	59.1116	24.468	Finland	Germany	A	F	2018-2019	2019-04-22	2
DE_003	Germany	2019-04-22 11:43:00	2019	Spring	560.66	63.6362	29.1563	1	59.1168	24.4751	Finland	Germany	A	F	2018-2019	2019-04-22	2
DE_003	Germany	2019-04-22 11:45:00	2019	Spring	559.32	63.6362	29.1563	1	59.1221	24.5089	Finland	Germany	A	F	2018-2019	2019-04-22	2
DE_003	Germany	2019-04-22 11:46:00	2019	Spring	558.15	63.6362	29.1563	1	59.127	24.5378	Finland	Germany	A	F	2018-2019	2019-04-22	2
DE_003	Germany	2019-04-22 11:47:00	2019	Spring	556.82	63.6362	29.1563	0	59.1338	24.5657	Finland	Germany	A	F	2018-2019	2019-04-22	2
DE_003	Germany	2019-04-22 11:48:00	2019	Spring	555.45	63.6362	29.1563	0	59.1401	24.597	Finland	Germany	A	F	2018-2019	2019-04-22	2
DE_003	Germany	2019-04-22 11:48:00	2019	Spring	554.38	63.6362	29.1563	0	59.1442	24.6254	Finland	Germany	A	F	2018-2019	2019-04-22	2
DE_003	Germany	2019-04-22 11:50:00	2019	Spring	552.86	63.6362	29.1563	1	59.1502	24.6648	Finland	Germany	A	F	2018-2019	2019-04-22	2
DE_003	Germany	2019-04-22 11:50:00	2019	Spring	551.93	63.6362	29.1563	0	59.1556	24.6813	Finland	Germany	A	F	2018-2019	2019-04-22	2
DE_003	Germany	2019-04-22 11:51:00	2019	Spring	550.14	63.6362	29.1563	0	59.1699	24.6963	Finland	Germany	A	F	2018-2019	2019-04-22	2
DE_003	Germany	2019-04-22 11:52:00	2019	Spring	548.22	63.6362	29.1563	1	59.1848	24.7141	Finland	Germany	A	F	2018-2019	2019-04-22	2
DE_003	Germany	2019-04-22 11:53:00	2019	Spring	546.69	63.6362	29.1563	0	59.1944	24.7377	Finland	Germany	A	F	2018-2019	2019-04-22	2
DE_003	Germany	2019-04-22 11:55:00	2019	Spring	544.95	63.6362	29.1563	1	59.2058	24.7633	Finland	Germany	A	F	2018-2019	2019-04-22	2
DE_003	Germany	2019-04-22 11:55:00	2019	Spring	543.52	63.6362	29.1563	0	59.2154	24.7832	Finland	Germany	A	F	2018-2019	2019-04-22	2
DE_003	Germany	2019-04-22 11:56:00	2019	Spring	542.1	63.6362	29.1563	1	59.2237	24.8086	Finland	Germany	A	F	2018-2019	2019-04-22	2
DE_003	Germany	2019-04-22 11:57:00	2019	Spring	540.85	63.6362	29.1563	0	59.2313	24.8297	Finland	Germany	A	F	2018-2019	2019-04-22	2
DE_003	Germany	2019-04-22 11:58:00	2019	Spring	539.33	63.6362	29.1563	1	59.24	24.8577	Finland	Germany	A	F	2018-2019	2019-04-22	2
DE_003	Germany	2019-04-22 11:59:00	2019	Spring	538.12	63.6362	29.1563	0	59.2464	24.8827	Finland	Germany	A	F	2018-2019	2019-04-22	2
DE_003	Germany	2019-04-22 12:01:00	2019	Spring	537.25	63.6362	29.1563	1	59.2511	24.8998	Finland	Germany	A	F	2018-2019	2019-04-22	2
DE_003	Germany	2019-04-22 12:01:00	2019	Spring	536.49	63.6362	29.1563	0	59.2558	24.9128	Finland	Germany	A	F	2018-2019	2019-04-22	2
DE_003	Germany	2019-04-22 12:03:00	2019	Spring	535.08	63.6362	29.1563	1	59.2641	24.9378	Finland	Germany	A	F	2018-2019	2019-04-22	2
DE_003	Germany	2019-04-22 12:03:00	2019	Spring	533.89	63.6362	29.1563	0	59.2705	24.9619	Finland	Germany	A	F	2018-2019	2019-04-22	2
DE_003	Germany	2019-04-22 12:04:00	2019	Spring	532.7	63.6362	29.1563	0	59.2769	24.9862	Finland	Germany	A	F	2018-2019	2019-04-22	2
DE_003	Germany	2019-04-22 12:05:00	2019	Spring	531.63	63.6362	29.1563	0	59.2823	25.0103	Finland	Germany	A	F	2018-2019	2019-04-22	2
DE_003	Germany	2019-04-22 12:07:00	2019	Spring	531.02	63.6362	29.1563	1	59.2863	25.019	Finland	Germany	A	F	2018-2019	2019-04-22	2
DE_003	Germany	2019-04-22 12:07:00	2019	Spring	530.7	63.6362	29.1563	0	59.287	25.0306	Finland	Germany	A	F	2018-2019	2019-04-22	2
DE_003	Germany	2019-04-22 12:08:00	2019	Spring	529.6	63.6362	29.1563	0	59.2916	25.0593	Finland	Germany	A	F	2018-2019	2019-04-22	2
DE_003	Germany	2019-04-22 12:10:00	2019	Spring	527.75	63.6362	29.1563	1	59.3025	25.093	Finland	Germany	A	F	2018-2019	2019-04-22	2
DE_003	Germany	2019-04-22 12:11:00	2019	Spring	526.48	63.6362	29.1563	1	59.3087	25.1222	Finland	Germany	A	F	2018-2019	2019-04-22	2
DE_003	Germany	2019-04-22 12:12:00	2019	Spring	525.41	63.6362	29.1563	1	59.3141	25.1464	Finland	Germany	A	F	2018-2019	2019-04-22	2
DE_003	Germany	2019-04-22 12:13:00	2019	Spring	524.29	63.6362	29.1563	0	59.3202	25.1694	Finland	Germany	A	F	2018-2019	2019-04-22	2
DE_003	Germany	2019-04-22 12:13:00	2019	Spring	523.44	63.6362	29.1563	0	59.3248	25.1869	Finland	Germany	A	F	2018-2019	2019-04-22	2
DE_003	Germany	2019-04-22 12:15:00	2019	Spring	522.5	63.6362	29.1563	1	59.3282	25.2151	Finland	Germany	A	F	2018-2019	2019-04-22	2
DE_003	Germany	2019-04-22 12:15:00	2019	Spring	521.29	63.6362	29.1563	0	59.3345	25.2413	Finland	Germany	A	F	2018-2019	2019-04-22	2
DE_003	Germany	2019-04-22 12:16:00	2019	Spring	519.97	63.6362	29.1563	0	59.3426	25.2644	Finland	Germany	A	F	2018-2019	2019-04-22	2
DE_003	Germany	2019-04-22 12:17:00	2019	Spring	518.59	63.6362	29.1563	1	59.3504	25.2918	Finland	Germany	A	F	2018-2019	2019-04-22	2
DE_003	Germany	2019-04-22 12:18:00	2019	Spring	517.38	63.6362	29.1563	0	59.357	25.3171	Finland	Germany	A	F	2018-2019	2019-04-22	2
DE_003	Germany	2019-04-22 12:19:00	2019	Spring	516.18	63.6362	29.1563	1	59.3629	25.3456	Finland	Germany	A	F	2018-2019	2019-04-22	2
DE_003	Germany	2019-04-22 12:21:00	2019	Spring	514.43	63.6362	29.1563	1	59.3722	25.384	Finland	Germany	A	F	2018-2019	2019-04-22	2
DE_003	Germany	2019-04-22 12:21:00	2019	Spring	513.59	63.6362	29.1563	0	59.3765	25.4028	Finland	Germany	A	F	2018-2019	2019-04-22	2
DE_003	Germany	2019-04-22 12:22:00	2019	Spring	512.35	63.6362	29.1563	0	59.3831	25.4304	Finland	Germany	A	F	2018-2019	2019-04-22	2
DE_003	Germany	2019-04-22 12:23:00	2019	Spring	511.14	63.6362	29.1563	1	59.3889	25.4604	Finland	Germany	A	F	2018-2019	2019-04-22	2
DE_003	Germany	2019-04-22 12:24:00	2019	Spring	509.97	63.6362	29.1563	1	59.3951	25.486	Finland	Germany	A	F	2018-2019	2019-04-22	2
DE_003	Germany	2019-04-22 12:26:00	2019	Spring	507.96	63.6362	29.1563	1	59.4082	25.5188	Finland	Germany	A	F	2018-2019	2019-04-22	2
DE_003	Germany	2019-04-22 12:26:00	2019	Spring	506.87	63.6362	29.1563	0	59.4143	25.5413	Finland	Germany	A	F	2018-2019	2019-04-22	2
DE_003	Germany	2019-04-22 12:27:00	2019	Spring	505.51	63.6362	29.1563	0	59.4219	25.5702	Finland	Germany	A	F	2018-2019	2019-04-22	2
DE_003	Germany	2019-04-22 12:29:00	2019	Spring	503.52	63.6362	29.1563	1	59.4326	25.6145	Finland	Germany	A	F	2018-2019	2019-04-22	2
DE_003	Germany	2019-04-22 12:29:00	2019	Spring	503.07	63.6362	29.1563	0	59.4351	25.6242	Finland	Germany	A	F	2018-2019	2019-04-22	2
DE_003	Germany	2019-04-22 12:30:00	2019	Spring	501.68	63.6362	29.1563	1	59.443	25.6525	Finland	Germany	A	F	2018-2019	2019-04-22	2
DE_003	Germany	2019-04-22 12:31:00	2019	Spring	500.58	63.6362	29.1563	0	59.4486	25.6791	Finland	Germany	A	F	2018-2019	2019-04-22	2
DE_003	Germany	2019-04-22 12:32:00	2019	Spring	499.39	63.6362	29.1563	0	59.4549	25.7068	Finland	Germany	A	F	2018-2019	2019-04-22	2
DE_003	Germany	2019-04-22 12:33:00	2019	Spring	498.16	63.6362	29.1563	1	59.4612	25.7371	Finland	Germany	A	F	2018-2019	2019-04-22	2
DE_003	Germany	2019-04-22 12:34:00	2019	Spring	496.97	63.6362	29.1563	0	59.4671	25.7662	Finland	Germany	A	F	2018-2019	2019-04-22	2
DE_003	Germany	2019-04-22 12:36:00	2019	Spring	495.73	63.6362	29.1563	1	59.4735	25.7966	Finland	Germany	A	F	2018-2019	2019-04-22	2
DE_003	Germany	2019-04-22 12:36:00	2019	Spring	494.69	63.6362	29.1563	0	59.479	25.8214	Finland	Germany	A	F	2018-2019	2019-04-22	2
DE_003	Germany	2019-04-22 12:37:00	2019	Spring	493.48	63.6362	29.1563	0	59.4861	25.8457	Finland	Germany	A	F	2018-2019	2019-04-22	2
DE_003	Germany	2019-04-22 12:38:00	2019	Spring	492.22	63.6362	29.1563	1	59.493	25.8752	Finland	Germany	A	F	2018-2019	2019-04-22	2
DE_003	Germany	2019-04-22 12:39:00	2019	Spring	491.12	63.6362	29.1563	0	59.4986	25.9027	Finland	Germany	A	F	2018-2019	2019-04-22	2
DE_003	Germany	2019-04-22 12:40:00	2019	Spring	489.98	63.6362	29.1563	1	59.5045	25.9307	Finland	Germany	A	F	2018-2019	2019-04-22	2
DE_003	Germany	2019-04-22 12:41:00	2019	Spring	488.91	63.6362	29.1563	0	59.5098	25.9587	Finland	Germany	A	F	2018-2019	2019-04-22	2
DE_003	Germany	2019-04-22 12:42:00	2019	Spring	487.71	63.6362	29.1563	1	59.5161	25.9886	Finland	Germany	A	F	2018-2019	2019-04-22	2
DE_003	Germany	2019-04-22 12:43:00	2019	Spring	486.63	63.6362	29.1563	0	59.5213	26.0176	Finland	Germany	A	F	2018-2019	2019-04-22	2
DE_003	Germany	2019-04-22 12:44:00	2019	Spring	485.47	63.6362	29.1563	0	59.5273	26.0471	Finland	Germany	A	F	2018-2019	2019-04-22	2
DE_003	Germany	2019-04-22 12:46:00	2019	Spring	484.32	63.6362	29.1563	1	59.5321	26.0834	Finland	Germany	A	F	2018-2019	2019-04-22	2
DE_003	Germany	2019-04-22 12:47:00	2019	Spring	483.16	63.6362	29.1563	0	59.5383	26.1118	Finland	Germany	A	F	2018-2019	2019-04-22	2
DE_003	Germany	2019-04-22 12:48:00	2019	Spring	481.99	63.6362	29.1563	1	59.5438	26.1458	Finland	Germany	A	F	2018-2019	2019-04-22	2
DE_003	Germany	2019-04-22 12:48:00	2019	Spring	481.1	63.6362	29.1563	0	59.5487	26.1669	Finland	Germany	A	F	2018-2019	2019-04-22	2
DE_003	Germany	2019-04-22 12:50:00	2019	Spring	479.93	63.6362	29.1563	1	59.5544	26.2001	Finland	Germany	A	F	2018-2019	2019-04-22	2
DE_003	Germany	2019-04-22 12:50:00	2019	Spring	479.13	63.6362	29.1563	0	59.5579	26.2251	Finland	Germany	A	F	2018-2019	2019-04-22	2
DE_003	Germany	2019-04-22 12:51:00	2019	Spring	478.18	63.6362	29.1563	1	59.5621	26.2552	Finland	Germany	A	F	2018-2019	2019-04-22	2
DE_003	Germany	2019-04-22 12:52:00	2019	Spring	477.2	63.6362	29.1563	0	59.5667	26.284	Finland	Germany	A	F	2018-2019	2019-04-22	2
DE_003	Germany	2019-04-22 12:53:00	2019	Spring	476.24	63.6362	29.1563	1	59.5709	26.3152	Finland	Germany	A	F	2018-2019	2019-04-22	2
DE_003	Germany	2019-04-22 12:54:00	2019	Spring	475.28	63.6362	29.1563	1	59.5749	26.3475	Finland	Germany	A	F	2018-2019	2019-04-22	2
DE_003	Germany	2019-04-22 12:56:00	2019	Spring	474.04	63.6362	29.1563	1	59.5806	26.386	Finland	Germany	A	F	2018-2019	2019-04-22	2
DE_003	Germany	2019-04-22 12:56:00	2019	Spring	473.39	63.6362	29.1563	0	59.5834	26.4083	Finland	Germany	A	F	2018-2019	2019-04-22	2
DE_003	Germany	2019-04-22 12:57:00	2019	Spring	472.65	63.6362	29.1563	1	59.5857	26.4389	Finland	Germany	A	F	2018-2019	2019-04-22	2
DE_003	Germany	2019-04-22 12:58:00	2019	Spring	471.86	63.6362	29.1563	0	59.5888	26.4677	Finland	Germany	A	F	2018-2019	2019-04-22	2
DE_003	Germany	2019-04-22 12:59:00	2019	Spring	470.79	63.6362	29.1563	1	59.5944	26.4974	Finland	Germany	A	F	2018-2019	2019-04-22	2
DE_003	Germany	2019-04-22 13:00:00	2019	Spring	469.84	63.6362	29.1563	1	59.5984	26.5314	Finland	Germany	A	F	2018-2019	2019-04-22	2
DE_003	Germany	2019-04-22 13:02:00	2019	Spring	468.98	63.6362	29.1563	1	59.6017	26.5637	Finland	Germany	A	F	2018-2019	2019-04-22	2
DE_003	Germany	2019-04-22 13:02:00	2019	Spring	468.06	63.6362	29.1563	0	59.6061	26.593	Finland	Germany	A	F	2018-2019	2019-04-22	2
DE_003	Germany	2019-04-22 13:03:00	2019	Spring	467.13	63.6362	29.1563	1	59.6101	26.6265	Finland	Germany	A	F	2018-2019	2019-04-22	2
DE_003	Germany	2019-04-22 13:04:00	2019	Spring	466.33	63.6362	29.1563	1	59.6136	26.655	Finland	Germany	A	F	2018-2019	2019-04-22	2
DE_003	Germany	2019-04-22 13:05:00	2019	Spring	465.49	63.6362	29.1563	0	59.6174	26.6835	Finland	Germany	A	F	2018-2019	2019-04-22	2
DE_003	Germany	2019-04-22 13:06:00	2019	Spring	464.77	63.6362	29.1563	1	59.6202	26.712	Finland	Germany	A	F	2018-2019	2019-04-22	2
DE_003	Germany	2019-04-22 13:07:00	2019	Spring	464.06	63.6362	29.1563	0	59.6229	26.7413	Finland	Germany	A	F	2018-2019	2019-04-22	2
DE_003	Germany	2019-04-22 13:08:00	2019	Spring	463.2	63.6362	29.1563	0	59.6275	26.7667	Finland	Germany	A	F	2018-2019	2019-04-22	2
DE_003	Germany	2019-04-22 13:09:00	2019	Spring	462.23	63.6362	29.1563	0	59.6327	26.7953	Finland	Germany	A	F	2018-2019	2019-04-22	2
DE_003	Germany	2019-04-22 13:10:00	2019	Spring	461.17	63.6362	29.1563	1	59.6384	26.8269	Finland	Germany	A	F	2018-2019	2019-04-22	2
DE_003	Germany	2019-04-22 13:11:00	2019	Spring	460.19	63.6362	29.1563	1	59.6436	26.8571	Finland	Germany	A	F	2018-2019	2019-04-22	2
DE_003	Germany	2019-04-22 13:12:00	2019	Spring	459.36	63.6362	29.1563	1	59.6475	26.8869	Finland	Germany	A	F	2018-2019	2019-04-22	2
DE_003	Germany	2019-04-22 13:13:00	2019	Spring	458.78	63.6362	29.1563	1	59.6491	26.917	Finland	Germany	A	F	2018-2019	2019-04-22	2
DE_003	Germany	2019-04-22 13:14:00	2019	Spring	457.88	63.6362	29.1563	0	59.6538	26.9457	Finland	Germany	A	F	2018-2019	2019-04-22	2
DE_003	Germany	2019-04-22 13:15:00	2019	Spring	457	63.6362	29.1563	1	59.6582	26.9762	Finland	Germany	A	F	2018-2019	2019-04-22	2
DE_003	Germany	2019-04-22 13:17:00	2019	Spring	455.79	63.6362	29.1563	1	59.664	27.021	Finland	Germany	A	F	2018-2019	2019-04-22	2
DE_003	Germany	2019-04-22 13:17:00	2019	Spring	455.26	63.6362	29.1563	0	59.6665	27.0404	Finland	Germany	A	F	2018-2019	2019-04-22	2
DE_003	Germany	2019-04-22 13:19:00	2019	Spring	454.32	63.6362	29.1563	1	59.6712	27.0745	Finland	Germany	A	F	2018-2019	2019-04-22	2
DE_003	Germany	2019-04-22 13:19:00	2019	Spring	453.58	63.6362	29.1563	0	59.6746	27.1043	Finland	Germany	A	F	2018-2019	2019-04-22	2
DE_003	Germany	2019-04-22 13:20:00	2019	Spring	452.79	63.6362	29.1563	1	59.6779	27.1385	Finland	Germany	A	F	2018-2019	2019-04-22	2
DE_003	Germany	2019-04-22 13:22:00	2019	Spring	451.67	63.6362	29.1563	1	59.6828	27.1866	Finland	Germany	A	F	2018-2019	2019-04-22	2
DE_003	Germany	2019-04-22 13:22:00	2019	Spring	451.28	63.6362	29.1563	0	59.6847	27.2024	Finland	Germany	A	F	2018-2019	2019-04-22	2
DE_003	Germany	2019-04-22 13:23:00	2019	Spring	450.46	63.6362	29.1563	1	59.6886	27.2348	Finland	Germany	A	F	2018-2019	2019-04-22	2
DE_003	Germany	2019-04-22 13:24:00	2019	Spring	449.72	63.6362	29.1563	1	59.692	27.267	Finland	Germany	A	F	2018-2019	2019-04-22	2
DE_003	Germany	2019-04-22 13:25:00	2019	Spring	448.89	63.6362	29.1563	0	59.6961	27.3001	Finland	Germany	A	F	2018-2019	2019-04-22	2
DE_003	Germany	2019-04-22 13:26:00	2019	Spring	448.15	63.6362	29.1563	1	59.6996	27.3316	Finland	Germany	A	F	2018-2019	2019-04-22	2
DE_003	Germany	2019-04-22 13:27:00	2019	Spring	447.32	63.6362	29.1563	1	59.7042	27.3611	Finland	Germany	A	F	2018-2019	2019-04-22	2
DE_003	Germany	2019-04-22 13:28:00	2019	Spring	446.36	63.6362	29.1563	0	59.7101	27.3895	Finland	Germany	A	F	2018-2019	2019-04-22	2
DE_003	Germany	2019-04-22 13:29:00	2019	Spring	445.39	63.6362	29.1563	1	59.7157	27.4225	Finland	Germany	A	F	2018-2019	2019-04-22	2
DE_003	Germany	2019-04-22 13:30:00	2019	Spring	444.57	63.6362	29.1563	0	59.7207	27.4485	Finland	Germany	A	F	2018-2019	2019-04-22	2
DE_003	Germany	2019-04-22 13:31:00	2019	Spring	443.79	63.6362	29.1563	1	59.7247	27.4809	Finland	Germany	A	F	2018-2019	2019-04-22	2
DE_003	Germany	2019-04-22 13:32:00	2019	Spring	443.12	63.6362	29.1563	0	59.727	27.5212	Finland	Germany	A	F	2018-2019	2019-04-22	2
DE_003	Germany	2019-04-22 13:33:00	2019	Spring	442.36	63.6362	29.1563	1	59.7308	27.5546	Finland	Germany	A	F	2018-2019	2019-04-22	2
DE_003	Germany	2019-04-22 13:34:00	2019	Spring	441.69	63.6362	29.1563	0	59.7343	27.5841	Finland	Germany	A	F	2018-2019	2019-04-22	2
DE_003	Germany	2019-04-22 13:35:00	2019	Spring	440.89	63.6362	29.1563	1	59.7389	27.6147	Finland	Germany	A	F	2018-2019	2019-04-22	2
DE_003	Germany	2019-04-22 13:36:00	2019	Spring	439.95	63.6362	29.1563	1	59.7445	27.6475	Finland	Germany	A	F	2018-2019	2019-04-22	2
DE_003	Germany	2019-04-22 13:38:00	2019	Spring	439.02	63.6362	29.1563	1	59.7502	27.6805	Finland	Germany	A	F	2018-2019	2019-04-22	2
DE_003	Germany	2019-04-22 13:39:00	2019	Spring	438.11	63.6362	29.1563	1	59.7557	27.7136	Finland	Germany	A	F	2018-2019	2019-04-22	2
DE_003	Germany	2019-04-22 13:39:00	2019	Spring	437.37	63.6362	29.1563	0	59.7604	27.7387	Finland	Germany	A	F	2018-2019	2019-04-22	2
DE_003	Germany	2019-04-22 13:41:00	2019	Spring	436.52	63.6362	29.1563	1	59.7654	27.7731	Finland	Germany	A	F	2018-2019	2019-04-22	2
DE_003	Germany	2019-04-22 13:41:00	2019	Spring	435.69	63.6362	29.1563	0	59.7705	27.8042	Finland	Germany	A	F	2018-2019	2019-04-22	2
DE_003	Germany	2019-04-22 13:42:00	2019	Spring	435.06	63.6362	29.1563	0	59.7739	27.8345	Finland	Germany	A	F	2018-2019	2019-04-22	2
DE_003	Germany	2019-04-22 13:43:00	2019	Spring	434.3	63.6362	29.1563	1	59.7782	27.8692	Finland	Germany	A	F	2018-2019	2019-04-22	2
DE_003	Germany	2019-04-22 13:45:00	2019	Spring	433.43	63.6362	29.1563	1	59.7837	27.9009	Finland	Germany	A	F	2018-2019	2019-04-22	2
DE_003	Germany	2019-04-22 13:46:00	2019	Spring	432.35	63.6362	29.1563	1	59.7904	27.9445	Finland	Germany	A	F	2018-2019	2019-04-22	2
DE_003	Germany	2019-04-22 13:46:00	2019	Spring	431.98	63.6362	29.1563	0	59.7926	27.9621	Finland	Germany	A	F	2018-2019	2019-04-22	2
DE_003	Germany	2019-04-22 13:47:00	2019	Spring	431.25	63.6362	29.1563	0	59.7969	27.9951	Finland	Germany	A	F	2018-2019	2019-04-22	2
DE_003	Germany	2019-04-22 13:49:00	2019	Spring	430.5	63.6362	29.1563	1	59.8012	28.0329	Finland	Germany	A	F	2018-2019	2019-04-22	2
DE_003	Germany	2019-04-22 13:49:00	2019	Spring	429.91	63.6362	29.1563	0	59.8045	28.0641	Finland	Germany	A	F	2018-2019	2019-04-22	2
DE_003	Germany	2019-04-22 13:51:00	2019	Spring	429.15	63.6362	29.1563	1	59.8091	28.1022	Finland	Germany	A	F	2018-2019	2019-04-22	2
DE_003	Germany	2019-04-22 13:52:00	2019	Spring	428.48	63.6362	29.1563	1	59.813	28.1375	Finland	Germany	A	F	2018-2019	2019-04-22	2
DE_003	Germany	2019-04-22 13:52:00	2019	Spring	427.87	63.6362	29.1563	0	59.8167	28.1696	Finland	Germany	A	F	2018-2019	2019-04-22	2
DE_003	Germany	2019-04-22 13:53:00	2019	Spring	427.28	63.6362	29.1563	0	59.8201	28.2029	Finland	Germany	A	F	2018-2019	2019-04-22	2
DE_003	Germany	2019-04-22 13:55:00	2019	Spring	426.47	63.6362	29.1563	1	59.8248	28.2502	Finland	Germany	A	F	2018-2019	2019-04-22	2
DE_003	Germany	2019-04-22 13:55:00	2019	Spring	426.02	63.6362	29.1563	0	59.8276	28.2745	Finland	Germany	A	F	2018-2019	2019-04-22	2
DE_003	Germany	2019-04-22 13:57:00	2019	Spring	425.28	63.6362	29.1563	1	59.8324	28.3121	Finland	Germany	A	F	2018-2019	2019-04-22	2
DE_003	Germany	2019-04-22 14:11:00	2019	Spring	416.12	63.6362	29.1563	14	59.8978	28.7966	Finland	Germany	A	F	2018-2019	2019-04-22	2
DE_003	Germany	2019-04-22 14:27:00	2019	Spring	405.15	63.6362	29.1563	15	59.9933	29.3047	Finland	Germany	A	F	2018-2019	2019-04-22	2
DE_003	Germany	2019-04-22 14:41:00	2019	Spring	396.79	63.6362	29.1563	14	60.0798	29.7762	Finland	Germany	A	F	2018-2019	2019-04-22	2
DE_003	Germany	2019-04-22 14:57:00	2019	Spring	395.58	63.6362	29.1563	15	60.1011	30.0046	Finland	Germany	A	F	2018-2019	2019-04-22	2
DE_003	Germany	2019-04-22 15:11:00	2019	Spring	395.9	63.6362	29.1563	14	60.0987	30.0126	Finland	Germany	A	F	2018-2019	2019-04-22	2
DE_003	Germany	2019-04-22 15:27:00	2019	Spring	396.06	63.6362	29.1563	15	60.0974	30.0172	Finland	Germany	A	F	2018-2019	2019-04-22	2
DE_003	Germany	2019-04-22 15:41:00	2019	Spring	396.06	63.6362	29.1563	14	60.0975	30.0171	Finland	Germany	A	F	2018-2019	2019-04-22	2
DE_003	Germany	2019-04-22 15:57:00	2019	Spring	395.95	63.6362	29.1563	15	60.0981	30.0112	Finland	Germany	A	F	2018-2019	2019-04-22	2
DE_003	Germany	2019-04-22 16:12:00	2019	Spring	395.99	63.6362	29.1563	14	60.0977	30.0107	Finland	Germany	A	F	2018-2019	2019-04-22	2
DE_003	Germany	2019-04-22 16:27:00	2019	Spring	395.96	63.6362	29.1563	15	60.098	30.0106	Finland	Germany	A	F	2018-2019	2019-04-22	2
DE_003	Germany	2019-04-22 16:41:00	2019	Spring	395.94	63.6362	29.1563	14	60.0982	30.0105	Finland	Germany	A	F	2018-2019	2019-04-22	2
DE_003	Germany	2019-04-22 16:57:00	2019	Spring	395.96	63.6362	29.1563	15	60.098	30.0106	Finland	Germany	A	F	2018-2019	2019-04-22	2
DE_003	Germany	2019-04-22 17:11:00	2019	Spring	395.95	63.6362	29.1563	14	60.0981	30.0106	Finland	Germany	A	F	2018-2019	2019-04-22	2
DE_003	Germany	2019-04-22 17:27:00	2019	Spring	395.95	63.6362	29.1563	15	60.0981	30.0106	Finland	Germany	A	F	2018-2019	2019-04-22	2
DE_003	Germany	2019-04-22 17:41:00	2019	Spring	395.99	63.6362	29.1563	14	60.0977	30.01	Finland	Germany	A	F	2018-2019	2019-04-22	2
DE_003	Germany	2019-04-22 17:57:00	2019	Spring	395.96	63.6362	29.1563	15	60.098	30.0105	Finland	Germany	A	F	2018-2019	2019-04-22	2
DE_003	Germany	2019-04-22 18:11:00	2019	Spring	395.95	63.6362	29.1563	14	60.0981	30.0105	Finland	Germany	A	F	2018-2019	2019-04-22	2
DE_003	Germany	2019-04-22 18:26:00	2019	Spring	395.96	63.6362	29.1563	15	60.098	30.0109	Finland	Germany	A	F	2018-2019	2019-04-22	2
DE_003	Germany	2019-04-22 18:42:00	2019	Spring	395.96	63.6362	29.1563	15	60.098	30.0103	Finland	Germany	A	F	2018-2019	2019-04-22	2
DE_003	Germany	2019-04-22 18:57:00	2019	Spring	395.96	63.6362	29.1563	14	60.098	30.0106	Finland	Germany	A	F	2018-2019	2019-04-22	2
DE_003	Germany	2019-04-22 19:11:00	2019	Spring	395.97	63.6362	29.1563	14	60.098	30.0107	Finland	Germany	A	F	2018-2019	2019-04-22	2
DE_003	Germany	2019-04-22 19:27:00	2019	Spring	395.96	63.6362	29.1563	15	60.0981	30.0106	Finland	Germany	A	F	2018-2019	2019-04-22	2
DE_003	Germany	2019-04-22 19:42:00	2019	Spring	395.96	63.6362	29.1563	14	60.098	30.0104	Finland	Germany	A	F	2018-2019	2019-04-22	2
DE_003	Germany	2019-04-22 19:57:00	2019	Spring	395.95	63.6362	29.1563	15	60.0981	30.0106	Finland	Germany	A	F	2018-2019	2019-04-22	2
DE_003	Germany	2019-04-22 20:12:00	2019	Spring	387.43	63.6362	29.1563	14	60.1882	30.2226	Finland	Germany	A	F	2018-2019	2019-04-22	2
DE_003	Germany	2019-04-22 20:27:00	2019	Spring	377.25	63.6362	29.1563	15	60.3014	30.4857	Finland	Germany	A	F	2018-2019	2019-04-22	2
DE_003	Germany	2019-04-22 20:41:00	2019	Spring	365.98	63.6362	29.1563	14	60.4203	30.653	Finland	Germany	A	F	2018-2019	2019-04-22	2
DE_003	Germany	2019-04-22 20:57:00	2019	Spring	352.12	63.6362	29.1563	15	60.5485	30.6601	Finland	Germany	A	F	2018-2019	2019-04-22	2
DE_003	Germany	2019-04-22 21:11:00	2019	Spring	341.01	63.6362	29.1563	14	60.6436	30.5926	Finland	Germany	A	F	2018-2019	2019-04-22	2
DE_003	Germany	2019-04-22 21:26:00	2019	Spring	330.68	63.6362	29.1563	15	60.7285	30.4953	Finland	Germany	A	F	2018-2019	2019-04-22	2
DE_003	Germany	2019-04-22 21:42:00	2019	Spring	317.08	63.6362	29.1563	15	60.8532	30.4933	Finland	Germany	A	F	2018-2019	2019-04-22	2
DE_003	Germany	2019-04-22 21:56:00	2019	Spring	304.78	63.6362	29.1563	14	60.9721	30.5444	Finland	Germany	A	F	2018-2019	2019-04-22	2
DE_003	Germany	2019-04-22 22:11:00	2019	Spring	291.37	63.6362	29.1563	15	61.0929	30.518	Finland	Germany	A	F	2018-2019	2019-04-22	2
DE_003	Germany	2019-04-22 22:26:00	2019	Spring	277.44	63.6362	29.1563	14	61.2197	30.5001	Finland	Germany	A	F	2018-2019	2019-04-22	2
DE_003	Germany	2019-04-22 22:41:00	2019	Spring	263.14	63.6362	29.1563	15	61.3467	30.4536	Finland	Germany	A	F	2018-2019	2019-04-22	2
DE_003	Germany	2019-04-22 22:56:00	2019	Spring	249.55	63.6362	29.1563	15	61.4708	30.4366	Finland	Germany	A	F	2018-2019	2019-04-22	2
DE_003	Germany	2019-04-22 23:11:00	2019	Spring	236.25	63.6362	29.1563	15	61.5887	30.3909	Finland	Germany	A	F	2018-2019	2019-04-22	2
DE_003	Germany	2019-04-22 23:26:00	2019	Spring	223.54	63.6362	29.1563	15	61.6928	30.2769	Finland	Germany	A	F	2018-2019	2019-04-22	2
DE_003	Germany	2019-04-22 23:42:00	2019	Spring	211.83	63.6362	29.1563	15	61.7837	30.1262	Finland	Germany	A	F	2018-2019	2019-04-22	2
DE_003	Germany	2019-04-22 23:56:00	2019	Spring	201.23	63.6362	29.1563	14	61.8657	29.9748	Finland	Germany	A	F	2018-2019	2019-04-22	2
DE_003	Germany	2019-04-23 00:12:00	2019	Spring	190.77	63.6362	29.1563	15	61.948	29.8254	Finland	Germany	A	F	2018-2019	2019-04-23	2
DE_003	Germany	2019-04-23 00:27:00	2019	Spring	191.33	63.6362	29.1563	15	61.9303	29.6486	Finland	Germany	A	F	2018-2019	2019-04-23	2
DE_003	Germany	2019-04-23 00:41:00	2019	Spring	191.31	63.6362	29.1563	14	61.9304	29.6483	Finland	Germany	A	F	2018-2019	2019-04-23	2
DE_003	Germany	2019-04-23 00:56:00	2019	Spring	191.32	63.6362	29.1563	15	61.9304	29.6482	Finland	Germany	A	F	2018-2019	2019-04-23	2
DE_003	Germany	2019-04-23 01:12:00	2019	Spring	191.41	63.6362	29.1563	15	61.9294	29.6458	Finland	Germany	A	F	2018-2019	2019-04-23	2
DE_003	Germany	2019-04-23 01:26:00	2019	Spring	191.4	63.6362	29.1563	14	61.9294	29.6456	Finland	Germany	A	F	2018-2019	2019-04-23	2
DE_003	Germany	2019-04-23 01:41:00	2019	Spring	191.4	63.6362	29.1563	14	61.9295	29.6457	Finland	Germany	A	F	2018-2019	2019-04-23	2
DE_003	Germany	2019-04-23 01:57:00	2019	Spring	191.41	63.6362	29.1563	15	61.9294	29.6457	Finland	Germany	A	F	2018-2019	2019-04-23	2
DE_003	Germany	2019-04-23 02:11:00	2019	Spring	191.41	63.6362	29.1563	14	61.9294	29.6457	Finland	Germany	A	F	2018-2019	2019-04-23	2
DE_003	Germany	2019-04-23 02:26:00	2019	Spring	191.42	63.6362	29.1563	15	61.9293	29.6453	Finland	Germany	A	F	2018-2019	2019-04-23	2
DE_003	Germany	2019-04-23 02:42:00	2019	Spring	191.41	63.6362	29.1563	15	61.9294	29.6457	Finland	Germany	A	F	2018-2019	2019-04-23	2
DE_003	Germany	2019-04-23 02:56:00	2019	Spring	191.41	63.6362	29.1563	14	61.9294	29.6458	Finland	Germany	A	F	2018-2019	2019-04-23	2
DE_003	Germany	2019-04-23 03:11:00	2019	Spring	191.42	63.6362	29.1563	14	61.9293	29.6459	Finland	Germany	A	F	2018-2019	2019-04-23	2
DE_003	Germany	2019-04-23 03:27:00	2019	Spring	191.41	63.6362	29.1563	15	61.9294	29.6457	Finland	Germany	A	F	2018-2019	2019-04-23	2
DE_003	Germany	2019-04-23 03:41:00	2019	Spring	190.8	63.6362	29.1563	14	61.9343	29.635	Finland	Germany	A	F	2018-2019	2019-04-23	2
DE_003	Germany	2019-04-23 03:57:00	2019	Spring	190.78	63.6362	29.1563	15	61.9344	29.6351	Finland	Germany	A	F	2018-2019	2019-04-23	2
DE_003	Germany	2019-04-23 04:11:00	2019	Spring	188.24	63.6362	29.1563	14	61.9569	29.6247	Finland	Germany	A	F	2018-2019	2019-04-23	2
DE_003	Germany	2019-04-23 04:27:00	2019	Spring	176.07	63.6362	29.1563	15	62.0639	29.5665	Finland	Germany	A	F	2018-2019	2019-04-23	2
DE_003	Germany	2019-04-23 04:42:00	2019	Spring	160.94	63.6362	29.1563	15	62.2066	29.6534	Finland	Germany	A	F	2018-2019	2019-04-23	2
DE_003	Germany	2019-04-23 04:57:00	2019	Spring	160.91	63.6362	29.1563	14	62.2069	29.6537	Finland	Germany	A	F	2018-2019	2019-04-23	2
DE_003	Germany	2019-04-23 05:11:00	2019	Spring	160.88	63.6362	29.1563	14	62.207	29.6521	Finland	Germany	A	F	2018-2019	2019-04-23	2
DE_003	Germany	2019-04-23 05:26:00	2019	Spring	160.9	63.6362	29.1563	15	62.2071	29.6545	Finland	Germany	A	F	2018-2019	2019-04-23	2
DE_003	Germany	2019-04-23 05:42:00	2019	Spring	160.93	63.6362	29.1563	15	62.2068	29.6544	Finland	Germany	A	F	2018-2019	2019-04-23	2
DE_003	Germany	2019-04-23 05:56:00	2019	Spring	160.89	63.6362	29.1563	14	62.2071	29.6538	Finland	Germany	A	F	2018-2019	2019-04-23	2
DE_003	Germany	2019-04-23 06:12:00	2019	Spring	160.83	63.6362	29.1563	15	62.2077	29.6547	Finland	Germany	A	F	2018-2019	2019-04-23	2
DE_003	Germany	2019-04-23 06:26:00	2019	Spring	160.83	63.6362	29.1563	14	62.2076	29.6528	Finland	Germany	A	F	2018-2019	2019-04-23	2
DE_003	Germany	2019-04-23 06:42:00	2019	Spring	160.87	63.6362	29.1563	15	62.2073	29.6542	Finland	Germany	A	F	2018-2019	2019-04-23	2
DE_003	Germany	2019-04-23 06:56:00	2019	Spring	160.9	63.6362	29.1563	14	62.2072	29.6555	Finland	Germany	A	F	2018-2019	2019-04-23	2
DE_003	Germany	2019-04-23 07:11:00	2019	Spring	160.9	63.6362	29.1563	15	62.207	29.6534	Finland	Germany	A	F	2018-2019	2019-04-23	2
DE_003	Germany	2019-04-23 07:27:00	2019	Spring	160.9	63.6362	29.1563	15	62.207	29.6532	Finland	Germany	A	F	2018-2019	2019-04-23	2
DE_003	Germany	2019-04-23 07:41:00	2019	Spring	160.91	63.6362	29.1563	14	62.2069	29.6536	Finland	Germany	A	F	2018-2019	2019-04-23	2
[truncated: 203,418+ more rows]

## Sheet: Autumn
Bird.ID	Country.Tagged	Date.Time	Season	Activity	Distance.from.Site	Site.Latitude	Site.Longitude	Time.interval	Latitude	Longitude	Breeding.Country	Wintering.Country	Age	Gender	Wintering.Season	Date	nb_autumn
DE_012	Germany	2018-06-27 14:49:00	2018	Breeding	16.6563	59.33	70.7893	4	59.2477	70.5443	Russia	Germany	A	M	2018-2019	2018-06-27	5
DE_012	Germany	2018-06-27 14:54:00	2018	Autumn	23.5548	59.33	70.7893	5	59.1966	70.4675	Russia	Germany	A	M	2018-2019	2018-06-27	5
DE_012	Germany	2018-06-27 14:59:00	2018	Autumn	28.9928	59.33	70.7893	4	59.1451	70.43	Russia	Germany	A	M	2018-2019	2018-06-27	5
DE_012	Germany	2018-06-27 15:04:00	2018	Autumn	34.355	59.33	70.7893	4	59.1086	70.3683	Russia	Germany	A	M	2018-2019	2018-06-27	5
DE_012	Germany	2018-06-27 15:10:00	2018	Autumn	41.2615	59.33	70.7893	5	59.0553	70.3023	Russia	Germany	A	M	2018-2019	2018-06-27	5
DE_012	Germany	2018-06-27 15:14:00	2018	Autumn	46.5956	59.33	70.7893	4	59.0055	70.2721	Russia	Germany	A	M	2018-2019	2018-06-27	5
DE_012	Germany	2018-06-27 15:20:00	2018	Autumn	53.5123	59.33	70.7893	5	58.95	70.2137	Russia	Germany	A	M	2018-2019	2018-06-27	5
DE_012	Germany	2018-06-27 15:24:00	2018	Autumn	59.1254	59.33	70.7893	4	58.9031	70.1718	Russia	Germany	A	M	2018-2019	2018-06-27	5
DE_012	Germany	2018-06-27 15:29:00	2018	Autumn	64.5161	59.33	70.7893	5	58.8552	70.1403	Russia	Germany	A	M	2018-2019	2018-06-27	5
DE_012	Germany	2018-06-27 15:34:00	2018	Autumn	71.095	59.33	70.7893	5	58.8039	70.0825	Russia	Germany	A	M	2018-2019	2018-06-27	5
DE_012	Germany	2018-06-27 15:39:00	2018	Autumn	77.7195	59.33	70.7893	4	58.7493	70.0335	Russia	Germany	A	M	2018-2019	2018-06-27	5
DE_012	Germany	2018-06-27 15:45:00	2018	Autumn	84.4402	59.33	70.7893	5	58.694	69.9834	Russia	Germany	A	M	2018-2019	2018-06-27	5
DE_012	Germany	2018-06-27 15:49:00	2018	Autumn	91.7405	59.33	70.7893	4	58.6426	69.9038	Russia	Germany	A	M	2018-2019	2018-06-27	5
DE_012	Germany	2018-06-27 15:54:00	2018	Autumn	99.2487	59.33	70.7893	5	58.5911	69.8183	Russia	Germany	A	M	2018-2019	2018-06-27	5
DE_012	Germany	2018-06-27 15:59:00	2018	Autumn	106.121	59.33	70.7893	4	58.5466	69.733	Russia	Germany	A	M	2018-2019	2018-06-27	5
DE_012	Germany	2018-06-27 16:05:00	2018	Autumn	113.023	59.33	70.7893	5	58.5006	69.6512	Russia	Germany	A	M	2018-2019	2018-06-27	5
DE_012	Germany	2018-06-27 16:09:00	2018	Autumn	118.479	59.33	70.7893	4	58.4613	69.595	Russia	Germany	A	M	2018-2019	2018-06-27	5
DE_012	Germany	2018-06-27 16:14:00	2018	Autumn	124.75	59.33	70.7893	5	58.4105	69.546	Russia	Germany	A	M	2018-2019	2018-06-27	5
DE_012	Germany	2018-06-27 16:20:00	2018	Autumn	131.173	59.33	70.7893	5	58.356	69.503	Russia	Germany	A	M	2018-2019	2018-06-27	5
DE_012	Germany	2018-06-27 16:24:00	2018	Autumn	137.003	59.33	70.7893	4	58.3052	69.4682	Russia	Germany	A	M	2018-2019	2018-06-27	5
DE_012	Germany	2018-06-27 16:29:00	2018	Autumn	143.352	59.33	70.7893	5	58.2526	69.4228	Russia	Germany	A	M	2018-2019	2018-06-27	5
DE_012	Germany	2018-06-27 16:34:00	2018	Autumn	150.124	59.33	70.7893	5	58.1943	69.3816	Russia	Germany	A	M	2018-2019	2018-06-27	5
DE_012	Germany	2018-06-27 16:39:00	2018	Autumn	156.394	59.33	70.7893	4	58.1385	69.3492	Russia	Germany	A	M	2018-2019	2018-06-27	5
DE_012	Germany	2018-06-27 16:44:00	2018	Autumn	163.035	59.33	70.7893	4	58.0782	69.3197	Russia	Germany	A	M	2018-2019	2018-06-27	5
DE_012	Germany	2018-06-27 16:50:00	2018	Autumn	169.757	59.33	70.7893	5	58.0148	69.2981	Russia	Germany	A	M	2018-2019	2018-06-27	5
DE_012	Germany	2018-06-27 16:54:00	2018	Autumn	176.034	59.33	70.7893	4	57.9657	69.2455	Russia	Germany	A	M	2018-2019	2018-06-27	5
DE_012	Germany	2018-06-27 16:59:00	2018	Autumn	182.14	59.33	70.7893	5	57.9188	69.1918	Russia	Germany	A	M	2018-2019	2018-06-27	5
DE_012	Germany	2018-06-27 17:04:00	2018	Autumn	188.75	59.33	70.7893	5	57.8694	69.1292	Russia	Germany	A	M	2018-2019	2018-06-27	5
DE_012	Germany	2018-06-27 17:09:00	2018	Autumn	194.572	59.33	70.7893	4	57.8193	69.0954	Russia	Germany	A	M	2018-2019	2018-06-27	5
DE_012	Germany	2018-06-27 17:14:00	2018	Autumn	200.881	59.33	70.7893	5	57.7705	69.0412	Russia	Germany	A	M	2018-2019	2018-06-27	5
DE_012	Germany	2018-06-27 17:19:00	2018	Autumn	207.887	59.33	70.7893	5	57.7133	68.9908	Russia	Germany	A	M	2018-2019	2018-06-27	5
DE_012	Germany	2018-06-27 17:25:00	2018	Autumn	214.981	59.33	70.7893	5	57.6604	68.9234	Russia	Germany	A	M	2018-2019	2018-06-27	5
DE_012	Germany	2018-06-27 17:29:00	2018	Autumn	221.813	59.33	70.7893	4	57.6057	68.8709	Russia	Germany	A	M	2018-2019	2018-06-27	5
DE_012	Germany	2018-06-27 17:34:00	2018	Autumn	228.826	59.33	70.7893	5	57.5474	68.8243	Russia	Germany	A	M	2018-2019	2018-06-27	5
DE_012	Germany	2018-06-27 17:39:00	2018	Autumn	236.215	59.33	70.7893	4	57.486	68.7755	Russia	Germany	A	M	2018-2019	2018-06-27	5
DE_012	Germany	2018-06-27 17:45:00	2018	Autumn	243.411	59.33	70.7893	5	57.4269	68.7253	Russia	Germany	A	M	2018-2019	2018-06-27	5
DE_012	Germany	2018-06-27 17:50:00	2018	Autumn	250.712	59.33	70.7893	5	57.3689	68.6683	Russia	Germany	A	M	2018-2019	2018-06-27	5
DE_012	Germany	2018-06-27 17:54:00	2018	Autumn	257.686	59.33	70.7893	4	57.3152	68.6082	Russia	Germany	A	M	2018-2019	2018-06-27	5
DE_012	Germany	2018-06-27 18:00:00	2018	Autumn	264.875	59.33	70.7893	5	57.276	68.4924	Russia	Germany	A	M	2018-2019	2018-06-27	5
DE_012	Germany	2018-06-27 18:05:00	2018	Autumn	271.723	59.33	70.7893	5	57.2398	68.38	Russia	Germany	A	M	2018-2019	2018-06-27	5
DE_012	Germany	2018-06-27 18:10:00	2018	Autumn	278.007	59.33	70.7893	4	57.2084	68.2729	Russia	Germany	A	M	2018-2019	2018-06-27	5
DE_012	Germany	2018-06-27 18:14:00	2018	Autumn	284.328	59.33	70.7893	4	57.177	68.1661	Russia	Germany	A	M	2018-2019	2018-06-27	5
DE_012	Germany	2018-06-27 18:20:00	2018	Autumn	290.397	59.33	70.7893	5	57.1491	68.0585	Russia	Germany	A	M	2018-2019	2018-06-27	5
DE_012	Germany	2018-06-27 18:25:00	2018	Autumn	296.818	59.33	70.7893	5	57.1201	67.9445	Russia	Germany	A	M	2018-2019	2018-06-27	5
DE_012	Germany	2018-06-27 18:29:00	2018	Autumn	302.665	59.33	70.7893	4	57.0944	67.8401	Russia	Germany	A	M	2018-2019	2018-06-27	5
DE_012	Germany	2018-06-27 18:35:00	2018	Autumn	309.059	59.33	70.7893	5	57.0675	67.724	Russia	Germany	A	M	2018-2019	2018-06-27	5
DE_012	Germany	2018-06-27 18:39:00	2018	Autumn	315.026	59.33	70.7893	4	57.0432	67.6147	Russia	Germany	A	M	2018-2019	2018-06-27	5
DE_012	Germany	2018-06-27 18:44:00	2018	Autumn	321.114	59.33	70.7893	4	57.0193	67.5025	Russia	Germany	A	M	2018-2019	2018-06-27	5
DE_012	Germany	2018-06-27 18:50:00	2018	Autumn	327.57	59.33	70.7893	5	56.9931	67.3868	Russia	Germany	A	M	2018-2019	2018-06-27	5
DE_012	Germany	2018-06-27 18:54:00	2018	Autumn	333.474	59.33	70.7893	4	56.9683	67.2842	Russia	Germany	A	M	2018-2019	2018-06-27	5
DE_012	Germany	2018-06-27 18:59:00	2018	Autumn	339.787	59.33	70.7893	4	56.9421	67.1748	Russia	Germany	A	M	2018-2019	2018-06-27	5
DE_012	Germany	2018-06-27 19:05:00	2018	Autumn	346.069	59.33	70.7893	5	56.9185	67.0608	Russia	Germany	A	M	2018-2019	2018-06-27	5
DE_012	Germany	2018-06-27 19:09:00	2018	Autumn	351.974	59.33	70.7893	4	56.8958	66.956	Russia	Germany	A	M	2018-2019	2018-06-27	5
DE_012	Germany	2018-06-27 19:15:00	2018	Autumn	358.251	59.33	70.7893	5	56.8712	66.8463	Russia	Germany	A	M	2018-2019	2018-06-27	5
DE_012	Germany	2018-06-27 19:20:00	2018	Autumn	364.501	59.33	70.7893	5	56.846	66.7396	Russia	Germany	A	M	2018-2019	2018-06-27	5
DE_012	Germany	2018-06-27 19:25:00	2018	Autumn	370.975	59.33	70.7893	5	56.8201	66.6295	Russia	Germany	A	M	2018-2019	2018-06-27	5
DE_012	Germany	2018-06-27 19:29:00	2018	Autumn	376.722	59.33	70.7893	4	56.7986	66.5289	Russia	Germany	A	M	2018-2019	2018-06-27	5
DE_012	Germany	2018-06-27 19:35:00	2018	Autumn	382.684	59.33	70.7893	5	56.7782	66.4212	Russia	Germany	A	M	2018-2019	2018-06-27	5
DE_012	Germany	2018-06-27 19:40:00	2018	Autumn	388.825	59.33	70.7893	5	56.7586	66.3081	Russia	Germany	A	M	2018-2019	2018-06-27	5
DE_012	Germany	2018-06-27 19:44:00	2018	Autumn	394.508	59.33	70.7893	4	56.7393	66.2065	Russia	Germany	A	M	2018-2019	2018-06-27	5
DE_012	Germany	2018-06-27 19:50:00	2018	Autumn	400.589	59.33	70.7893	5	56.7208	66.094	Russia	Germany	A	M	2018-2019	2018-06-27	5
DE_012	Germany	2018-06-27 19:55:00	2018	Autumn	406.593	59.33	70.7893	5	56.6964	65.9962	Russia	Germany	A	M	2018-2019	2018-06-27	5
DE_012	Germany	2018-06-27 20:00:00	2018	Autumn	412.602	59.33	70.7893	4	56.6693	65.904	Russia	Germany	A	M	2018-2019	2018-06-27	5
DE_012	Germany	2018-06-27 20:05:00	2018	Autumn	418.573	59.33	70.7893	5	56.6442	65.809	Russia	Germany	A	M	2018-2019	2018-06-27	5
DE_012	Germany	2018-06-27 20:10:00	2018	Autumn	424.338	59.33	70.7893	5	56.6193	65.7188	Russia	Germany	A	M	2018-2019	2018-06-27	5
DE_012	Germany	2018-06-27 20:14:00	2018	Autumn	430.277	59.33	70.7893	4	56.5938	65.6259	Russia	Germany	A	M	2018-2019	2018-06-27	5
DE_012	Germany	2018-06-27 20:19:00	2018	Autumn	435.585	59.33	70.7893	4	56.578	65.5297	Russia	Germany	A	M	2018-2019	2018-06-27	5
DE_012	Germany	2018-06-27 20:25:00	2018	Autumn	440.49	59.33	70.7893	5	56.5678	65.4326	Russia	Germany	A	M	2018-2019	2018-06-27	5
DE_012	Germany	2018-06-27 20:30:00	2018	Autumn	445.414	59.33	70.7893	5	56.5568	65.3373	Russia	Germany	A	M	2018-2019	2018-06-27	5
DE_012	Germany	2018-06-27 20:34:00	2018	Autumn	449.44	59.33	70.7893	4	56.5558	65.2449	Russia	Germany	A	M	2018-2019	2018-06-27	5
DE_012	Germany	2018-06-27 20:39:00	2018	Autumn	454.147	59.33	70.7893	5	56.5552	65.1366	Russia	Germany	A	M	2018-2019	2018-06-27	5
DE_012	Germany	2018-06-27 20:45:00	2018	Autumn	458.72	59.33	70.7893	5	56.5542	65.0331	Russia	Germany	A	M	2018-2019	2018-06-27	5
DE_012	Germany	2018-06-27 20:49:00	2018	Autumn	462.976	59.33	70.7893	4	56.5523	64.9392	Russia	Germany	A	M	2018-2019	2018-06-27	5
DE_012	Germany	2018-06-27 20:55:00	2018	Autumn	467.117	59.33	70.7893	5	56.5549	64.8406	Russia	Germany	A	M	2018-2019	2018-06-27	5
DE_012	Germany	2018-06-27 20:59:00	2018	Autumn	470.628	59.33	70.7893	4	56.5626	64.7482	Russia	Germany	A	M	2018-2019	2018-06-27	5
DE_012	Germany	2018-06-27 21:05:00	2018	Autumn	474.39	59.33	70.7893	5	56.5678	64.6554	Russia	Germany	A	M	2018-2019	2018-06-27	5
DE_012	Germany	2018-06-27 21:10:00	2018	Autumn	478.991	59.33	70.7893	4	56.5677	64.5533	Russia	Germany	A	M	2018-2019	2018-06-27	5
DE_012	Germany	2018-06-27 21:15:00	2018	Autumn	483.722	59.33	70.7893	4	56.5669	64.4503	Russia	Germany	A	M	2018-2019	2018-06-27	5
DE_012	Germany	2018-06-27 21:20:00	2018	Autumn	488.651	59.33	70.7893	5	56.5634	64.3479	Russia	Germany	A	M	2018-2019	2018-06-27	5
DE_012	Germany	2018-06-27 21:24:00	2018	Autumn	493.773	59.33	70.7893	4	56.5537	64.2519	Russia	Germany	A	M	2018-2019	2018-06-27	5
DE_012	Germany	2018-06-27 21:30:00	2018	Autumn	500.529	59.33	70.7893	5	56.5367	64.1323	Russia	Germany	A	M	2018-2019	2018-06-27	5
DE_012	Germany	2018-06-27 21:34:00	2018	Autumn	506.997	59.33	70.7893	4	56.5148	64.0271	Russia	Germany	A	M	2018-2019	2018-06-27	5
DE_012	Germany	2018-06-27 21:40:00	2018	Autumn	514.993	59.33	70.7893	5	56.4819	63.9063	Russia	Germany	A	M	2018-2019	2018-06-27	5
DE_012	Germany	2018-06-27 21:44:00	2018	Autumn	520.768	59.33	70.7893	4	56.4633	63.8113	Russia	Germany	A	M	2018-2019	2018-06-27	5
DE_012	Germany	2018-06-27 21:49:00	2018	Autumn	527.777	59.33	70.7893	5	56.4388	63.6992	Russia	Germany	A	M	2018-2019	2018-06-27	5
DE_012	Germany	2018-06-27 21:54:00	2018	Autumn	535.117	59.33	70.7893	4	56.41	63.5867	Russia	Germany	A	M	2018-2019	2018-06-27	5
DE_012	Germany	2018-06-27 21:59:00	2018	Autumn	542.506	59.33	70.7893	5	56.3803	63.4748	Russia	Germany	A	M	2018-2019	2018-06-27	5
DE_012	Germany	2018-06-27 22:04:00	2018	Autumn	550.496	59.33	70.7893	4	56.3342	63.3753	Russia	Germany	A	M	2018-2019	2018-06-27	5
DE_012	Germany	2018-06-27 22:09:00	2018	Autumn	558.413	59.33	70.7893	4	56.2918	63.2718	Russia	Germany	A	M	2018-2019	2018-06-27	5
DE_012	Germany	2018-06-27 22:14:00	2018	Autumn	566.471	59.33	70.7893	5	56.2459	63.1708	Russia	Germany	A	M	2018-2019	2018-06-27	5
DE_012	Germany	2018-06-27 22:19:00	2018	Autumn	574.855	59.33	70.7893	5	56.1992	63.0642	Russia	Germany	A	M	2018-2019	2018-06-27	5
DE_012	Germany	2018-06-27 22:24:00	2018	Autumn	583.423	59.33	70.7893	4	56.1503	62.9572	Russia	Germany	A	M	2018-2019	2018-06-27	5
DE_012	Germany	2018-06-27 22:29:00	2018	Autumn	590.955	59.33	70.7893	4	56.1137	62.8535	Russia	Germany	A	M	2018-2019	2018-06-27	5
DE_012	Germany	2018-06-27 22:35:00	2018	Autumn	599.138	59.33	70.7893	5	56.0738	62.7411	Russia	Germany	A	M	2018-2019	2018-06-27	5
DE_012	Germany	2018-06-27 22:39:00	2018	Autumn	607.166	59.33	70.7893	4	56.0321	62.6348	Russia	Germany	A	M	2018-2019	2018-06-27	5
DE_012	Germany	2018-06-27 22:45:00	2018	Autumn	616.448	59.33	70.7893	5	55.9848	62.5107	Russia	Germany	A	M	2018-2019	2018-06-27	5
DE_012	Germany	2018-06-27 22:50:00	2018	Autumn	624.877	59.33	70.7893	4	55.9429	62.3966	Russia	Germany	A	M	2018-2019	2018-06-27	5
DE_012	Germany	2018-06-27 22:54:00	2018	Autumn	633.151	59.33	70.7893	4	55.9028	62.283	Russia	Germany	A	M	2018-2019	2018-06-27	5
DE_012	Germany	2018-06-27 23:00:00	2018	Autumn	642.025	59.33	70.7893	5	55.8601	62.1609	Russia	Germany	A	M	2018-2019	2018-06-27	5
DE_012	Germany	2018-06-27 23:04:00	2018	Autumn	650.27	59.33	70.7893	4	55.8225	62.0445	Russia	Germany	A	M	2018-2019	2018-06-27	5
DE_012	Germany	2018-06-27 23:09:00	2018	Autumn	659.219	59.33	70.7893	5	55.7789	61.9224	Russia	Germany	A	M	2018-2019	2018-06-27	5
DE_012	Germany	2018-06-27 23:14:00	2018	Autumn	667.706	59.33	70.7893	4	55.7367	61.8082	Russia	Germany	A	M	2018-2019	2018-06-27	5
DE_012	Germany	2018-06-27 23:20:00	2018	Autumn	677.149	59.33	70.7893	5	55.6856	61.6874	Russia	Germany	A	M	2018-2019	2018-06-27	5
DE_012	Germany	2018-06-27 23:25:00	2018	Autumn	686.177	59.33	70.7893	5	55.6354	61.5741	Russia	Germany	A	M	2018-2019	2018-06-27	5
DE_012	Germany	2018-06-27 23:29:00	2018	Autumn	694.777	59.33	70.7893	4	55.5868	61.4676	Russia	Germany	A	M	2018-2019	2018-06-27	5
DE_012	Germany	2018-06-27 23:34:00	2018	Autumn	703.315	59.33	70.7893	4	55.5409	61.3583	Russia	Germany	A	M	2018-2019	2018-06-27	5
DE_012	Germany	2018-06-27 23:39:00	2018	Autumn	711.818	59.33	70.7893	5	55.4944	61.2508	Russia	Germany	A	M	2018-2019	2018-06-27	5
DE_012	Germany	2018-06-27 23:45:00	2018	Autumn	723.538	59.33	70.7893	5	55.4364	61.0935	Russia	Germany	A	M	2018-2019	2018-06-27	5
DE_012	Germany	2018-06-27 23:49:00	2018	Autumn	733.024	59.33	70.7893	4	55.3864	60.971	Russia	Germany	A	M	2018-2019	2018-06-27	5
DE_012	Germany	2018-06-27 23:54:00	2018	Autumn	742.209	59.33	70.7893	5	55.3353	60.8567	Russia	Germany	A	M	2018-2019	2018-06-27	5
DE_012	Germany	2018-06-27 23:59:00	2018	Autumn	751.463	59.33	70.7893	5	55.2829	60.743	Russia	Germany	A	M	2018-2019	2018-06-27	5
DE_012	Germany	2018-06-28 00:05:00	2018	Autumn	760.667	59.33	70.7893	5	55.2273	60.6353	Russia	Germany	A	M	2018-2019	2018-06-28	5
DE_012	Germany	2018-06-28 00:10:00	2018	Autumn	769.532	59.33	70.7893	4	55.1781	60.5252	Russia	Germany	A	M	2018-2019	2018-06-28	5
DE_012	Germany	2018-06-28 00:14:00	2018	Autumn	777.737	59.33	70.7893	4	55.1327	60.4231	Russia	Germany	A	M	2018-2019	2018-06-28	5
DE_012	Germany	2018-06-28 00:20:00	2018	Autumn	786.418	59.33	70.7893	5	55.0847	60.3152	Russia	Germany	A	M	2018-2019	2018-06-28	5
DE_012	Germany	2018-06-28 00:24:00	2018	Autumn	794.453	59.33	70.7893	4	55.042	60.2128	Russia	Germany	A	M	2018-2019	2018-06-28	5
DE_012	Germany	2018-06-28 00:29:00	2018	Autumn	802.541	59.33	70.7893	4	55.0009	60.1069	Russia	Germany	A	M	2018-2019	2018-06-28	5
DE_012	Germany	2018-06-28 00:35:00	2018	Autumn	810.885	59.33	70.7893	5	54.9583	59.9981	Russia	Germany	A	M	2018-2019	2018-06-28	5
DE_012	Germany	2018-06-28 00:40:00	2018	Autumn	818.688	59.33	70.7893	4	54.9182	59.8969	Russia	Germany	A	M	2018-2019	2018-06-28	5
DE_012	Germany	2018-06-28 00:45:00	2018	Autumn	826.452	59.33	70.7893	4	54.8775	59.7974	Russia	Germany	A	M	2018-2019	2018-06-28	5
DE_012	Germany	2018-06-28 00:50:00	2018	Autumn	834.23	59.33	70.7893	5	54.8362	59.6988	Russia	Germany	A	M	2018-2019	2018-06-28	5
DE_012	Germany	2018-06-28 00:55:00	2018	Autumn	842.073	59.33	70.7893	5	54.7966	59.5963	Russia	Germany	A	M	2018-2019	2018-06-28	5
DE_012	Germany	2018-06-28 01:00:00	2018	Autumn	850.18	59.33	70.7893	5	54.7514	59.4968	Russia	Germany	A	M	2018-2019	2018-06-28	5
DE_012	Germany	2018-06-28 01:05:00	2018	Autumn	858.241	59.33	70.7893	5	54.7035	59.4026	Russia	Germany	A	M	2018-2019	2018-06-28	5
DE_012	Germany	2018-06-28 01:10:00	2018	Autumn	866.123	59.33	70.7893	4	54.6618	59.3027	Russia	Germany	A	M	2018-2019	2018-06-28	5
DE_012	Germany	2018-06-28 01:14:00	2018	Autumn	874.052	59.33	70.7893	4	54.6193	59.2031	Russia	Germany	A	M	2018-2019	2018-06-28	5
DE_012	Germany	2018-06-28 01:19:00	2018	Autumn	881.778	59.33	70.7893	4	54.5777	59.1065	Russia	Germany	A	M	2018-2019	2018-06-28	5
DE_012	Germany	2018-06-28 01:25:00	2018	Autumn	890.021	59.33	70.7893	5	54.5322	59.0053	Russia	Germany	A	M	2018-2019	2018-06-28	5
DE_012	Germany	2018-06-28 01:29:00	2018	Autumn	897.498	59.33	70.7893	4	54.49	58.9149	Russia	Germany	A	M	2018-2019	2018-06-28	5
DE_012	Germany	2018-06-28 01:34:00	2018	Autumn	905.534	59.33	70.7893	5	54.447	58.8144	Russia	Germany	A	M	2018-2019	2018-06-28	5
DE_012	Germany	2018-06-28 01:39:00	2018	Autumn	913.275	59.33	70.7893	4	54.4076	58.7143	Russia	Germany	A	M	2018-2019	2018-06-28	5
DE_012	Germany	2018-06-28 01:44:00	2018	Autumn	921.121	59.33	70.7893	5	54.3693	58.6106	Russia	Germany	A	M	2018-2019	2018-06-28	5
DE_012	Germany	2018-06-28 01:50:00	2018	Autumn	929.691	59.33	70.7893	5	54.3267	58.4986	Russia	Germany	A	M	2018-2019	2018-06-28	5
DE_012	Germany	2018-06-28 01:54:00	2018	Autumn	936.952	59.33	70.7893	4	54.2903	58.4044	Russia	Germany	A	M	2018-2019	2018-06-28	5
DE_012	Germany	2018-06-28 01:59:00	2018	Autumn	944.532	59.33	70.7893	5	54.2559	58.3005	Russia	Germany	A	M	2018-2019	2018-06-28	5
DE_012	Germany	2018-06-28 02:04:00	2018	Autumn	951.859	59.33	70.7893	4	54.2203	58.2038	Russia	Germany	A	M	2018-2019	2018-06-28	5
DE_012	Germany	2018-06-28 02:09:00	2018	Autumn	958.848	59.33	70.7893	5	54.1837	58.1156	Russia	Germany	A	M	2018-2019	2018-06-28	5
DE_012	Germany	2018-06-28 02:14:00	2018	Autumn	965.902	59.33	70.7893	4	54.1429	58.0325	Russia	Germany	A	M	2018-2019	2018-06-28	5
DE_012	Germany	2018-06-28 02:19:00	2018	Autumn	973.148	59.33	70.7893	5	54.1011	57.9471	Russia	Germany	A	M	2018-2019	2018-06-28	5
DE_012	Germany	2018-06-28 02:25:00	2018	Autumn	980.717	59.33	70.7893	5	54.0591	57.8555	Russia	Germany	A	M	2018-2019	2018-06-28	5
DE_012	Germany	2018-06-28 02:29:00	2018	Autumn	987.453	59.33	70.7893	4	54.0223	57.7732	Russia	Germany	A	M	2018-2019	2018-06-28	5
DE_012	Germany	2018-06-28 02:35:00	2018	Autumn	995.012	59.33	70.7893	5	53.982	57.6793	Russia	Germany	A	M	2018-2019	2018-06-28	5
DE_012	Germany	2018-06-28 02:40:00	2018	Autumn	1002.46	59.33	70.7893	5	53.944	57.5841	Russia	Germany	A	M	2018-2019	2018-06-28	5
DE_012	Germany	2018-06-28 02:44:00	2018	Autumn	1009.48	59.33	70.7893	4	53.9096	57.4926	Russia	Germany	A	M	2018-2019	2018-06-28	5
DE_012	Germany	2018-06-28 02:50:00	2018	Autumn	1016.86	59.33	70.7893	5	53.8744	57.3949	Russia	Germany	A	M	2018-2019	2018-06-28	5
DE_012	Germany	2018-06-28 02:54:00	2018	Autumn	1023.26	59.33	70.7893	4	53.8452	57.3081	Russia	Germany	A	M	2018-2019	2018-06-28	5
DE_012	Germany	2018-06-28 02:59:00	2018	Autumn	1029.99	59.33	70.7893	4	53.8115	57.2217	Russia	Germany	A	M	2018-2019	2018-06-28	5
DE_012	Germany	2018-06-28 03:04:00	2018	Autumn	1036.79	59.33	70.7893	5	53.7756	57.137	Russia	Germany	A	M	2018-2019	2018-06-28	5
DE_012	Germany	2018-06-28 03:09:00	2018	Autumn	1042.71	59.33	70.7893	4	53.7182	57.1034	Russia	Germany	A	M	2018-2019	2018-06-28	5
DE_012	Germany	2018-06-28 03:15:00	2018	Autumn	1050	59.33	70.7893	5	53.6773	57.0165	Russia	Germany	A	M	2018-2019	2018-06-28	5
DE_012	Germany	2018-06-28 03:19:00	2018	Autumn	1056.17	59.33	70.7893	4	53.6457	56.9385	Russia	Germany	A	M	2018-2019	2018-06-28	5
DE_012	Germany	2018-06-28 03:25:00	2018	Autumn	1063.04	59.33	70.7893	5	53.6116	56.8499	Russia	Germany	A	M	2018-2019	2018-06-28	5
DE_012	Germany	2018-06-28 03:30:00	2018	Autumn	1069.48	59.33	70.7893	4	53.5784	56.7689	Russia	Germany	A	M	2018-2019	2018-06-28	5
DE_012	Germany	2018-06-28 03:35:00	2018	Autumn	1075.56	59.33	70.7893	4	53.5481	56.6909	Russia	Germany	A	M	2018-2019	2018-06-28	5
DE_012	Germany	2018-06-28 03:40:00	2018	Autumn	1081.74	59.33	70.7893	4	53.5184	56.6099	Russia	Germany	A	M	2018-2019	2018-06-28	5
DE_012	Germany	2018-06-28 03:45:00	2018	Autumn	1088.01	59.33	70.7893	4	53.4881	56.528	Russia	Germany	A	M	2018-2019	2018-06-28	5
DE_012	Germany	2018-06-28 03:49:00	2018	Autumn	1094.43	59.33	70.7893	4	53.458	56.4428	Russia	Germany	A	M	2018-2019	2018-06-28	5
DE_012	Germany	2018-06-28 03:54:00	2018	Autumn	1100.97	59.33	70.7893	5	53.4254	56.3592	Russia	Germany	A	M	2018-2019	2018-06-28	5
DE_012	Germany	2018-06-28 04:00:00	2018	Autumn	1108.04	59.33	70.7893	5	53.3905	56.2682	Russia	Germany	A	M	2018-2019	2018-06-28	5
DE_012	Germany	2018-06-28 04:04:00	2018	Autumn	1113.99	59.33	70.7893	4	53.3605	56.1928	Russia	Germany	A	M	2018-2019	2018-06-28	5
DE_012	Germany	2018-06-28 04:09:00	2018	Autumn	1120.79	59.33	70.7893	5	53.327	56.1051	Russia	Germany	A	M	2018-2019	2018-06-28	5
DE_012	Germany	2018-06-28 04:14:00	2018	Autumn	1127.59	59.33	70.7893	4	53.2928	56.0189	Russia	Germany	A	M	2018-2019	2018-06-28	5
DE_012	Germany	2018-06-28 04:19:00	2018	Autumn	1134.24	59.33	70.7893	5	53.2593	55.9346	Russia	Germany	A	M	2018-2019	2018-06-28	5
DE_012	Germany	2018-06-28 04:24:00	2018	Autumn	1140.91	59.33	70.7893	5	53.2228	55.8545	Russia	Germany	A	M	2018-2019	2018-06-28	5
DE_012	Germany	2018-06-28 04:29:00	2018	Autumn	1147.45	59.33	70.7893	4	53.1859	55.778	Russia	Germany	A	M	2018-2019	2018-06-28	5
DE_012	Germany	2018-06-28 04:34:00	2018	Autumn	1153.62	59.33	70.7893	5	53.1508	55.7059	Russia	Germany	A	M	2018-2019	2018-06-28	5
DE_012	Germany	2018-06-28 04:39:00	2018	Autumn	1159.8	59.33	70.7893	4	53.1159	55.6337	Russia	Germany	A	M	2018-2019	2018-06-28	5
DE_012	Germany	2018-06-28 04:44:00	2018	Autumn	1165.69	59.33	70.7893	4	53.0857	55.5601	Russia	Germany	A	M	2018-2019	2018-06-28	5
DE_012	Germany	2018-06-28 04:49:00	2018	Autumn	1171.27	59.33	70.7893	5	53.0528	55.4969	Russia	Germany	A	M	2018-2019	2018-06-28	5
DE_012	Germany	2018-06-28 04:54:00	2018	Autumn	1176.74	59.33	70.7893	4	53.0206	55.435	Russia	Germany	A	M	2018-2019	2018-06-28	5
DE_012	Germany	2018-06-28 04:59:00	2018	Autumn	1182.55	59.33	70.7893	5	52.9865	55.3692	Russia	Germany	A	M	2018-2019	2018-06-28	5
DE_012	Germany	2018-06-28 05:04:00	2018	Autumn	1188.67	59.33	70.7893	5	52.9508	55.2995	Russia	Germany	A	M	2018-2019	2018-06-28	5
DE_012	Germany	2018-06-28 05:09:00	2018	Autumn	1194.53	59.33	70.7893	4	52.9175	55.2315	Russia	Germany	A	M	2018-2019	2018-06-28	5
DE_012	Germany	2018-06-28 05:14:00	2018	Autumn	1200.31	59.33	70.7893	5	52.8849	55.1641	Russia	Germany	A	M	2018-2019	2018-06-28	5
DE_012	Germany	2018-06-28 05:19:00	2018	Autumn	1205.96	59.33	70.7893	4	52.8497	55.1034	Russia	Germany	A	M	2018-2019	2018-06-28	5
DE_012	Germany	2018-06-28 05:24:00	2018	Autumn	1211.57	59.33	70.7893	4	52.8141	55.0443	Russia	Germany	A	M	2018-2019	2018-06-28	5
DE_012	Germany	2018-06-28 05:29:00	2018	Autumn	1217.12	59.33	70.7893	4	52.7835	54.9785	Russia	Germany	A	M	2018-2019	2018-06-28	5
DE_012	Germany	2018-06-28 05:34:00	2018	Autumn	1222.69	59.33	70.7893	5	52.754	54.9107	Russia	Germany	A	M	2018-2019	2018-06-28	5
DE_012	Germany	2018-06-28 05:39:00	2018	Autumn	1228.39	59.33	70.7893	4	52.7236	54.8419	Russia	Germany	A	M	2018-2019	2018-06-28	5
DE_012	Germany	2018-06-28 05:44:00	2018	Autumn	1234.39	59.33	70.7893	5	52.6959	54.7627	Russia	Germany	A	M	2018-2019	2018-06-28	5
DE_012	Germany	2018-06-28 05:49:00	2018	Autumn	1240.09	59.33	70.7893	5	52.6672	54.6912	Russia	Germany	A	M	2018-2019	2018-06-28	5
DE_012	Germany	2018-06-28 05:54:00	2018	Autumn	1245.63	59.33	70.7893	4	52.6413	54.6187	Russia	Germany	A	M	2018-2019	2018-06-28	5
DE_012	Germany	2018-06-28 06:00:00	2018	Autumn	1251.3	59.33	70.7893	5	52.6124	54.5482	Russia	Germany	A	M	2018-2019	2018-06-28	5
DE_012	Germany	2018-06-28 06:04:00	2018	Autumn	1256.63	59.33	70.7893	4	52.5819	54.487	Russia	Germany	A	M	2018-2019	2018-06-28	5
DE_012	Germany	2018-06-28 06:10:00	2018	Autumn	1261.99	59.33	70.7893	5	52.5505	54.427	Russia	Germany	A	M	2018-2019	2018-06-28	5
DE_012	Germany	2018-06-28 06:14:00	2018	Autumn	1266.83	59.33	70.7893	4	52.5229	54.3713	Russia	Germany	A	M	2018-2019	2018-06-28	5
DE_012	Germany	2018-06-28 06:19:00	2018	Autumn	1271.99	59.33	70.7893	4	52.4925	54.3138	Russia	Germany	A	M	2018-2019	2018-06-28	5
DE_012	Germany	2018-06-28 06:25:00	2018	Autumn	1277.46	59.33	70.7893	5	52.4584	54.2556	Russia	Germany	A	M	2018-2019	2018-06-28	5
DE_012	Germany	2018-06-28 06:30:00	2018	Autumn	1283.19	59.33	70.7893	5	52.4211	54.1969	Russia	Germany	A	M	2018-2019	2018-06-28	5
DE_012	Germany	2018-06-28 06:34:00	2018	Autumn	1288.68	59.33	70.7893	4	52.3888	54.1356	Russia	Germany	A	M	2018-2019	2018-06-28	5
DE_012	Germany	2018-06-28 06:39:00	2018	Autumn	1294.57	59.33	70.7893	5	52.3555	54.0678	Russia	Germany	A	M	2018-2019	2018-06-28	5
DE_012	Germany	2018-06-28 06:44:00	2018	Autumn	1300.36	59.33	70.7893	4	52.3219	54.0025	Russia	Germany	A	M	2018-2019	2018-06-28	5
DE_012	Germany	2018-06-28 06:49:00	2018	Autumn	1306.45	59.33	70.7893	4	52.29	53.9285	Russia	Germany	A	M	2018-2019	2018-06-28	5
DE_012	Germany	2018-06-28 06:55:00	2018	Autumn	1312.7	59.33	70.7893	5	52.2551	53.8562	Russia	Germany	A	M	2018-2019	2018-06-28	5
DE_012	Germany	2018-06-28 06:59:00	2018	Autumn	1318.5	59.33	70.7893	4	52.2192	53.7945	Russia	Germany	A	M	2018-2019	2018-06-28	5
DE_012	Germany	2018-06-28 07:05:00	2018	Autumn	1325.31	59.33	70.7893	5	52.18	53.7174	Russia	Germany	A	M	2018-2019	2018-06-28	5
DE_012	Germany	2018-06-28 07:09:00	2018	Autumn	1330.99	59.33	70.7893	4	52.15	53.6489	Russia	Germany	A	M	2018-2019	2018-06-28	5
DE_012	Germany	2018-06-28 07:14:00	2018	Autumn	1337.3	59.33	70.7893	5	52.117	53.5724	Russia	Germany	A	M	2018-2019	2018-06-28	5
DE_012	Germany	2018-06-28 07:20:00	2018	Autumn	1343.27	59.33	70.7893	5	52.0816	53.5065	Russia	Germany	A	M	2018-2019	2018-06-28	5
DE_012	Germany	2018-06-28 07:24:00	2018	Autumn	1349.19	59.33	70.7893	4	52.0446	53.4442	Russia	Germany	A	M	2018-2019	2018-06-28	5
DE_012	Germany	2018-06-28 07:30:00	2018	Autumn	1355.07	59.33	70.7893	5	52.0085	53.3815	Russia	Germany	A	M	2018-2019	2018-06-28	5
DE_012	Germany	2018-06-28 07:35:00	2018	Autumn	1361.03	59.33	70.7893	4	51.9691	53.3222	Russia	Germany	A	M	2018-2019	2018-06-28	5
DE_012	Germany	2018-06-28 07:40:00	2018	Autumn	1367.89	59.33	70.7893	5	51.9254	53.2516	Russia	Germany	A	M	2018-2019	2018-06-28	5
DE_012	Germany	2018-06-28 07:44:00	2018	Autumn	1373.4	59.33	70.7893	4	51.8902	53.195	Russia	Germany	A	M	2018-2019	2018-06-28	5
DE_012	Germany	2018-06-28 07:49:00	2018	Autumn	1379.58	59.33	70.7893	4	51.8526	53.1288	Russia	Germany	A	M	2018-2019	2018-06-28	5
DE_012	Germany	2018-06-28 07:54:00	2018	Autumn	1385.6	59.33	70.7893	5	51.813	53.0689	Russia	Germany	A	M	2018-2019	2018-06-28	5
DE_012	Germany	2018-06-28 07:59:00	2018	Autumn	1391.51	59.33	70.7893	4	51.7758	53.0073	Russia	Germany	A	M	2018-2019	2018-06-28	5
DE_012	Germany	2018-06-28 08:04:00	2018	Autumn	1397.42	59.33	70.7893	5	51.7398	52.9441	Russia	Germany	A	M	2018-2019	2018-06-28	5
DE_012	Germany	2018-06-28 08:10:00	2018	Autumn	1403.61	59.33	70.7893	5	51.7023	52.8778	Russia	Germany	A	M	2018-2019	2018-06-28	5
DE_012	Germany	2018-06-28 08:14:00	2018	Autumn	1409.23	59.33	70.7893	4	51.6692	52.816	Russia	Germany	A	M	2018-2019	2018-06-28	5
DE_012	Germany	2018-06-28 08:19:00	2018	Autumn	1414.86	59.33	70.7893	5	51.6362	52.7538	Russia	Germany	A	M	2018-2019	2018-06-28	5
DE_012	Germany	2018-06-28 08:24:00	2018	Autumn	1420.75	59.33	70.7893	5	51.6008	52.6903	Russia	Germany	A	M	2018-2019	2018-06-28	5
DE_012	Germany	2018-06-28 08:29:00	2018	Autumn	1426.35	59.33	70.7893	4	51.5704	52.6249	Russia	Germany	A	M	2018-2019	2018-06-28	5
DE_012	Germany	2018-06-28 08:34:00	2018	Autumn	1431.9	59.33	70.7893	4	51.542	52.5573	Russia	Germany	A	M	2018-2019	2018-06-28	5
DE_012	Germany	2018-06-28 08:39:00	2018	Autumn	1437.26	59.33	70.7893	5	51.5149	52.4915	Russia	Germany	A	M	2018-2019	2018-06-28	5
DE_012	Germany	2018-06-28 08:45:00	2018	Autumn	1442.76	59.33	70.7893	5	51.4876	52.4232	Russia	Germany	A	M	2018-2019	2018-06-28	5
DE_012	Germany	2018-06-28 08:49:00	2018	Autumn	1447.73	59.33	70.7893	4	51.4671	52.3551	Russia	Germany	A	M	2018-2019	2018-06-28	5
DE_012	Germany	2018-06-28 08:54:00	2018	Autumn	1452.74	59.33	70.7893	4	51.4465	52.2864	Russia	Germany	A	M	2018-2019	2018-06-28	5
DE_012	Germany	2018-06-28 08:59:00	2018	Autumn	1457.58	59.33	70.7893	5	51.4247	52.223	Russia	Germany	A	M	2018-2019	2018-06-28	5
DE_012	Germany	2018-06-28 09:05:00	2018	Autumn	1462.71	59.33	70.7893	5	51.4031	52.1533	Russia	Germany	A	M	2018-2019	2018-06-28	5
DE_012	Germany	2018-06-28 09:09:00	2018	Autumn	1467.48	59.33	70.7893	4	51.3838	52.0875	Russia	Germany	A	M	2018-2019	2018-06-28	5
DE_012	Germany	2018-06-28 09:14:00	2018	Autumn	1472.46	59.33	70.7893	5	51.3625	52.0207	Russia	Germany	A	M	2018-2019	2018-06-28	5
DE_012	Germany	2018-06-28 09:19:00	2018	Autumn	1477.11	59.33	70.7893	4	51.3443	51.9555	Russia	Germany	A	M	2018-2019	2018-06-28	5
DE_012	Germany	2018-06-28 09:24:00	2018	Autumn	1481.8	59.33	70.7893	5	51.3253	51.891	Russia	Germany	A	M	2018-2019	2018-06-28	5
DE_012	Germany	2018-06-28 09:30:00	2018	Autumn	1486.73	59.33	70.7893	5	51.3052	51.8232	Russia	Germany	A	M	2018-2019	2018-06-28	5
DE_012	Germany	2018-06-28 09:34:00	2018	Autumn	1491.42	59.33	70.7893	4	51.2839	51.7623	Russia	Germany	A	M	2018-2019	2018-06-28	5
DE_012	Germany	2018-06-28 09:40:00	2018	Autumn	1496.02	59.33	70.7893	5	51.2675	51.6956	Russia	Germany	A	M	2018-2019	2018-06-28	5
DE_012	Germany	2018-06-28 09:44:00	2018	Autumn	1499.85	59.33	70.7893	4	51.2568	51.6354	Russia	Germany	A	M	2018-2019	2018-06-28	5
DE_012	Germany	2018-06-28 09:49:00	2018	Autumn	1504.33	59.33	70.7893	4	51.242	51.5687	Russia	Germany	A	M	2018-2019	2018-06-28	5
DE_012	Germany	2018-06-28 09:54:00	2018	Autumn	1508.87	59.33	70.7893	5	51.2258	51.503	Russia	Germany	A	M	2018-2019	2018-06-28	5
DE_012	Germany	2018-06-28 09:59:00	2018	Autumn	1513.55	59.33	70.7893	5	51.2062	51.4397	Russia	Germany	A	M	2018-2019	2018-06-28	5
DE_012	Germany	2018-06-28 10:05:00	2018	Autumn	1518.27	59.33	70.7893	5	51.1889	51.3721	Russia	Germany	A	M	2018-2019	2018-06-28	5
DE_012	Germany	2018-06-28 10:09:00	2018	Autumn	1522.37	59.33	70.7893	4	51.1764	51.3096	Russia	Germany	A	M	2018-2019	2018-06-28	5
DE_012	Germany	2018-06-28 10:14:00	2018	Autumn	1526.75	59.33	70.7893	4	51.1622	51.2441	Russia	Germany	A	M	2018-2019	2018-06-28	5
DE_012	Germany	2018-06-28 10:20:00	2018	Autumn	1531.62	59.33	70.7893	5	51.1443	51.1747	Russia	Germany	A	M	2018-2019	2018-06-28	5
DE_012	Germany	2018-06-28 10:24:00	2018	Autumn	1536.27	59.33	70.7893	4	51.1276	51.1076	Russia	Germany	A	M	2018-2019	2018-06-28	5
DE_012	Germany	2018-06-28 10:30:00	2018	Autumn	1542.06	59.33	70.7893	5	51.102	51.0317	Russia	Germany	A	M	2018-2019	2018-06-28	5
DE_012	Germany	2018-06-28 10:34:00	2018	Autumn	1547.06	59.33	70.7893	4	51.0812	50.9641	Russia	Germany	A	M	2018-2019	2018-06-28	5
DE_012	Germany	2018-06-28 10:40:00	2018	Autumn	1551.75	59.33	70.7893	5	51.062	50.9003	Russia	Germany	A	M	2018-2019	2018-06-28	5
DE_012	Germany	2018-06-28 10:44:00	2018	Autumn	1556.05	59.33	70.7893	4	51.0522	50.8298	Russia	Germany	A	M	2018-2019	2018-06-28	5
DE_012	Germany	2018-06-28 10:50:00	2018	Autumn	1559.54	59.33	70.7893	5	51.0286	50.7967	Russia	Germany	A	M	2018-2019	2018-06-28	5
DE_012	Germany	2018-06-28 10:54:00	2018	Autumn	1561.89	59.33	70.7893	4	51.0154	50.7703	Russia	Germany	A	M	2018-2019	2018-06-28	5
DE_012	Germany	2018-06-28 11:00:00	2018	Autumn	1564.94	59.33	70.7893	5	51.0004	50.7327	Russia	Germany	A	M	2018-2019	2018-06-28	5
DE_012	Germany	2018-06-28 11:04:00	2018	Autumn	1568.85	59.33	70.7893	4	50.9885	50.6733	Russia	Germany	A	M	2018-2019	2018-06-28	5
DE_012	Germany	2018-06-28 11:09:00	2018	Autumn	1572.83	59.33	70.7893	5	50.9738	50.617	Russia	Germany	A	M	2018-2019	2018-06-28	5
DE_012	Germany	2018-06-28 11:14:00	2018	Autumn	1576.33	59.33	70.7893	4	50.9571	50.5731	Russia	Germany	A	M	2018-2019	2018-06-28	5
DE_012	Germany	2018-06-28 11:19:00	2018	Autumn	1580.37	59.33	70.7893	5	50.943	50.5145	Russia	Germany	A	M	2018-2019	2018-06-28	5
DE_012	Germany	2018-06-28 11:24:00	2018	Autumn	1583.55	59.33	70.7893	5	50.9252	50.4787	Russia	Germany	A	M	2018-2019	2018-06-28	5
DE_012	Germany	2018-06-28 11:29:00	2018	Autumn	1588.22	59.33	70.7893	5	50.9073	50.4134	Russia	Germany	A	M	2018-2019	2018-06-28	5
DE_012	Germany	2018-06-28 11:34:00	2018	Autumn	1592.03	59.33	70.7893	4	50.8947	50.3573	Russia	Germany	A	M	2018-2019	2018-06-28	5
DE_012	Germany	2018-06-28 11:39:00	2018	Autumn	1595.42	59.33	70.7893	5	50.8854	50.3044	Russia	Germany	A	M	2018-2019	2018-06-28	5
DE_012	Germany	2018-06-28 11:44:00	2018	Autumn	1599.76	59.33	70.7893	4	50.875	50.2344	Russia	Germany	A	M	2018-2019	2018-06-28	5
DE_012	Germany	2018-06-28 11:49:00	2018	Autumn	1603.66	59.33	70.7893	4	50.864	50.174	Russia	Germany	A	M	2018-2019	2018-06-28	5
DE_012	Germany	2018-06-28 11:54:00	2018	Autumn	1607.59	59.33	70.7893	5	50.8527	50.1137	Russia	Germany	A	M	2018-2019	2018-06-28	5
DE_012	Germany	2018-06-28 11:59:00	2018	Autumn	1611.64	59.33	70.7893	4	50.8383	50.0555	Russia	Germany	A	M	2018-2019	2018-06-28	5
DE_012	Germany	2018-06-28 12:04:00	2018	Autumn	1615.5	59.33	70.7893	5	50.8298	49.9924	Russia	Germany	A	M	2018-2019	2018-06-28	5
DE_012	Germany	2018-06-28 12:09:00	2018	Autumn	1619.24	59.33	70.7893	5	50.8202	49.9332	Russia	Germany	A	M	2018-2019	2018-06-28	5
DE_012	Germany	2018-06-28 12:15:00	2018	Autumn	1623.2	59.33	70.7893	5	50.8123	49.8672	Russia	Germany	A	M	2018-2019	2018-06-28	5
DE_012	Germany	2018-06-28 12:19:00	2018	Autumn	1626.87	59.33	70.7893	4	50.7957	49.82	Russia	Germany	A	M	2018-2019	2018-06-28	5
DE_012	Germany	2018-06-28 12:25:00	2018	Autumn	1630.82	59.33	70.7893	5	50.7805	49.7653	Russia	Germany	A	M	2018-2019	2018-06-28	5
DE_012	Germany	2018-06-28 12:29:00	2018	Autumn	1634.47	59.33	70.7893	4	50.771	49.7077	Russia	Germany	A	M	2018-2019	2018-06-28	5
DE_012	Germany	2018-06-28 12:35:00	2018	Autumn	1638.6	59.33	70.7893	5	50.7598	49.6435	Russia	Germany	A	M	2018-2019	2018-06-28	5
DE_012	Germany	2018-06-28 12:40:00	2018	Autumn	1643.01	59.33	70.7893	5	50.7466	49.5767	Russia	Germany	A	M	2018-2019	2018-06-28	5
DE_012	Germany	2018-06-28 12:44:00	2018	Autumn	1646.39	59.33	70.7893	4	50.7385	49.5226	Russia	Germany	A	M	2018-2019	2018-06-28	5
DE_012	Germany	2018-06-28 12:49:00	2018	Autumn	1649.87	59.33	70.7893	4	50.7261	49.473	Russia	Germany	A	M	2018-2019	2018-06-28	5
DE_012	Germany	2018-06-28 12:54:00	2018	Autumn	1652.93	59.33	70.7893	5	50.7119	49.4344	Russia	Germany	A	M	2018-2019	2018-06-28	5
DE_012	Germany	2018-06-28 12:59:00	2018	Autumn	1656.38	59.33	70.7893	4	50.7049	49.3771	Russia	Germany	A	M	2018-2019	2018-06-28	5
DE_012	Germany	2018-06-28 13:04:00	2018	Autumn	1659.98	59.33	70.7893	5	50.6975	49.3177	Russia	Germany	A	M	2018-2019	2018-06-28	5
DE_012	Germany	2018-06-28 13:10:00	2018	Autumn	1663.78	59.33	70.7893	5	50.6888	49.2564	Russia	Germany	A	M	2018-2019	2018-06-28	5
DE_012	Germany	2018-06-28 13:15:00	2018	Autumn	1667.72	59.33	70.7893	5	50.6781	49.1952	Russia	Germany	A	M	2018-2019	2018-06-28	5
DE_012	Germany	2018-06-28 13:19:00	2018	Autumn	1670.85	59.33	70.7893	4	50.6698	49.1465	Russia	Germany	A	M	2018-2019	2018-06-28	5
DE_012	Germany	2018-06-28 13:24:00	2018	Autumn	1674.46	59.33	70.7893	4	50.6654	49.0824	Russia	Germany	A	M	2018-2019	2018-06-28	5
DE_012	Germany	2018-06-28 13:29:00	2018	Autumn	1677.58	59.33	70.7893	5	50.6514	49.0424	Russia	Germany	A	M	2018-2019	2018-06-28	5
DE_012	Germany	2018-06-28 13:34:00	2018	Autumn	1680.62	59.33	70.7893	4	50.6483	48.9878	Russia	Germany	A	M	2018-2019	2018-06-28	5
DE_012	Germany	2018-06-28 13:39:00	2018	Autumn	1684.36	59.33	70.7893	4	50.6442	48.9207	Russia	Germany	A	M	2018-2019	2018-06-28	5
DE_012	Germany	2018-06-28 13:44:00	2018	Autumn	1688.3	59.33	70.7893	5	50.6413	48.8483	Russia	Germany	A	M	2018-2019	2018-06-28	5
DE_012	Germany	2018-06-28 13:50:00	2018	Autumn	1692.55	59.33	70.7893	5	50.6309	48.7811	Russia	Germany	A	M	2018-2019	2018-06-28	5
DE_012	Germany	2018-06-28 13:54:00	2018	Autumn	1696.99	59.33	70.7893	4	50.6192	48.7118	Russia	Germany	A	M	2018-2019	2018-06-28	5
DE_012	Germany	2018-06-28 13:59:00	2018	Autumn	1700.31	59.33	70.7893	5	50.6079	48.6641	Russia	Germany	A	M	2018-2019	2018-06-28	5
DE_012	Germany	2018-06-28 14:04:00	2018	Autumn	1703.36	59.33	70.7893	4	50.5973	48.6204	Russia	Germany	A	M	2018-2019	2018-06-28	5
DE_012	Germany	2018-06-28 14:09:00	2018	Autumn	1705.91	59.33	70.7893	5	50.5857	48.588	Russia	Germany	A	M	2018-2019	2018-06-28	5
DE_012	Germany	2018-06-28 14:14:00	2018	Autumn	1707.98	59.33	70.7893	4	50.5648	48.5788	Russia	Germany	A	M	2018-2019	2018-06-28	5
DE_012	Germany	2018-06-28 14:19:00	2018	Autumn	1712.13	59.33	70.7893	5	50.5556	48.5118	Russia	Germany	A	M	2018-2019	2018-06-28	5
DE_012	Germany	2018-06-28 14:25:00	2018	Autumn	1716.48	59.33	70.7893	5	50.5443	48.4439	Russia	Germany	A	M	2018-2019	2018-06-28	5
DE_012	Germany	2018-06-28 14:29:00	2018	Autumn	1719.24	59.33	70.7893	4	50.5354	48.4034	Russia	Germany	A	M	2018-2019	2018-06-28	5
DE_012	Germany	2018-06-28 14:35:00	2018	Autumn	1723.28	59.33	70.7893	5	50.5302	48.3328	Russia	Germany	A	M	2018-2019	2018-06-28	5
DE_012	Germany	2018-06-28 14:40:00	2018	Autumn	1727.21	59.33	70.7893	5	50.5269	48.2614	Russia	Germany	A	M	2018-2019	2018-06-28	5
DE_012	Germany	2018-06-28 14:44:00	2018	Autumn	1730.4	59.33	70.7893	4	50.5263	48.2005	Russia	Germany	A	M	2018-2019	2018-06-28	5
DE_012	Germany	2018-06-28 14:50:00	2018	Autumn	1734.1	59.33	70.7893	5	50.5168	48.1429	Russia	Germany	A	M	2018-2019	2018-06-28	5
DE_012	Germany	2018-06-28 14:54:00	2018	Autumn	1736.39	59.33	70.7893	4	50.5009	48.1218	Russia	Germany	A	M	2018-2019	2018-06-28	5
DE_012	Germany	2018-06-28 14:59:00	2018	Autumn	1739.87	59.33	70.7893	4	50.4928	48.0663	Russia	Germany	A	M	2018-2019	2018-06-28	5
DE_012	Germany	2018-06-28 15:04:00	2018	Autumn	1743.19	59.33	70.7893	4	50.489	48.0077	Russia	Germany	A	M	2018-2019	2018-06-28	5
DE_012	Germany	2018-06-28 15:10:00	2018	Autumn	1747.33	59.33	70.7893	5	50.4829	47.9366	Russia	Germany	A	M	2018-2019	2018-06-28	5
DE_012	Germany	2018-06-28 15:15:00	2018	Autumn	1751.04	59.33	70.7893	5	50.4761	47.8749	Russia	Germany	A	M	2018-2019	2018-06-28	5
DE_012	Germany	2018-06-28 15:20:00	2018	Autumn	1754.85	59.33	70.7893	5	50.4695	47.811	Russia	Germany	A	M	2018-2019	2018-06-28	5
DE_012	Germany	2018-06-28 15:25:00	2018	Autumn	1757.49	59.33	70.7893	5	50.4569	47.7784	Russia	Germany	A	M	2018-2019	2018-06-28	5
DE_012	Germany	2018-06-28 15:29:00	2018	Autumn	1760.86	59.33	70.7893	4	50.4493	47.7247	Russia	Germany	A	M	2018-2019	2018-06-28	5
DE_012	Germany	2018-06-28 15:34:00	2018	Autumn	1764.86	59.33	70.7893	5	50.4355	47.6677	Russia	Germany	A	M	2018-2019	2018-06-28	5
DE_012	Germany	2018-06-28 15:39:00	2018	Autumn	1768.69	59.33	70.7893	5	50.4308	47.6007	Russia	Germany	A	M	2018-2019	2018-06-28	5
DE_012	Germany	2018-06-28 15:44:00	2018	Autumn	1773.14	59.33	70.7893	4	50.4221	47.5278	Russia	Germany	A	M	2018-2019	2018-06-28	5
DE_012	Germany	2018-06-28 15:50:00	2018	Autumn	1777.19	59.33	70.7893	5	50.4148	47.4603	Russia	Germany	A	M	2018-2019	2018-06-28	5
DE_012	Germany	2018-06-28 15:54:00	2018	Autumn	1780.58	59.33	70.7893	4	50.4137	47.3967	Russia	Germany	A	M	2018-2019	2018-06-28	5
DE_012	Germany	2018-06-28 15:59:00	2018	Autumn	1784.64	59.33	70.7893	5	50.4102	47.3239	Russia	Germany	A	M	2018-2019	2018-06-28	5
DE_012	Germany	2018-06-28 16:04:00	2018	Autumn	1789.23	59.33	70.7893	5	50.401	47.2489	Russia	Germany	A	M	2018-2019	2018-06-28	5
DE_012	Germany	2018-06-28 16:09:00	2018	Autumn	1792.99	59.33	70.7893	4	50.3961	47.1839	Russia	Germany	A	M	2018-2019	2018-06-28	5
DE_012	Germany	2018-06-28 16:14:00	2018	Autumn	1796.62	59.33	70.7893	5	50.3863	47.1285	Russia	Germany	A	M	2018-2019	2018-06-28	5
DE_012	Germany	2018-06-28 16:19:00	2018	Autumn	1801.05	59.33	70.7893	4	50.3767	47.0574	Russia	Germany	A	M	2018-2019	2018-06-28	5
DE_012	Germany	2018-06-28 16:24:00	2018	Autumn	1805.13	59.33	70.7893	4	50.3654	46.9955	Russia	Germany	A	M	2018-2019	2018-06-28	5
DE_012	Germany	2018-06-28 16:29:00	2018	Autumn	1808.23	59.33	70.7893	5	50.3561	46.9497	Russia	Germany	A	M	2018-2019	2018-06-28	5
DE_012	Germany	2018-06-28 16:34:00	2018	Autumn	1812.33	59.33	70.7893	4	50.3542	46.874	Russia	Germany	A	M	2018-2019	2018-06-28	5
DE_012	Germany	2018-06-28 16:39:00	2018	Autumn	1816.75	59.33	70.7893	5	50.3485	46.7976	Russia	Germany	A	M	2018-2019	2018-06-28	5
DE_012	Germany	2018-06-28 16:44:00	2018	Autumn	1820.55	59.33	70.7893	4	50.3473	46.7266	Russia	Germany	A	M	2018-2019	2018-06-28	5
DE_012	Germany	2018-06-28 16:50:00	2018	Autumn	1825.07	59.33	70.7893	5	50.3444	46.6445	Russia	Germany	A	M	2018-2019	2018-06-28	5
DE_012	Germany	2018-06-28 16:54:00	2018	Autumn	1829.89	59.33	70.7893	4	50.3359	46.5648	Russia	Germany	A	M	2018-2019	2018-06-28	5
DE_012	Germany	2018-06-28 16:59:00	2018	Autumn	1833.06	59.33	70.7893	4	50.3456	46.4904	Russia	Germany	A	M	2018-2019	2018-06-28	5
DE_012	Germany	2018-06-28 17:05:00	2018	Autumn	1838.17	59.33	70.7893	5	50.3359	46.4069	Russia	Germany	A	M	2018-2019	2018-06-28	5
DE_012	Germany	2018-06-28 17:09:00	2018	Autumn	1843.03	59.33	70.7893	4	50.3234	46.3322	Russia	Germany	A	M	2018-2019	2018-06-28	5
DE_012	Germany	2018-06-28 17:14:00	2018	Autumn	1848.11	59.33	70.7893	4	50.3126	46.251	Russia	Germany	A	M	2018-2019	2018-06-28	5
DE_012	Germany	2018-06-28 17:19:00	2018	Autumn	1853.3	59.33	70.7893	5	50.3023	46.1671	Russia	Germany	A	M	2018-2019	2018-06-28	5
DE_012	Germany	2018-06-28 17:24:00	2018	Autumn	1858.38	59.33	70.7893	4	50.2925	46.0843	Russia	Germany	A	M	2018-2019	2018-06-28	5
DE_012	Germany	2018-06-28 17:30:00	2018	Autumn	1863.22	59.33	70.7893	5	50.2874	45.9996	Russia	Germany	A	M	2018-2019	2018-06-28	5
DE_012	Germany	2018-06-28 17:34:00	2018	Autumn	1867.98	59.33	70.7893	4	50.2843	45.9138	Russia	Germany	A	M	2018-2019	2018-06-28	5
DE_012	Germany	2018-06-28 17:39:00	2018	Autumn	1872.83	59.33	70.7893	5	50.2796	45.8285	Russia	Germany	A	M	2018-2019	2018-06-28	5
DE_012	Germany	2018-06-28 17:45:00	2018	Autumn	1879.21	59.33	70.7893	5	50.2613	45.7334	Russia	Germany	A	M	2018-2019	2018-06-28	5
DE_012	Germany	2018-06-28 17:50:00	2018	Autumn	1886.23	59.33	70.7893	5	50.234	45.6391	Russia	Germany	A	M	2018-2019	2018-06-28	5
DE_012	Germany	2018-06-28 17:54:00	2018	Autumn	1892.82	59.33	70.7893	4	50.202	45.5595	Russia	Germany	A	M	2018-2019	2018-06-28	5
DE_012	Germany	2018-06-28 17:59:00	2018	Autumn	1900.28	59.33	70.7893	4	50.153	45.4873	Russia	Germany	A	M	2018-2019	2018-06-28	5
DE_012	Germany	2018-06-28 18:04:00	2018	Autumn	1906.67	59.33	70.7893	5	50.1336	45.3939	Russia	Germany	A	M	2018-2019	2018-06-28	5
DE_012	Germany	2018-06-28 18:09:00	2018	Autumn	1912.09	59.33	70.7893	4	50.1259	45.3024	Russia	Germany	A	M	2018-2019	2018-06-28	5
DE_012	Germany	2018-06-28 18:14:00	2018	Autumn	1917.06	59.33	70.7893	5	50.1237	45.2116	Russia	Germany	A	M	2018-2019	2018-06-28	5
DE_012	Germany	2018-06-28 18:20:00	2018	Autumn	1922.63	59.33	70.7893	5	50.1167	45.1163	Russia	Germany	A	M	2018-2019	2018-06-28	5
DE_012	Germany	2018-06-28 18:25:00	2018	Autumn	1928.24	59.33	70.7893	5	50.1095	45.0207	Russia	Germany	A	M	2018-2019	2018-06-28	5
DE_012	Germany	2018-06-28 18:30:00	2018	Autumn	1933.21	59.33	70.7893	4	50.105	44.9332	Russia	Germany	A	M	2018-2019	2018-06-28	5
DE_012	Germany	2018-06-28 18:35:00	2018	Autumn	1938.87	59.33	70.7893	4	50.0969	44.8381	Russia	Germany	A	M	2018-2019	2018-06-28	5
DE_012	Germany	2018-06-28 18:40:00	2018	Autumn	1944.43	59.33	70.7893	4	50.0905	44.7423	Russia	Germany	A	M	2018-2019	2018-06-28	5
DE_012	Germany	2018-06-28 18:45:00	2018	Autumn	1950.5	59.33	70.7893	5	50.0853	44.6355	Russia	Germany	A	M	2018-2019	2018-06-28	5
DE_012	Germany	2018-06-28 18:49:00	2018	Autumn	1956.07	59.33	70.7893	4	50.0811	44.5368	Russia	Germany	A	M	2018-2019	2018-06-28	5
DE_012	Germany	2018-06-28 18:55:00	2018	Autumn	1962.16	59.33	70.7893	5	50.0765	44.4287	Russia	Germany	A	M	2018-2019	2018-06-28	5
DE_012	Germany	2018-06-28 19:00:00	2018	Autumn	1967.76	59.33	70.7893	4	50.0762	44.3243	Russia	Germany	A	M	2018-2019	2018-06-28	5
DE_012	Germany	2018-06-28 19:04:00	2018	Autumn	1973.35	59.33	70.7893	4	50.0754	44.2207	Russia	Germany	A	M	2018-2019	2018-06-28	5
DE_012	Germany	2018-06-28 19:10:00	2018	Autumn	1979.36	59.33	70.7893	5	50.0751	44.1087	Russia	Germany	A	M	2018-2019	2018-06-28	5
DE_012	Germany	2018-06-28 19:14:00	2018	Autumn	1984.73	59.33	70.7893	4	50.076	44.007	Russia	Germany	A	M	2018-2019	2018-06-28	5
DE_012	Germany	2018-06-28 19:20:00	2018	Autumn	1990.96	59.33	70.7893	5	50.0803	43.8847	Russia	Germany	A	M	2018-2019	2018-06-28	5
DE_012	Germany	2018-06-28 19:24:00	2018	Autumn	1995.81	59.33	70.7893	4	50.084	43.7892	Russia	Germany	A	M	2018-2019	2018-06-28	5
DE_012	Germany	2018-06-28 19:29:00	2018	Autumn	2001.15	59.33	70.7893	4	50.0905	43.6808	Russia	Germany	A	M	2018-2019	2018-06-28	5
DE_012	Germany	2018-06-28 19:34:00	2018	Autumn	2006.43	59.33	70.7893	5	50.099	43.5708	Russia	Germany	A	M	2018-2019	2018-06-28	5
DE_012	Germany	2018-06-28 19:39:00	2018	Autumn	2011.46	59.33	70.7893	4	50.1082	43.4646	Russia	Germany	A	M	2018-2019	2018-06-28	5
DE_012	Germany	2018-06-28 19:44:00	2018	Autumn	2016.88	59.33	70.7893	5	50.1138	43.3563	Russia	Germany	A	M	2018-2019	2018-06-28	5
DE_012	Germany	2018-06-28 19:49:00	2018	Autumn	2022.44	59.33	70.7893	4	50.1188	43.2464	Russia	Germany	A	M	2018-2019	2018-06-28	5
DE_012	Germany	2018-06-28 19:54:00	2018	Autumn	2026.08	59.33	70.7893	5	50.1356	43.1562	Russia	Germany	A	M	2018-2019	2018-06-28	5
DE_012	Germany	2018-06-28 19:59:00	2018	Autumn	2028.62	59.33	70.7893	4	50.1617	43.0739	Russia	Germany	A	M	2018-2019	2018-06-28	5
DE_012	Germany	2018-06-28 20:04:00	2018	Autumn	2033.61	59.33	70.7893	5	50.1649	42.9773	Russia	Germany	A	M	2018-2019	2018-06-28	5
DE_012	Germany	2018-06-28 20:09:00	2018	Autumn	2038.13	59.33	70.7893	4	50.1714	42.8849	Russia	Germany	A	M	2018-2019	2018-06-28	5
DE_012	Germany	2018-06-28 20:14:00	2018	Autumn	2043.05	59.33	70.7893	5	50.1769	42.7865	Russia	Germany	A	M	2018-2019	2018-06-28	5
DE_012	Germany	2018-06-28 20:19:00	2018	Autumn	2047.96	59.33	70.7893	4	50.1816	42.6896	Russia	Germany	A	M	2018-2019	2018-06-28	5
DE_012	Germany	2018-06-28 20:24:00	2018	Autumn	2052.32	59.33	70.7893	4	50.1938	42.5929	Russia	Germany	A	M	2018-2019	2018-06-28	5
DE_012	Germany	2018-06-28 20:29:00	2018	Autumn	2056.91	59.33	70.7893	5	50.2059	42.4921	Russia	Germany	A	M	2018-2019	2018-06-28	5
DE_012	Germany	2018-06-28 20:34:00	2018	Autumn	2061.29	59.33	70.7893	4	50.2197	42.3931	Russia	Germany	A	M	2018-2019	2018-06-28	5
DE_012	Germany	2018-06-28 20:39:00	2018	Autumn	2066.04	59.33	70.7893	4	50.232	42.2894	Russia	Germany	A	M	2018-2019	2018-06-28	5
DE_012	Germany	2018-06-28 20:44:00	2018	Autumn	2071.61	59.33	70.7893	4	50.2367	42.1807	Russia	Germany	A	M	2018-2019	2018-06-28	5
DE_012	Germany	2018-06-28 20:49:00	2018	Autumn	2076.93	59.33	70.7893	5	50.2463	42.0703	Russia	Germany	A	M	2018-2019	2018-06-28	5
DE_012	Germany	2018-06-28 20:54:00	2018	Autumn	2082.18	59.33	70.7893	4	50.2565	41.9605	Russia	Germany	A	M	2018-2019	2018-06-28	5
DE_012	Germany	2018-06-28 20:59:00	2018	Autumn	2087.17	59.33	70.7893	5	50.2713	41.8496	Russia	Germany	A	M	2018-2019	2018-06-28	5
DE_012	Germany	2018-06-28 21:04:00	2018	Autumn	2092.77	59.33	70.7893	5	50.2827	41.732	Russia	Germany	A	M	2018-2019	2018-06-28	5
DE_012	Germany	2018-06-28 21:09:00	2018	Autumn	2098.71	59.33	70.7893	5	50.2935	41.609	Russia	Germany	A	M	2018-2019	2018-06-28	5
DE_012	Germany	2018-06-28 21:14:00	2018	Autumn	2105.25	59.33	70.7893	4	50.3004	41.4803	Russia	Germany	A	M	2018-2019	2018-06-28	5
DE_012	Germany	2018-06-28 21:20:00	2018	Autumn	2112.1	59.33	70.7893	5	50.3084	41.3447	Russia	Germany	A	M	2018-2019	2018-06-28	5
DE_012	Germany	2018-06-28 21:25:00	2018	Autumn	2118.87	59.33	70.7893	5	50.3137	41.2141	Russia	Germany	A	M	2018-2019	2018-06-28	5
DE_012	Germany	2018-06-28 21:29:00	2018	Autumn	2125.93	59.33	70.7893	4	50.3121	41.0874	Russia	Germany	A	M	2018-2019	2018-06-28	5
DE_012	Germany	2018-06-28 21:35:00	2018	Autumn	2133.39	59.33	70.7893	5	50.3121	40.9512	Russia	Germany	A	M	2018-2019	2018-06-28	5
DE_012	Germany	2018-06-28 21:40:00	2018	Autumn	2139.08	59.33	70.7893	5	50.3279	40.8271	Russia	Germany	A	M	2018-2019	2018-06-28	5
DE_012	Germany	2018-06-28 21:44:00	2018	Autumn	2144.17	59.33	70.7893	4	50.3424	40.7158	Russia	Germany	A	M	2018-2019	2018-06-28	5
DE_012	Germany	2018-06-28 21:49:00	2018	Autumn	2149.56	59.33	70.7893	5	50.3578	40.598	Russia	Germany	A	M	2018-2019	2018-06-28	5
DE_012	Germany	2018-06-28 21:54:00	2018	Autumn	2155.4	59.33	70.7893	5	50.371	40.475	Russia	Germany	A	M	2018-2019	2018-06-28	5
DE_012	Germany	2018-06-28 21:59:00	2018	Autumn	2159.43	59.33	70.7893	4	50.3823	40.3874	Russia	Germany	A	M	2018-2019	2018-06-28	5
DE_012	Germany	2018-06-28 22:04:00	2018	Autumn	2163.12	59.33	70.7893	4	50.3925	40.3075	Russia	Germany	A	M	2018-2019	2018-06-28	5
DE_012	Germany	2018-06-28 22:10:00	2018	Autumn	2165.73	59.33	70.7893	5	50.4214	40.2233	Russia	Germany	A	M	2018-2019	2018-06-28	5
DE_012	Germany	2018-06-28 22:15:00	2018	Autumn	2169.09	59.33	70.7893	4	50.448	40.1288	Russia	Germany	A	M	2018-2019	2018-06-28	5
DE_012	Germany	2018-06-28 22:20:00	2018	Autumn	2172.86	59.33	70.7893	4	50.4752	40.0261	Russia	Germany	A	M	2018-2019	2018-06-28	5
DE_012	Germany	2018-06-28 22:25:00	2018	Autumn	2176.03	59.33	70.7893	5	50.5058	39.9301	Russia	Germany	A	M	2018-2019	2018-06-28	5
DE_012	Germany	2018-06-28 22:30:00	2018	Autumn	2179.04	59.33	70.7893	5	50.5402	39.8325	Russia	Germany	A	M	2018-2019	2018-06-28	5
DE_012	Germany	2018-06-28 22:35:00	2018	Autumn	2183.01	59.33	70.7893	5	50.5705	39.723	Russia	Germany	A	M	2018-2019	2018-06-28	5
DE_012	Germany	2018-06-28 22:39:00	2018	Autumn	2186.3	59.33	70.7893	4	50.5968	39.6306	Russia	Germany	A	M	2018-2019	2018-06-28	5
DE_012	Germany	2018-06-28 22:44:00	2018	Autumn	2189.17	59.33	70.7893	5	50.6337	39.5329	Russia	Germany	A	M	2018-2019	2018-06-28	5
DE_012	Germany	2018-06-28 22:49:00	2018	Autumn	2191.78	59.33	70.7893	4	50.671	39.4396	Russia	Germany	A	M	2018-2019	2018-06-28	5
DE_012	Germany	2018-06-28 22:54:00	2018	Autumn	2193.68	59.33	70.7893	5	50.7141	39.3521	Russia	Germany	A	M	2018-2019	2018-06-28	5
DE_012	Germany	2018-06-28 22:59:00	2018	Autumn	2195.36	59.33	70.7893	4	50.7569	39.2692	Russia	Germany	A	M	2018-2019	2018-06-28	5
DE_012	Germany	2018-06-28 23:04:00	2018	Autumn	2196.98	59.33	70.7893	5	50.7996	39.1875	Russia	Germany	A	M	2018-2019	2018-06-28	5
DE_012	Germany	2018-06-28 23:09:00	2018	Autumn	2199.05	59.33	70.7893	4	50.8387	39.1024	Russia	Germany	A	M	2018-2019	2018-06-28	5
DE_012	Germany	2018-06-28 23:14:00	2018	Autumn	2201.15	59.33	70.7893	5	50.878	39.0168	Russia	Germany	A	M	2018-2019	2018-06-28	5
DE_012	Germany	2018-06-28 23:19:00	2018	Autumn	2203.09	59.33	70.7893	4	50.9188	38.9325	Russia	Germany	A	M	2018-2019	2018-06-28	5
DE_012	Germany	2018-06-28 23:24:00	2018	Autumn	2205.32	59.33	70.7893	5	50.955	38.8486	Russia	Germany	A	M	2018-2019	2018-06-28	5
DE_012	Germany	2018-06-28 23:29:00	2018	Autumn	2206.74	59.33	70.7893	4	51.0012	38.7673	Russia	Germany	A	M	2018-2019	2018-06-28	5
DE_012	Germany	2018-06-28 23:34:00	2018	Autumn	2208.25	59.33	70.7893	4	51.0443	38.6884	Russia	Germany	A	M	2018-2019	2018-06-28	5
DE_012	Germany	2018-06-28 23:39:00	2018	Autumn	2209.99	59.33	70.7893	5	51.0854	38.6079	Russia	Germany	A	M	2018-2019	2018-06-28	5
DE_012	Germany	2018-06-28 23:44:00	2018	Autumn	2211.64	59.33	70.7893	4	51.1272	38.5283	Russia	Germany	A	M	2018-2019	2018-06-28	5
DE_012	Germany	2018-06-28 23:49:00	2018	Autumn	2213.43	59.33	70.7893	5	51.1668	38.4492	Russia	Germany	A	M	2018-2019	2018-06-28	5
DE_012	Germany	2018-06-28 23:54:00	2018	Autumn	2216.07	59.33	70.7893	5	51.201	38.3612	Russia	Germany	A	M	2018-2019	2018-06-28	5
DE_012	Germany	2018-06-28 23:59:00	2018	Autumn	2218.79	59.33	70.7893	4	51.2343	38.2731	Russia	Germany	A	M	2018-2019	2018-06-28	5
DE_012	Germany	2018-06-29 00:05:00	2018	Autumn	2222.18	59.33	70.7893	5	51.266	38.175	Russia	Germany	A	M	2018-2019	2018-06-29	5
DE_012	Germany	2018-06-29 00:09:00	2018	Autumn	2225.82	59.33	70.7893	4	51.294	38.0771	Russia	Germany	A	M	2018-2019	2018-06-29	5
DE_012	Germany	2018-06-29 00:14:00	2018	Autumn	2229.42	59.33	70.7893	5	51.3278	37.9731	Russia	Germany	A	M	2018-2019	2018-06-29	5
DE_012	Germany	2018-06-29 00:19:00	2018	Autumn	2232.89	59.33	70.7893	5	51.3653	37.8672	Russia	Germany	A	M	2018-2019	2018-06-29	5
DE_012	Germany	2018-06-29 00:25:00	2018	Autumn	2236.79	59.33	70.7893	5	51.402	37.7547	Russia	Germany	A	M	2018-2019	2018-06-29	5
DE_012	Germany	2018-06-29 00:29:00	2018	Autumn	2240.6	59.33	70.7893	4	51.4333	37.6504	Russia	Germany	A	M	2018-2019	2018-06-29	5
DE_012	Germany	2018-06-29 00:34:00	2018	Autumn	2244.97	59.33	70.7893	5	51.4639	37.5369	Russia	Germany	A	M	2018-2019	2018-06-29	5
DE_012	Germany	2018-06-29 00:39:00	2018	Autumn	2249.52	59.33	70.7893	4	51.4915	37.4239	Russia	Germany	A	M	2018-2019	2018-06-29	5
DE_012	Germany	2018-06-29 00:44:00	2018	Autumn	2253.54	59.33	70.7893	4	51.524	37.3148	Russia	Germany	A	M	2018-2019	2018-06-29	5
DE_012	Germany	2018-06-29 00:53:00	2018	Autumn	2261.2	59.33	70.7893	8	51.5714	37.1238	Russia	Germany	A	M	2018-2019	2018-06-29	5
DE_012	Germany	2018-06-29 00:57:00	2018	Autumn	2266.1	59.33	70.7893	4	51.5963	37.0083	Russia	Germany	A	M	2018-2019	2018-06-29	5
DE_012	Germany	2018-06-29 01:02:00	2018	Autumn	2271.24	59.33	70.7893	4	51.621	36.8886	Russia	Germany	A	M	2018-2019	2018-06-29	5
DE_012	Germany	2018-06-29 01:07:00	2018	Autumn	2275.67	59.33	70.7893	5	51.6523	36.7741	Russia	Germany	A	M	2018-2019	2018-06-29	5
DE_012	Germany	2018-06-29 01:12:00	2018	Autumn	2280.71	59.33	70.7893	4	51.6749	36.6589	Russia	Germany	A	M	2018-2019	2018-06-29	5
DE_012	Germany	2018-06-29 01:17:00	2018	Autumn	2285.04	59.33	70.7893	4	51.7029	36.55	Russia	Germany	A	M	2018-2019	2018-06-29	5
DE_012	Germany	2018-06-29 01:22:00	2018	Autumn	2289.42	59.33	70.7893	5	51.7304	36.4413	Russia	Germany	A	M	2018-2019	2018-06-29	5
DE_012	Germany	2018-06-29 01:27:00	2018	Autumn	2293.52	59.33	70.7893	4	51.7605	36.3345	Russia	Germany	A	M	2018-2019	2018-06-29	5
DE_012	Germany	2018-06-29 01:32:00	2018	Autumn	2297.05	59.33	70.7893	5	51.796	36.2317	Russia	Germany	A	M	2018-2019	2018-06-29	5
DE_012	Germany	2018-06-29 01:38:00	2018	Autumn	2302.08	59.33	70.7893	5	51.8244	36.1105	Russia	Germany	A	M	2018-2019	2018-06-29	5
DE_012	Germany	2018-06-29 01:42:00	2018	Autumn	2305.54	59.33	70.7893	4	51.8518	36.0183	Russia	Germany	A	M	2018-2019	2018-06-29	5
DE_012	Germany	2018-06-29 01:47:00	2018	Autumn	2309.41	59.33	70.7893	4	51.8874	35.9099	Russia	Germany	A	M	2018-2019	2018-06-29	5
DE_012	Germany	2018-06-29 01:52:00	2018	Autumn	2314.8	59.33	70.7893	5	51.9095	35.7897	Russia	Germany	A	M	2018-2019	2018-06-29	5
DE_012	Germany	2018-06-29 01:57:00	2018	Autumn	2320.34	59.33	70.7893	4	51.9274	35.6716	Russia	Germany	A	M	2018-2019	2018-06-29	5
DE_012	Germany	2018-06-29 02:02:00	2018	Autumn	2325.83	59.33	70.7893	5	51.9466	35.5531	Russia	Germany	A	M	2018-2019	2018-06-29	5
DE_012	Germany	2018-06-29 02:07:00	2018	Autumn	2330.94	59.33	70.7893	4	51.968	35.4387	Russia	Germany	A	M	2018-2019	2018-06-29	5
DE_012	Germany	2018-06-29 02:12:00	2018	Autumn	2336.62	59.33	70.7893	5	51.9844	35.3202	Russia	Germany	A	M	2018-2019	2018-06-29	5
DE_012	Germany	2018-06-29 02:17:00	2018	Autumn	2342.23	59.33	70.7893	4	51.9982	35.2055	Russia	Germany	A	M	2018-2019	2018-06-29	5
DE_012	Germany	2018-06-29 02:22:00	2018	Autumn	2347.94	59.33	70.7893	5	52.0135	35.0876	Russia	Germany	A	M	2018-2019	2018-06-29	5
DE_012	Germany	2018-06-29 02:27:00	2018	Autumn	2353.39	59.33	70.7893	5	52.0297	34.9734	Russia	Germany	A	M	2018-2019	2018-06-29	5
DE_012	Germany	2018-06-29 02:32:00	2018	Autumn	2358.72	59.33	70.7893	4	52.0443	34.863	Russia	Germany	A	M	2018-2019	2018-06-29	5
DE_012	Germany	2018-06-29 02:38:00	2018	Autumn	2364.7	59.33	70.7893	5	52.0618	34.738	Russia	Germany	A	M	2018-2019	2018-06-29	5
DE_012	Germany	2018-06-29 02:42:00	2018	Autumn	2369.62	59.33	70.7893	4	52.0786	34.6325	Russia	Germany	A	M	2018-2019	2018-06-29	5
DE_012	Germany	2018-06-29 02:47:00	2018	Autumn	2374.85	59.33	70.7893	5	52.0981	34.5186	Russia	Germany	A	M	2018-2019	2018-06-29	5
DE_012	Germany	2018-06-29 02:52:00	2018	Autumn	2379.7	59.33	70.7893	4	52.1209	34.4078	Russia	Germany	A	M	2018-2019	2018-06-29	5
DE_012	Germany	2018-06-29 02:57:00	2018	Autumn	2384.38	59.33	70.7893	5	52.1463	34.2973	Russia	Germany	A	M	2018-2019	2018-06-29	5
DE_012	Germany	2018-06-29 03:02:00	2018	Autumn	2389.31	59.33	70.7893	4	52.1664	34.1883	Russia	Germany	A	M	2018-2019	2018-06-29	5
DE_012	Germany	2018-06-29 03:07:00	2018	Autumn	2394.34	59.33	70.7893	5	52.1853	34.0788	Russia	Germany	A	M	2018-2019	2018-06-29	5
DE_012	Germany	2018-06-29 03:13:00	2018	Autumn	2399.72	59.33	70.7893	5	52.2031	33.9643	Russia	Germany	A	M	2018-2019	2018-06-29	5
DE_012	Germany	2018-06-29 03:17:00	2018	Autumn	2404.5	59.33	70.7893	4	52.22	33.8614	Russia	Germany	A	M	2018-2019	2018-06-29	5
DE_012	Germany	2018-06-29 03:22:00	2018	Autumn	2409.26	59.33	70.7893	5	52.2421	33.7535	Russia	Germany	A	M	2018-2019	2018-06-29	5
DE_012	Germany	2018-06-29 03:27:00	2018	Autumn	2414.07	59.33	70.7893	5	52.2624	33.6464	Russia	Germany	A	M	2018-2019	2018-06-29	5
DE_012	Germany	2018-06-29 03:32:00	2018	Autumn	2418.76	59.33	70.7893	4	52.278	33.5469	Russia	Germany	A	M	2018-2019	2018-06-29	5
DE_012	Germany	2018-06-29 03:37:00	2018	Autumn	2423.65	59.33	70.7893	5	52.2964	33.4405	Russia	Germany	A	M	2018-2019	2018-06-29	5
DE_012	Germany	2018-06-29 03:42:00	2018	Autumn	2428.1	59.33	70.7893	4	52.3139	33.3431	Russia	Germany	A	M	2018-2019	2018-06-29	5
DE_012	Germany	2018-06-29 03:47:00	2018	Autumn	2432.46	59.33	70.7893	5	52.3361	33.2421	Russia	Germany	A	M	2018-2019	2018-06-29	5
DE_012	Germany	2018-06-29 03:52:00	2018	Autumn	2437.01	59.33	70.7893	5	52.3586	33.1375	Russia	Germany	A	M	2018-2019	2018-06-29	5
DE_012	Germany	2018-06-29 03:57:00	2018	Autumn	2441.56	59.33	70.7893	5	52.381	33.033	Russia	Germany	A	M	2018-2019	2018-06-29	5
DE_012	Germany	2018-06-29 04:02:00	2018	Autumn	2445.97	59.33	70.7893	4	52.3997	32.935	Russia	Germany	A	M	2018-2019	2018-06-29	5
DE_012	Germany	2018-06-29 04:07:00	2018	Autumn	2450.67	59.33	70.7893	4	52.4185	32.832	Russia	Germany	A	M	2018-2019	2018-06-29	5
DE_012	Germany	2018-06-29 04:12:00	2018	Autumn	2454.98	59.33	70.7893	5	52.4437	32.7289	Russia	Germany	A	M	2018-2019	2018-06-29	5
DE_012	Germany	2018-06-29 04:17:00	2018	Autumn	2458.98	59.33	70.7893	4	52.4656	32.635	Russia	Germany	A	M	2018-2019	2018-06-29	5
DE_012	Germany	2018-06-29 04:23:00	2018	Autumn	2462.97	59.33	70.7893	5	52.4926	32.5356	Russia	Germany	A	M	2018-2019	2018-06-29	5
DE_012	Germany	2018-06-29 04:27:00	2018	Autumn	2466.71	59.33	70.7893	4	52.5194	32.441	Russia	Germany	A	M	2018-2019	2018-06-29	5
DE_012	Germany	2018-06-29 04:33:00	2018	Autumn	2471.27	59.33	70.7893	5	52.5308	32.3484	Russia	Germany	A	M	2018-2019	2018-06-29	5
DE_012	Germany	2018-06-29 04:37:00	2018	Autumn	2475.86	59.33	70.7893	4	52.5425	32.2549	Russia	Germany	A	M	2018-2019	2018-06-29	5
DE_012	Germany	2018-06-29 04:42:00	2018	Autumn	2480.31	59.33	70.7893	4	52.5577	32.1604	Russia	Germany	A	M	2018-2019	2018-06-29	5
DE_012	Germany	2018-06-29 04:47:00	2018	Autumn	2484.43	59.33	70.7893	4	52.5569	32.0886	Russia	Germany	A	M	2018-2019	2018-06-29	5
DE_012	Germany	2018-06-29 04:52:00	2018	Autumn	2487.41	59.33	70.7893	5	52.5522	32.041	Russia	Germany	A	M	2018-2019	2018-06-29	5
DE_012	Germany	2018-06-29 04:57:00	2018	Autumn	2491.27	59.33	70.7893	5	52.5426	31.9831	Russia	Germany	A	M	2018-2019	2018-06-29	5
DE_012	Germany	2018-06-29 05:02:00	2018	Autumn	2495.56	59.33	70.7893	5	52.5378	31.9128	Russia	Germany	A	M	2018-2019	2018-06-29	5
DE_012	Germany	2018-06-29 05:07:00	2018	Autumn	2499.26	59.33	70.7893	4	52.5553	31.8288	Russia	Germany	A	M	2018-2019	2018-06-29	5
DE_012	Germany	2018-06-29 05:12:00	2018	Autumn	2502.18	59.33	70.7893	4	52.5747	31.7567	Russia	Germany	A	M	2018-2019	2018-06-29	5
DE_012	Germany	2018-06-29 05:17:00	2018	Autumn	2506.53	59.33	70.7893	5	52.5874	31.6662	Russia	Germany	A	M	2018-2019	2018-06-29	5
DE_012	Germany	2018-06-29 05:22:00	2018	Autumn	2511.1	59.33	70.7893	5	52.5885	31.5847	Russia	Germany	A	M	2018-2019	2018-06-29	5
DE_012	Germany	2018-06-29 05:27:00	2018	Autumn	2514.93	59.33	70.7893	4	52.5744	31.5322	Russia	Germany	A	M	2018-2019	2018-06-29	5
DE_012	Germany	2018-06-29 05:32:00	2018	Autumn	2514.91	59.33	70.7893	5	52.5748	31.5321	Russia	Germany	A	M	2018-2019	2018-06-29	5
DE_012	Germany	2018-06-29 05:37:00	2018	Autumn	2514.9	59.33	70.7893	4	52.5748	31.5321	Russia	Germany	A	M	2018-2019	2018-06-29	5
DE_012	Germany	2018-06-29 05:42:00	2018	Autumn	2514.87	59.33	70.7893	5	52.5752	31.5324	Russia	Germany	A	M	2018-2019	2018-06-29	5
DE_012	Germany	2018-06-29 05:47:00	2018	Autumn	2514.87	59.33	70.7893	4	52.5751	31.5325	Russia	Germany	A	M	2018-2019	2018-06-29	5
DE_012	Germany	2018-06-29 05:52:00	2018	Autumn	2514.87	59.33	70.7893	5	52.575	31.5325	Russia	Germany	A	M	2018-2019	2018-06-29	5
DE_012	Germany	2018-06-29 05:57:00	2018	Autumn	2514.88	59.33	70.7893	4	52.5749	31.5325	Russia	Germany	A	M	2018-2019	2018-06-29	5
DE_012	Germany	2018-06-29 06:02:00	2018	Autumn	2513.99	59.33	70.7893	5	52.5859	31.5364	Russia	Germany	A	M	2018-2019	2018-06-29	5
DE_012	Germany	2018-06-29 06:07:00	2018	Autumn	2517.91	59.33	70.7893	5	52.5792	31.4745	Russia	Germany	A	M	2018-2019	2018-06-29	5
DE_012	Germany	2018-06-29 06:12:00	2018	Autumn	2522.75	59.33	70.7893	5	52.5671	31.402	Russia	Germany	A	M	2018-2019	2018-06-29	5
DE_012	Germany	2018-06-29 06:17:00	2018	Autumn	2527.61	59.33	70.7893	4	52.5567	31.3275	Russia	Germany	A	M	2018-2019	2018-06-29	5
DE_012	Germany	2018-06-29 06:22:00	2018	Autumn	2532.37	59.33	70.7893	4	52.5498	31.2509	Russia	Germany	A	M	2018-2019	2018-06-29	5
DE_012	Germany	2018-06-29 06:27:00	2018	Autumn	2536.05	59.33	70.7893	5	52.5547	31.1807	Russia	Germany	A	M	2018-2019	2018-06-29	5
DE_012	Germany	2018-06-29 06:32:00	2018	Autumn	2539.25	59.33	70.7893	5	52.5445	31.1351	Russia	Germany	A	M	2018-2019	2018-06-29	5
DE_012	Germany	2018-06-29 06:37:00	2018	Autumn	2540.14	59.33	70.7893	4	52.5476	31.1161	Russia	Germany	A	M	2018-2019	2018-06-29	5
DE_012	Germany	2018-06-29 06:43:00	2018	Autumn	2542.15	59.33	70.7893	5	52.5637	31.0637	Russia	Germany	A	M	2018-2019	2018-06-29	5
DE_012	Germany	2018-06-29 06:48:00	2018	Autumn	2543.39	59.33	70.7893	5	52.5879	31.016	Russia	Germany	A	M	2018-2019	2018-06-29	5
DE_012	Germany	2018-06-29 06:52:00	2018	Autumn	2542.2	59.33	70.7893	4	52.6099	31.0135	Russia	Germany	A	M	2018-2019	2018-06-29	5
DE_012	Germany	2018-06-29 06:57:00	2018	Autumn	2544.19	59.33	70.7893	4	52.6124	30.9758	Russia	Germany	A	M	2018-2019	2018-06-29	5
DE_012	Germany	2018-06-29 07:02:00	2018	Autumn	2544.18	59.33	70.7893	4	52.6124	30.9759	Russia	Germany	A	M	2018-2019	2018-06-29	5
DE_012	Germany	2018-06-29 07:07:00	2018	Autumn	2545.98	59.33	70.7893	5	52.6179	30.9383	Russia	Germany	A	M	2018-2019	2018-06-29	5
DE_012	Germany	2018-06-29 07:12:00	2018	Autumn	2549.37	59.33	70.7893	4	52.6234	30.8727	Russia	Germany	A	M	2018-2019	2018-06-29	5
DE_012	Germany	2018-06-29 07:17:00	2018	Autumn	2552.59	59.33	70.7893	4	52.6349	30.8036	Russia	Germany	A	M	2018-2019	2018-06-29	5
DE_012	Germany	2018-06-29 07:22:00	2018	Autumn	2556.51	59.33	70.7893	5	52.6363	30.7331	Russia	Germany	A	M	2018-2019	2018-06-29	5
DE_012	Germany	2018-06-29 07:28:00	2018	Autumn	2561.28	59.33	70.7893	5	52.6288	30.6571	Russia	Germany	A	M	2018-2019	2018-06-29	5
DE_012	Germany	2018-06-29 07:32:00	2018	Autumn	2565.27	59.33	70.7893	4	52.6244	30.5913	Russia	Germany	A	M	2018-2019	2018-06-29	5
DE_012	Germany	2018-06-29 07:37:00	2018	Autumn	2569.41	59.33	70.7893	5	52.6264	30.5163	Russia	Germany	A	M	2018-2019	2018-06-29	5
DE_012	Germany	2018-06-29 07:42:00	2018	Autumn	2573.56	59.33	70.7893	4	52.627	30.4425	Russia	Germany	A	M	2018-2019	2018-06-29	5
DE_012	Germany	2018-06-29 07:47:00	2018	Autumn	2578.1	59.33	70.7893	5	52.6222	30.3674	Russia	Germany	A	M	2018-2019	2018-06-29	5
DE_012	Germany	2018-06-29 07:52:00	2018	Autumn	2580.43	59.33	70.7893	4	52.6389	30.3086	Russia	Germany	A	M	2018-2019	2018-06-29	5
DE_012	Germany	2018-06-29 07:57:00	2018	Autumn	2583.09	59.33	70.7893	5	52.6538	30.2459	Russia	Germany	A	M	2018-2019	2018-06-29	5
DE_012	Germany	2018-06-29 08:02:00	2018	Autumn	2586.1	59.33	70.7893	4	52.6626	30.1834	Russia	Germany	A	M	2018-2019	2018-06-29	5
DE_012	Germany	2018-06-29 08:07:00	2018	Autumn	2589.95	59.33	70.7893	4	52.667	30.111	Russia	Germany	A	M	2018-2019	2018-06-29	5
DE_012	Germany	2018-06-29 08:12:00	2018	Autumn	2593.6	59.33	70.7893	4	52.6713	30.0419	Russia	Germany	A	M	2018-2019	2018-06-29	5
DE_012	Germany	2018-06-29 08:17:00	2018	Autumn	2598.1	59.33	70.7893	5	52.6666	29.9675	Russia	Germany	A	M	2018-2019	2018-06-29	5
DE_012	Germany	2018-06-29 08:22:00	2018	Autumn	2602.2	59.33	70.7893	4	52.6613	29.9008	Russia	Germany	A	M	2018-2019	2018-06-29	5
DE_012	Germany	2018-06-29 08:27:00	2018	Autumn	2606.09	59.33	70.7893	5	52.6587	29.8349	Russia	Germany	A	M	2018-2019	2018-06-29	5
DE_012	Germany	2018-06-29 08:32:00	2018	Autumn	2609.67	59.33	70.7893	4	52.6579	29.7727	Russia	Germany	A	M	2018-2019	2018-06-29	5
DE_012	Germany	2018-06-29 08:37:00	2018	Autumn	2613.5	59.33	70.7893	4	52.6546	29.7087	Russia	Germany	A	M	2018-2019	2018-06-29	5
DE_012	Germany	2018-06-29 08:42:00	2018	Autumn	2617.55	59.33	70.7893	4	52.6469	29.6453	Russia	Germany	A	M	2018-2019	2018-06-29	5
DE_012	Germany	2018-06-29 08:47:00	2018	Autumn	2621.46	59.33	70.7893	5	52.6413	29.5823	Russia	Germany	A	M	2018-2019	2018-06-29	5
DE_012	Germany	2018-06-29 08:52:00	2018	Autumn	2625.49	59.33	70.7893	4	52.6339	29.5191	Russia	Germany	A	M	2018-2019	2018-06-29	5
DE_012	Germany	2018-06-29 08:57:00	2018	Autumn	2629.42	59.33	70.7893	4	52.6241	29.4603	Russia	Germany	A	M	2018-2019	2018-06-29	5
DE_012	Germany	2018-06-29 09:02:00	2018	Autumn	2633.43	59.33	70.7893	5	52.6108	29.4037	Russia	Germany	A	M	2018-2019	2018-06-29	5
DE_012	Germany	2018-06-29 09:07:00	2018	Autumn	2637.21	59.33	70.7893	5	52.6045	29.3438	Russia	Germany	A	M	2018-2019	2018-06-29	5
DE_012	Germany	2018-06-29 09:12:00	2018	Autumn	2640.99	59.33	70.7893	4	52.5988	29.2832	Russia	Germany	A	M	2018-2019	2018-06-29	5
DE_012	Germany	2018-06-29 09:18:00	2018	Autumn	2645.28	59.33	70.7893	5	52.5962	29.2102	Russia	Germany	A	M	2018-2019	2018-06-29	5
DE_012	Germany	2018-06-29 09:22:00	2018	Autumn	2649.19	59.33	70.7893	4	52.5971	29.1403	Russia	Germany	A	M	2018-2019	2018-06-29	5
DE_012	Germany	2018-06-29 09:27:00	2018	Autumn	2653.08	59.33	70.7893	5	52.605	29.0632	Russia	Germany	A	M	2018-2019	2018-06-29	5
DE_012	Germany	2018-06-29 09:32:00	2018	Autumn	2656.42	59.33	70.7893	4	52.6175	28.9909	Russia	Germany	A	M	2018-2019	2018-06-29	5
DE_012	Germany	2018-06-29 09:37:00	2018	Autumn	2659.68	59.33	70.7893	5	52.6332	28.9167	Russia	Germany	A	M	2018-2019	2018-06-29	5
DE_012	Germany	2018-06-29 09:42:00	2018	Autumn	2662.89	59.33	70.7893	4	52.6443	28.8482	Russia	Germany	A	M	2018-2019	2018-06-29	5
DE_012	Germany	2018-06-29 09:47:00	2018	Autumn	2665.73	59.33	70.7893	5	52.6569	28.7846	Russia	Germany	A	M	2018-2019	2018-06-29	5
DE_012	Germany	2018-06-29 09:52:00	2018	Autumn	2668.43	59.33	70.7893	4	52.6702	28.723	Russia	Germany	A	M	2018-2019	2018-06-29	5
DE_012	Germany	2018-06-29 09:57:00	2018	Autumn	2671.61	59.33	70.7893	4	52.6794	28.657	Russia	Germany	A	M	2018-2019	2018-06-29	5
DE_012	Germany	2018-06-29 10:02:00	2018	Autumn	2675.05	59.33	70.7893	5	52.6852	28.5902	Russia	Germany	A	M	2018-2019	2018-06-29	5
DE_012	Germany	2018-06-29 10:07:00	2018	Autumn	2678.93	59.33	70.7893	4	52.6887	28.5179	Russia	Germany	A	M	2018-2019	2018-06-29	5
DE_012	Germany	2018-06-29 10:12:00	2018	Autumn	2682.54	59.33	70.7893	4	52.6946	28.448	Russia	Germany	A	M	2018-2019	2018-06-29	5
DE_012	Germany	2018-06-29 10:17:00	2018	Autumn	2686.12	59.33	70.7893	5	52.7039	28.3748	Russia	Germany	A	M	2018-2019	2018-06-29	5
DE_012	Germany	2018-06-29 10:22:00	2018	Autumn	2689.37	59.33	70.7893	4	52.7158	28.3047	Russia	Germany	A	M	2018-2019	2018-06-29	5
DE_012	Germany	2018-06-29 10:27:00	2018	Autumn	2692.16	59.33	70.7893	5	52.728	28.2425	Russia	Germany	A	M	2018-2019	2018-06-29	5
DE_012	Germany	2018-06-29 10:32:00	2018	Autumn	2695.32	59.33	70.7893	5	52.7336	28.1808	Russia	Germany	A	M	2018-2019	2018-06-29	5
DE_012	Germany	2018-06-29 10:37:00	2018	Autumn	2698.84	59.33	70.7893	4	52.7376	28.1145	Russia	Germany	A	M	2018-2019	2018-06-29	5
DE_012	Germany	2018-06-29 10:42:00	2018	Autumn	2701.41	59.33	70.7893	4	52.748	28.058	Russia	Germany	A	M	2018-2019	2018-06-29	5
DE_012	Germany	2018-06-29 10:47:00	2018	Autumn	2702.02	59.33	70.7893	5	52.7716	28.0221	Russia	Germany	A	M	2018-2019	2018-06-29	5
DE_012	Germany	2018-06-29 10:52:00	2018	Autumn	2701.58	59.33	70.7893	4	52.801	27.9989	Russia	Germany	A	M	2018-2019	2018-06-29	5
DE_012	Germany	2018-06-29 10:57:00	2018	Autumn	2699.97	59.33	70.7893	5	52.8328	27.9936	Russia	Germany	A	M	2018-2019	2018-06-29	5
DE_012	Germany	2018-06-29 11:02:00	2018	Autumn	2701.53	59.33	70.7893	5	52.8388	27.9596	Russia	Germany	A	M	2018-2019	2018-06-29	5
DE_012	Germany	2018-06-29 11:07:00	2018	Autumn	2701.54	59.33	70.7893	5	52.8438	27.9542	Russia	Germany	A	M	2018-2019	2018-06-29	5
DE_012	Germany	2018-06-29 11:12:00	2018	Autumn	2701.54	59.33	70.7893	4	52.8437	27.9543	Russia	Germany	A	M	2018-2019	2018-06-29	5
DE_012	Germany	2018-06-29 11:17:00	2018	Autumn	2701.55	59.33	70.7893	5	52.8435	27.9543	Russia	Germany	A	M	2018-2019	2018-06-29	5
DE_012	Germany	2018-06-29 11:22:00	2018	Autumn	2701.52	59.33	70.7893	4	52.8436	27.9548	Russia	Germany	A	M	2018-2019	2018-06-29	5
DE_012	Germany	2018-06-29 11:27:00	2018	Autumn	2701.54	59.33	70.7893	5	52.8435	27.9546	Russia	Germany	A	M	2018-2019	2018-06-29	5
DE_012	Germany	2018-06-29 11:32:00	2018	Autumn	2701.56	59.33	70.7893	4	52.8434	27.9543	Russia	Germany	A	M	2018-2019	2018-06-29	5
DE_012	Germany	2018-06-29 11:37:00	2018	Autumn	2701.55	59.33	70.7893	4	52.8438	27.954	Russia	Germany	A	M	2018-2019	2018-06-29	5
DE_012	Germany	2018-06-29 11:42:00	2018	Autumn	2701.56	59.33	70.7893	4	52.8441	27.9536	Russia	Germany	A	M	2018-2019	2018-06-29	5
DE_012	Germany	2018-06-29 11:47:00	2018	Autumn	2701.57	59.33	70.7893	5	52.8444	27.9532	Russia	Germany	A	M	2018-2019	2018-06-29	5
DE_012	Germany	2018-06-29 11:52:00	2018	Autumn	2701.57	59.33	70.7893	4	52.8446	27.9529	Russia	Germany	A	M	2018-2019	2018-06-29	5
DE_012	Germany	2018-06-29 11:57:00	2018	Autumn	2701.58	59.33	70.7893	5	52.8449	27.9523	Russia	Germany	A	M	2018-2019	2018-06-29	5
DE_012	Germany	2018-06-29 12:02:00	2018	Autumn	2701.57	59.33	70.7893	5	52.8452	27.9522	Russia	Germany	A	M	2018-2019	2018-06-29	5
DE_012	Germany	2018-06-29 12:08:00	2018	Autumn	2701.57	59.33	70.7893	5	52.8455	27.9518	Russia	Germany	A	M	2018-2019	2018-06-29	5
DE_012	Germany	2018-06-29 12:12:00	2018	Autumn	2702.35	59.33	70.7893	4	52.853	27.9302	Russia	Germany	A	M	2018-2019	2018-06-29	5
DE_012	Germany	2018-06-29 12:17:00	2018	Autumn	2703.09	59.33	70.7893	5	52.8741	27.895	Russia	Germany	A	M	2018-2019	2018-06-29	5
DE_012	Germany	2018-06-29 12:22:00	2018	Autumn	2703.44	59.33	70.7893	4	52.9008	27.8606	Russia	Germany	A	M	2018-2019	2018-06-29	5
DE_012	Germany	2018-06-29 12:27:00	2018	Autumn	2703.18	59.33	70.7893	4	52.9307	27.8335	Russia	Germany	A	M	2018-2019	2018-06-29	5
DE_012	Germany	2018-06-29 12:32:00	2018	Autumn	2702.33	59.33	70.7893	4	52.9673	27.81	Russia	Germany	A	M	2018-2019	2018-06-29	5
DE_012	Germany	2018-06-29 12:37:00	2018	Autumn	2701.94	59.33	70.7893	5	53.0034	27.7791	Russia	Germany	A	M	2018-2019	2018-06-29	5
DE_012	Germany	2018-06-29 12:38:00	2018	Autumn	2701.98	59.33	70.7893	1	53.0109	27.7705	Russia	Germany	A	M	2018-2019	2018-06-29	5
DE_012	Germany	2018-06-29 12:39:00	2018	Autumn	2701.95	59.33	70.7893	0	53.0174	27.7643	Russia	Germany	A	M	2018-2019	2018-06-29	5
DE_012	Germany	2018-06-29 12:40:00	2018	Autumn	2701.94	59.33	70.7893	0	53.0247	27.7568	Russia	Germany	A	M	2018-2019	2018-06-29	5
DE_012	Germany	2018-06-29 12:41:00	2018	Autumn	2702.01	59.33	70.7893	1	53.0314	27.7484	Russia	Germany	A	M	2018-2019	2018-06-29	5
DE_012	Germany	2018-06-29 12:42:00	2018	Autumn	2702.02	59.33	70.7893	1	53.0393	27.74	Russia	Germany	A	M	2018-2019	2018-06-29	5
DE_012	Germany	2018-06-29 12:43:00	2018	Autumn	2702.08	59.33	70.7893	1	53.047	27.7309	Russia	Germany	A	M	2018-2019	2018-06-29	5
DE_012	Germany	2018-06-29 12:44:00	2018	Autumn	2702.11	59.33	70.7893	0	53.0539	27.7233	Russia	Germany	A	M	2018-2019	2018-06-29	5
DE_012	Germany	2018-06-29 12:46:00	2018	Autumn	2702.45	59.33	70.7893	1	53.0633	27.7073	Russia	Germany	A	M	2018-2019	2018-06-29	5
DE_012	Germany	2018-06-29 12:47:00	2018	Autumn	2702.26	59.33	70.7893	1	53.0662	27.7077	Russia	Germany	A	M	2018-2019	2018-06-29	5
DE_012	Germany	2018-06-29 12:48:00	2018	Autumn	2702.16	59.33	70.7893	0	53.0681	27.7073	Russia	Germany	A	M	2018-2019	2018-06-29	5
DE_012	Germany	2018-06-29 12:49:00	2018	Autumn	2701.97	59.33	70.7893	1	53.071	27.7078	Russia	Germany	A	M	2018-2019	2018-06-29	5
DE_012	Germany	2018-06-29 12:50:00	2018	Autumn	2701.92	59.33	70.7893	0	53.0718	27.7078	Russia	Germany	A	M	2018-2019	2018-06-29	5
DE_012	Germany	2018-06-29 12:51:00	2018	Autumn	2701.94	59.33	70.7893	1	53.0743	27.7048	Russia	Germany	A	M	2018-2019	2018-06-29	5
DE_012	Germany	2018-06-29 12:52:00	2018	Autumn	2702.07	59.33	70.7893	1	53.0751	27.7017	Russia	Germany	A	M	2018-2019	2018-06-29	5
DE_012	Germany	2018-06-29 12:53:00	2018	Autumn	2702.11	59.33	70.7893	0	53.078	27.6979	Russia	Germany	A	M	2018-2019	2018-06-29	5
DE_012	Germany	2018-06-29 12:54:00	2018	Autumn	2702.33	59.33	70.7893	1	53.0832	27.6885	Russia	Germany	A	M	2018-2019	2018-06-29	5
DE_012	Germany	2018-06-29 12:55:00	2018	Autumn	2702.54	59.33	70.7893	0	53.0881	27.6798	Russia	Germany	A	M	2018-2019	2018-06-29	5
DE_012	Germany	2018-06-29 12:56:00	2018	Autumn	2702.81	59.33	70.7893	1	53.0932	27.6697	Russia	Germany	A	M	2018-2019	2018-06-29	5
DE_012	Germany	2018-06-29 12:57:00	2018	Autumn	2703.09	59.33	70.7893	0	53.0974	27.6605	Russia	Germany	A	M	2018-2019	2018-06-29	5
DE_012	Germany	2018-06-29 12:58:00	2018	Autumn	2703.39	59.33	70.7893	1	53.1018	27.6504	Russia	Germany	A	M	2018-2019	2018-06-29	5
DE_012	Germany	2018-06-29 12:59:00	2018	Autumn	2703.77	59.33	70.7893	1	53.1057	27.6396	Russia	Germany	A	M	2018-2019	2018-06-29	5
DE_012	Germany	2018-06-29 13:00:00	2018	Autumn	2704.28	59.33	70.7893	1	53.1091	27.6272	Russia	Germany	A	M	2018-2019	2018-06-29	5
DE_012	Germany	2018-06-29 13:01:00	2018	Autumn	2704.77	59.33	70.7893	1	53.1123	27.6151	Russia	Germany	A	M	2018-2019	2018-06-29	5
DE_012	Germany	2018-06-29 13:02:00	2018	Autumn	2705.28	59.33	70.7893	0	53.1146	27.6037	Russia	Germany	A	M	2018-2019	2018-06-29	5
DE_012	Germany	2018-06-29 13:03:00	2018	Autumn	2705.79	59.33	70.7893	1	53.1172	27.592	Russia	Germany	A	M	2018-2019	2018-06-29	5
DE_012	Germany	2018-06-29 13:04:00	2018	Autumn	2706.02	59.33	70.7893	0	53.1168	27.5882	Russia	Germany	A	M	2018-2019	2018-06-29	5
DE_012	Germany	2018-06-29 13:05:00	2018	Autumn	2706.04	59.33	70.7893	0	53.1168	27.588	Russia	Germany	A	M	2018-2019	2018-06-29	5
DE_012	Germany	2018-06-29 13:06:00	2018	Autumn	2706.06	59.33	70.7893	1	53.116	27.5884	Russia	Germany	A	M	2018-2019	2018-06-29	5
DE_012	Germany	2018-06-29 13:07:00	2018	Autumn	2706.51	59.33	70.7893	1	53.1194	27.5769	Russia	Germany	A	M	2018-2019	2018-06-29	5
DE_012	Germany	2018-06-29 13:08:00	2018	Autumn	2707.11	59.33	70.7893	0	53.1206	27.5651	Russia	Germany	A	M	2018-2019	2018-06-29	5
DE_012	Germany	2018-06-29 13:09:00	2018	Autumn	2707.91	59.33	70.7893	1	53.1215	27.5501	Russia	Germany	A	M	2018-2019	2018-06-29	5
DE_012	Germany	2018-06-29 13:10:00	2018	Autumn	2707.93	59.33	70.7893	0	53.122	27.5491	Russia	Germany	A	M	2018-2019	2018-06-29	5
DE_012	Germany	2018-06-29 13:11:00	2018	Autumn	2708.11	59.33	70.7893	1	53.122	27.5459	Russia	Germany	A	M	2018-2019	2018-06-29	5
DE_012	Germany	2018-06-29 13:12:00	2018	Autumn	2708.12	59.33	70.7893	1	53.1216	27.546	Russia	Germany	A	M	2018-2019	2018-06-29	5
DE_012	Germany	2018-06-29 13:13:00	2018	Autumn	2708.83	59.33	70.7893	0	53.1205	27.5347	Russia	Germany	A	M	2018-2019	2018-06-29	5
DE_012	Germany	2018-06-29 13:14:00	2018	Autumn	2709.43	59.33	70.7893	0	53.1222	27.5223	Russia	Germany	A	M	2018-2019	2018-06-29	5
DE_012	Germany	2018-06-29 13:15:00	2018	Autumn	2709.9	59.33	70.7893	0	53.1224	27.5138	Russia	Germany	A	M	2018-2019	2018-06-29	5
DE_012	Germany	2018-06-29 13:16:00	2018	Autumn	2710.01	59.33	70.7893	1	53.1211	27.5133	Russia	Germany	A	M	2018-2019	2018-06-29	5
DE_012	Germany	2018-06-29 13:17:00	2018	Autumn	2710.07	59.33	70.7893	0	53.1206	27.5126	Russia	Germany	A	M	2018-2019	2018-06-29	5
DE_012	Germany	2018-06-29 13:18:00	2018	Autumn	2710.12	59.33	70.7893	0	53.1193	27.5132	Russia	Germany	A	M	2018-2019	2018-06-29	5
DE_012	Germany	2018-06-29 13:19:00	2018	Autumn	2710.04	59.33	70.7893	1	53.1207	27.5131	Russia	Germany	A	M	2018-2019	2018-06-29	5
DE_012	Germany	2018-06-29 13:20:00	2018	Autumn	2710.09	59.33	70.7893	0	53.1202	27.5128	Russia	Germany	A	M	2018-2019	2018-06-29	5
DE_012	Germany	2018-06-29 13:21:00	2018	Autumn	2710.07	59.33	70.7893	1	53.1189	27.5145	Russia	Germany	A	M	2018-2019	2018-06-29	5
DE_012	Germany	2018-06-29 13:22:00	2018	Autumn	2710.17	59.33	70.7893	1	53.1185	27.5131	Russia	Germany	A	M	2018-2019	2018-06-29	5
DE_012	Germany	2018-06-29 13:23:00	2018	Autumn	2710.59	59.33	70.7893	1	53.1163	27.508	Russia	Germany	A	M	2018-2019	2018-06-29	5
DE_012	Germany	2018-06-29 13:24:00	2018	Autumn	2710.59	59.33	70.7893	0	53.1151	27.5092	Russia	Germany	A	M	2018-2019	2018-06-29	5
DE_012	Germany	2018-06-29 13:25:00	2018	Autumn	2710.68	59.33	70.7893	1	53.1134	27.5094	Russia	Germany	A	M	2018-2019	2018-06-29	5
DE_012	Germany	2018-06-29 13:26:00	2018	Autumn	2710.76	59.33	70.7893	0	53.1112	27.5103	Russia	Germany	A	M	2018-2019	2018-06-29	5
DE_012	Germany	2018-06-29 13:27:00	2018	Autumn	2711.18	59.33	70.7893	0	53.1094	27.5047	Russia	Germany	A	M	2018-2019	2018-06-29	5
DE_012	Germany	2018-06-29 13:28:00	2018	Autumn	2711.41	59.33	70.7893	0	53.1078	27.5025	Russia	Germany	A	M	2018-2019	2018-06-29	5
DE_012	Germany	2018-06-29 13:29:00	2018	Autumn	2711.5	59.33	70.7893	1	53.1063	27.5023	Russia	Germany	A	M	2018-2019	2018-06-29	5
DE_012	Germany	2018-06-29 13:30:00	2018	Autumn	2711.82	59.33	70.7893	0	53.1044	27.4986	Russia	Germany	A	M	2018-2019	2018-06-29	5
DE_012	Germany	2018-06-29 13:31:00	2018	Autumn	2712.69	59.33	70.7893	1	53.1042	27.4835	Russia	Germany	A	M	2018-2019	2018-06-29	5
DE_012	Germany	2018-06-29 13:32:00	2018	Autumn	2713.43	59.33	70.7893	0	53.1048	27.4699	Russia	Germany	A	M	2018-2019	2018-06-29	5
DE_012	Germany	2018-06-29 13:33:00	2018	Autumn	2714.24	59.33	70.7893	0	53.1037	27.4567	Russia	Germany	A	M	2018-2019	2018-06-29	5
DE_012	Germany	2018-06-29 13:34:00	2018	Autumn	2715.05	59.33	70.7893	1	53.1025	27.4436	Russia	Germany	A	M	2018-2019	2018-06-29	5
DE_012	Germany	2018-06-29 13:35:00	2018	Autumn	2715.81	59.33	70.7893	1	53.102	27.4307	Russia	Germany	A	M	2018-2019	2018-06-29	5
DE_012	Germany	2018-06-29 13:36:00	2018	Autumn	2716.57	59.33	70.7893	1	53.1016	27.4176	Russia	Germany	A	M	2018-2019	2018-06-29	5
DE_012	Germany	2018-06-29 13:37:00	2018	Autumn	2717.43	59.33	70.7893	0	53.101	27.403	Russia	Germany	A	M	2018-2019	2018-06-29	5
DE_012	Germany	2018-06-29 13:38:00	2018	Autumn	2718.44	59.33	70.7893	1	53.1005	27.3857	Russia	Germany	A	M	2018-2019	2018-06-29	5
DE_012	Germany	2018-06-29 13:39:00	2018	Autumn	2718.81	59.33	70.7893	0	53.1006	27.379	Russia	Germany	A	M	2018-2019	2018-06-29	5
DE_012	Germany	2018-06-29 13:40:00	2018	Autumn	2719.27	59.33	70.7893	1	53.0992	27.3724	Russia	Germany	A	M	2018-2019	2018-06-29	5
DE_012	Germany	2018-06-29 13:41:00	2018	Autumn	2719.44	59.33	70.7893	0	53.0972	27.3713	Russia	Germany	A	M	2018-2019	2018-06-29	5
DE_012	Germany	2018-06-29 13:42:00	2018	Autumn	2719.55	59.33	70.7893	1	53.0959	27.3708	Russia	Germany	A	M	2018-2019	2018-06-29	5
DE_012	Germany	2018-06-29 13:43:00	2018	Autumn	2719.58	59.33	70.7893	0	53.0948	27.3714	Russia	Germany	A	M	2018-2019	2018-06-29	5
DE_012	Germany	2018-06-29 13:44:00	2018	Autumn	2719.77	59.33	70.7893	0	53.0925	27.3705	Russia	Germany	A	M	2018-2019	2018-06-29	5
DE_012	Germany	2018-06-29 13:45:00	2018	Autumn	2720.54	59.33	70.7893	1	53.0915	27.3578	Russia	Germany	A	M	2018-2019	2018-06-29	5
DE_012	Germany	2018-06-29 13:46:00	2018	Autumn	2721.33	59.33	70.7893	0	53.0916	27.3438	Russia	Germany	A	M	2018-2019	2018-06-29	5
DE_012	Germany	2018-06-29 13:47:00	2018	Autumn	2722.08	59.33	70.7893	0	53.0924	27.3298	Russia	Germany	A	M	2018-2019	2018-06-29	5
DE_012	Germany	2018-06-29 13:48:00	2018	Autumn	2722.78	59.33	70.7893	1	53.0938	27.316	Russia	Germany	A	M	2018-2019	2018-06-29	5
DE_012	Germany	2018-06-29 13:49:00	2018	Autumn	2723.04	59.33	70.7893	0	53.0931	27.3121	Russia	Germany	A	M	2018-2019	2018-06-29	5
DE_012	Germany	2018-06-29 13:50:00	2018	Autumn	2723.79	59.33	70.7893	1	53.0942	27.2976	Russia	Germany	A	M	2018-2019	2018-06-29	5
DE_012	Germany	2018-06-29 13:51:00	2018	Autumn	2724.44	59.33	70.7893	0	53.0953	27.285	Russia	Germany	A	M	2018-2019	2018-06-29	5
DE_012	Germany	2018-06-29 13:52:00	2018	Autumn	2724.73	59.33	70.7893	1	53.0962	27.2789	Russia	Germany	A	M	2018-2019	2018-06-29	5
DE_012	Germany	2018-06-29 13:53:00	2018	Autumn	2724.69	59.33	70.7893	0	53.096	27.2798	Russia	Germany	A	M	2018-2019	2018-06-29	5
DE_012	Germany	2018-06-29 13:54:00	2018	Autumn	2724.56	59.33	70.7893	1	53.0965	27.2815	Russia	Germany	A	M	2018-2019	2018-06-29	5
DE_012	Germany	2018-06-29 13:55:00	2018	Autumn	2724.52	59.33	70.7893	1	53.0971	27.2817	Russia	Germany	A	M	2018-2019	2018-06-29	5
DE_012	Germany	2018-06-29 13:56:00	2018	Autumn	2724.54	59.33	70.7893	0	53.097	27.2814	Russia	Germany	A	M	2018-2019	2018-06-29	5
DE_012	Germany	2018-06-29 13:57:00	2018	Autumn	2724.52	59.33	70.7893	1	53.0971	27.2817	Russia	Germany	A	M	2018-2019	2018-06-29	5
DE_012	Germany	2018-06-29 13:58:00	2018	Autumn	2724.99	59.33	70.7893	0	53.0972	27.2733	Russia	Germany	A	M	2018-2019	2018-06-29	5
DE_012	Germany	2018-06-29 13:59:00	2018	Autumn	2725.88	59.33	70.7893	1	53.0966	27.2581	Russia	Germany	A	M	2018-2019	2018-06-29	5
DE_012	Germany	2018-06-29 14:00:00	2018	Autumn	2726.82	59.33	70.7893	1	53.0952	27.2429	Russia	Germany	A	M	2018-2019	2018-06-29	5
DE_012	Germany	2018-06-29 14:01:00	2018	Autumn	2727.77	59.33	70.7893	1	53.0939	27.2276	Russia	Germany	A	M	2018-2019	2018-06-29	5
DE_012	Germany	2018-06-29 14:02:00	2018	Autumn	2728.64	59.33	70.7893	0	53.093	27.213	Russia	Germany	A	M	2018-2019	2018-06-29	5
DE_012	Germany	2018-06-29 14:03:00	2018	Autumn	2729.57	59.33	70.7893	1	53.0928	27.1968	Russia	Germany	A	M	2018-2019	2018-06-29	5
DE_012	Germany	2018-06-29 14:04:00	2018	Autumn	2730.01	59.33	70.7893	0	53.093	27.1889	Russia	Germany	A	M	2018-2019	2018-06-29	5
DE_012	Germany	2018-06-29 14:05:00	2018	Autumn	2730.03	59.33	70.7893	0	53.0918	27.1898	Russia	Germany	A	M	2018-2019	2018-06-29	5
DE_012	Germany	2018-06-29 14:06:00	2018	Autumn	2730.09	59.33	70.7893	1	53.0919	27.1886	Russia	Germany	A	M	2018-2019	2018-06-29	5
DE_012	Germany	2018-06-29 14:07:00	2018	Autumn	2730.01	59.33	70.7893	0	53.0923	27.1896	Russia	Germany	A	M	2018-2019	2018-06-29	5
DE_012	Germany	2018-06-29 14:08:00	2018	Autumn	2730.57	59.33	70.7893	1	53.0904	27.1816	Russia	Germany	A	M	2018-2019	2018-06-29	5
DE_012	Germany	2018-06-29 14:09:00	2018	Autumn	2731.55	59.33	70.7893	1	53.0892	27.1656	Russia	Germany	A	M	2018-2019	2018-06-29	5
DE_012	Germany	2018-06-29 14:10:00	2018	Autumn	2732.42	59.33	70.7893	0	53.0883	27.1511	Russia	Germany	A	M	2018-2019	2018-06-29	5
DE_012	Germany	2018-06-29 14:11:00	2018	Autumn	2733.34	59.33	70.7893	1	53.0881	27.1351	Russia	Germany	A	M	2018-2019	2018-06-29	5
DE_012	Germany	2018-06-29 14:12:00	2018	Autumn	2734.12	59.33	70.7893	0	53.088	27.1215	Russia	Germany	A	M	2018-2019	2018-06-29	5
DE_012	Germany	2018-06-29 14:13:00	2018	Autumn	2734.97	59.33	70.7893	0	53.0878	27.1066	Russia	Germany	A	M	2018-2019	2018-06-29	5
DE_012	Germany	2018-06-29 14:15:00	2018	Autumn	2736.02	59.33	70.7893	1	53.0901	27.0856	Russia	Germany	A	M	2018-2019	2018-06-29	5
DE_012	Germany	2018-06-29 14:15:00	2018	Autumn	2736.5	59.33	70.7893	0	53.0912	27.076	Russia	Germany	A	M	2018-2019	2018-06-29	5
DE_012	Germany	2018-06-29 14:16:00	2018	Autumn	2737.25	59.33	70.7893	0	53.0928	27.061	Russia	Germany	A	M	2018-2019	2018-06-29	5
DE_012	Germany	2018-06-29 14:17:00	2018	Autumn	2738.08	59.33	70.7893	1	53.0941	27.045	Russia	Germany	A	M	2018-2019	2018-06-29	5
DE_012	Germany	2018-06-29 14:18:00	2018	Autumn	2738.92	59.33	70.7893	1	53.0954	27.0288	Russia	Germany	A	M	2018-2019	2018-06-29	5
DE_012	Germany	2018-06-29 14:19:00	2018	Autumn	2739.75	59.33	70.7893	0	53.0957	27.0138	Russia	Germany	A	M	2018-2019	2018-06-29	5
DE_012	Germany	2018-06-29 14:20:00	2018	Autumn	2740.63	59.33	70.7893	1	53.0963	26.9975	Russia	Germany	A	M	2018-2019	2018-06-29	5
DE_012	Germany	2018-06-29 14:21:00	2018	Autumn	2741.31	59.33	70.7893	0	53.0983	26.9834	Russia	Germany	A	M	2018-2019	2018-06-29	5
DE_012	Germany	2018-06-29 14:22:00	2018	Autumn	2742.11	59.33	70.7893	0	53.0997	26.9678	Russia	Germany	A	M	2018-2019	2018-06-29	5
DE_012	Germany	2018-06-29 14:23:00	2018	Autumn	2742.27	59.33	70.7893	1	53.099	26.9657	Russia	Germany	A	M	2018-2019	2018-06-29	5
DE_012	Germany	2018-06-29 14:24:00	2018	Autumn	2742.43	59.33	70.7893	0	53.0979	26.964	Russia	Germany	A	M	2018-2019	2018-06-29	5
DE_012	Germany	2018-06-29 14:25:00	2018	Autumn	2742.62	59.33	70.7893	1	53.0971	26.9615	Russia	Germany	A	M	2018-2019	2018-06-29	5
DE_012	Germany	2018-06-29 14:26:00	2018	Autumn	2743.37	59.33	70.7893	1	53.0984	26.9468	Russia	Germany	A	M	2018-2019	2018-06-29	5
DE_012	Germany	2018-06-29 14:27:00	2018	Autumn	2744.27	59.33	70.7893	1	53.0978	26.9314	Russia	Germany	A	M	2018-2019	2018-06-29	5
DE_012	Germany	2018-06-29 14:28:00	2018	Autumn	2745.22	59.33	70.7893	0	53.0961	26.9166	Russia	Germany	A	M	2018-2019	2018-06-29	5
DE_012	Germany	2018-06-29 14:29:00	2018	Autumn	2745.62	59.33	70.7893	1	53.0954	26.9102	Russia	Germany	A	M	2018-2019	2018-06-29	5
DE_012	Germany	2018-06-29 14:30:00	2018	Autumn	2745.87	59.33	70.7893	0	53.0959	26.9052	Russia	Germany	A	M	2018-2019	2018-06-29	5
DE_012	Germany	2018-06-29 14:31:00	2018	Autumn	2745.95	59.33	70.7893	1	53.0938	26.906	Russia	Germany	A	M	2018-2019	2018-06-29	5
DE_012	Germany	2018-06-29 14:32:00	2018	Autumn	2746.09	59.33	70.7893	0	53.0934	26.9039	Russia	Germany	A	M	2018-2019	2018-06-29	5
DE_012	Germany	2018-06-29 14:33:00	2018	Autumn	2746.64	59.33	70.7893	1	53.0929	26.8948	Russia	Germany	A	M	2018-2019	2018-06-29	5
DE_012	Germany	2018-06-29 14:34:00	2018	Autumn	2747.49	59.33	70.7893	0	53.0921	26.8805	Russia	Germany	A	M	2018-2019	2018-06-29	5
DE_012	Germany	2018-06-29 14:35:00	2018	Autumn	2748.34	59.33	70.7893	1	53.0918	26.8657	Russia	Germany	A	M	2018-2019	2018-06-29	5
DE_012	Germany	2018-06-29 14:36:00	2018	Autumn	2749.01	59.33	70.7893	0	53.0923	26.8535	Russia	Germany	A	M	2018-2019	2018-06-29	5
DE_012	Germany	2018-06-29 14:37:00	2018	Autumn	2749.79	59.33	70.7893	1	53.0929	26.839	Russia	Germany	A	M	2018-2019	2018-06-29	5
DE_012	Germany	2018-06-29 14:38:00	2018	Autumn	2750.58	59.33	70.7893	0	53.0926	26.8253	Russia	Germany	A	M	2018-2019	2018-06-29	5
DE_012	Germany	2018-06-29 14:39:00	2018	Autumn	2751.37	59.33	70.7893	0	53.0925	26.8115	Russia	Germany	A	M	2018-2019	2018-06-29	5
DE_012	Germany	2018-06-29 14:40:00	2018	Autumn	2752.19	59.33	70.7893	1	53.0925	26.7969	Russia	Germany	A	M	2018-2019	2018-06-29	5
DE_012	Germany	2018-06-29 14:41:00	2018	Autumn	2752.97	59.33	70.7893	1	53.0927	26.7829	Russia	Germany	A	M	2018-2019	2018-06-29	5
DE_012	Germany	2018-06-29 14:42:00	2018	Autumn	2753.62	59.33	70.7893	0	53.0932	26.7709	Russia	Germany	A	M	2018-2019	2018-06-29	5
DE_012	Germany	2018-06-29 14:43:00	2018	Autumn	2753.7	59.33	70.7893	0	53.093	26.7698	Russia	Germany	A	M	2018-2019	2018-06-29	5
DE_012	Germany	2018-06-29 14:44:00	2018	Autumn	2754.43	59.33	70.7893	1	53.093	26.7568	Russia	Germany	A	M	2018-2019	2018-06-29	5
DE_012	Germany	2018-06-29 14:45:00	2018	Autumn	2755.27	59.33	70.7893	0	53.0922	26.7428	Russia	Germany	A	M	2018-2019	2018-06-29	5
DE_012	Germany	2018-06-29 14:46:00	2018	Autumn	2756.04	59.33	70.7893	0	53.0925	26.7288	Russia	Germany	A	M	2018-2019	2018-06-29	5
DE_012	Germany	2018-06-29 14:47:00	2018	Autumn	2756.9	59.33	70.7893	1	53.0918	26.7144	Russia	Germany	A	M	2018-2019	2018-06-29	5
DE_012	Germany	2018-06-29 14:48:00	2018	Autumn	2757.71	59.33	70.7893	0	53.0913	26.7005	Russia	Germany	A	M	2018-2019	2018-06-29	5
DE_012	Germany	2018-06-29 14:49:00	2018	Autumn	2758.03	59.33	70.7893	1	53.0896	26.6967	Russia	Germany	A	M	2018-2019	2018-06-29	5
DE_012	Germany	2018-06-29 14:50:00	2018	Autumn	2758.14	59.33	70.7893	0	53.0875	26.6969	Russia	Germany	A	M	2018-2019	2018-06-29	5
DE_012	Germany	2018-06-29 14:51:00	2018	Autumn	2758.64	59.33	70.7893	1	53.0879	26.6876	Russia	Germany	A	M	2018-2019	2018-06-29	5
DE_012	Germany	2018-06-29 14:52:00	2018	Autumn	2759.32	59.33	70.7893	1	53.0893	26.6742	Russia	Germany	A	M	2018-2019	2018-06-29	5
DE_012	Germany	2018-06-29 14:53:00	2018	Autumn	2760.03	59.33	70.7893	0	53.0892	26.6616	Russia	Germany	A	M	2018-2019	2018-06-29	5
DE_012	Germany	2018-06-29 14:54:00	2018	Autumn	2760.7	59.33	70.7893	1	53.0902	26.6487	Russia	Germany	A	M	2018-2019	2018-06-29	5
DE_012	Germany	2018-06-29 14:55:00	2018	Autumn	2761.47	59.33	70.7893	0	53.0899	26.6353	Russia	Germany	A	M	2018-2019	2018-06-29	5
DE_012	Germany	2018-06-29 14:56:00	2018	Autumn	2762.06	59.33	70.7893	0	53.0899	26.6251	Russia	Germany	A	M	2018-2019	2018-06-29	5
DE_012	Germany	2018-06-29 14:57:00	2018	Autumn	2762.7	59.33	70.7893	1	53.09	26.6135	Russia	Germany	A	M	2018-2019	2018-06-29	5
DE_012	Germany	2018-06-29 14:58:00	2018	Autumn	2763.32	59.33	70.7893	1	53.0908	26.6018	Russia	Germany	A	M	2018-2019	2018-06-29	5
DE_012	Germany	2018-06-29 14:59:00	2018	Autumn	2763.96	59.33	70.7893	0	53.0907	26.5906	Russia	Germany	A	M	2018-2019	2018-06-29	5
DE_012	Germany	2018-06-29 15:00:00	2018	Autumn	2764.73	59.33	70.7893	1	53.0896	26.578	Russia	Germany	A	M	2018-2019	2018-06-29	5
DE_012	Germany	2018-06-29 15:01:00	2018	Autumn	2765.61	59.33	70.7893	1	53.087	26.5652	Russia	Germany	A	M	2018-2019	2018-06-29	5
DE_012	Germany	2018-06-29 15:02:00	2018	Autumn	2766.35	59.33	70.7893	0	53.0855	26.5538	Russia	Germany	A	M	2018-2019	2018-06-29	5
DE_012	Germany	2018-06-29 15:03:00	2018	Autumn	2767.12	59.33	70.7893	0	53.0839	26.5418	Russia	Germany	A	M	2018-2019	2018-06-29	5
DE_012	Germany	2018-06-29 15:04:00	2018	Autumn	2767.85	59.33	70.7893	1	53.0825	26.5303	Russia	Germany	A	M	2018-2019	2018-06-29	5
DE_012	Germany	2018-06-29 15:05:00	2018	Autumn	2768.62	59.33	70.7893	1	53.0813	26.518	Russia	Germany	A	M	2018-2019	2018-06-29	5
DE_012	Germany	2018-06-29 15:06:00	2018	Autumn	2769.1	59.33	70.7893	0	53.0823	26.5084	Russia	Germany	A	M	2018-2019	2018-06-29	5
DE_012	Germany	2018-06-29 15:07:00	2018	Autumn	2769.74	59.33	70.7893	1	53.082	26.4973	Russia	Germany	A	M	2018-2019	2018-06-29	5
DE_012	Germany	2018-06-29 15:08:00	2018	Autumn	2770.5	59.33	70.7893	1	53.0813	26.4847	Russia	Germany	A	M	2018-2019	2018-06-29	5
DE_012	Germany	2018-06-29 15:09:00	2018	Autumn	2771.2	59.33	70.7893	0	53.0814	26.4723	Russia	Germany	A	M	2018-2019	2018-06-29	5
DE_012	Germany	2018-06-29 15:10:00	2018	Autumn	2771.81	59.33	70.7893	0	53.0821	26.4605	Russia	Germany	A	M	2018-2019	2018-06-29	5
DE_012	Germany	2018-06-29 15:11:00	2018	Autumn	2772.39	59.33	70.7893	1	53.0835	26.4489	Russia	Germany	A	M	2018-2019	2018-06-29	5
DE_012	Germany	2018-06-29 15:12:00	2018	Autumn	2773.04	59.33	70.7893	0	53.0831	26.4377	Russia	Germany	A	M	2018-2019	2018-06-29	5
DE_012	Germany	2018-06-29 15:13:00	2018	Autumn	2773.61	59.33	70.7893	1	53.0843	26.4264	Russia	Germany	A	M	2018-2019	2018-06-29	5
DE_012	Germany	2018-06-29 15:14:00	2018	Autumn	2774.31	59.33	70.7893	1	53.085	26.4133	Russia	Germany	A	M	2018-2019	2018-06-29	5
DE_012	Germany	2018-06-29 15:15:00	2018	Autumn	2774.9	59.33	70.7893	0	53.0855	26.4024	Russia	Germany	A	M	2018-2019	2018-06-29	5
DE_012	Germany	2018-06-29 15:16:00	2018	Autumn	2775.49	59.33	70.7893	0	53.0858	26.3915	Russia	Germany	A	M	2018-2019	2018-06-29	5
DE_012	Germany	2018-06-29 15:17:00	2018	Autumn	2776	59.33	70.7893	1	53.087	26.3813	Russia	Germany	A	M	2018-2019	2018-06-29	5
DE_012	Germany	2018-06-29 15:18:00	2018	Autumn	2776.43	59.33	70.7893	0	53.089	26.3716	Russia	Germany	A	M	2018-2019	2018-06-29	5
DE_012	Germany	2018-06-29 15:19:00	2018	Autumn	2776.93	59.33	70.7893	0	53.0902	26.3613	Russia	Germany	A	M	2018-2019	2018-06-29	5
DE_012	Germany	2018-06-29 15:20:00	2018	Autumn	2777.46	59.33	70.7893	1	53.0914	26.3508	Russia	Germany	A	M	2018-2019	2018-06-29	5
DE_012	Germany	2018-06-29 15:21:00	2018	Autumn	2777.98	59.33	70.7893	0	53.0926	26.3404	Russia	Germany	A	M	2018-2019	2018-06-29	5
DE_012	Germany	2018-06-29 15:22:00	2018	Autumn	2778.56	59.33	70.7893	0	53.0931	26.3296	Russia	Germany	A	M	2018-2019	2018-06-29	5
DE_012	Germany	2018-06-29 15:23:00	2018	Autumn	2779.15	59.33	70.7893	1	53.0937	26.3184	Russia	Germany	A	M	2018-2019	2018-06-29	5
DE_012	Germany	2018-06-29 15:24:00	2018	Autumn	2779.62	59.33	70.7893	1	53.0956	26.3081	Russia	Germany	A	M	2018-2019	2018-06-29	5
DE_012	Germany	2018-06-29 15:25:00	2018	Autumn	2780.22	59.33	70.7893	0	53.0963	26.2967	Russia	Germany	A	M	2018-2019	2018-06-29	5
DE_012	Germany	2018-06-29 15:26:00	2018	Autumn	2780.82	59.33	70.7893	1	53.0969	26.2854	Russia	Germany	A	M	2018-2019	2018-06-29	5
DE_012	Germany	2018-06-29 15:27:00	2018	Autumn	2781.48	59.33	70.7893	1	53.0977	26.2731	Russia	Germany	A	M	2018-2019	2018-06-29	5
DE_012	Germany	2018-06-29 15:28:00	2018	Autumn	2782.06	59.33	70.7893	0	53.0991	26.2613	Russia	Germany	A	M	2018-2019	2018-06-29	5
DE_012	Germany	2018-06-29 15:29:00	2018	Autumn	2782.66	59.33	70.7893	1	53.1005	26.2491	Russia	Germany	A	M	2018-2019	2018-06-29	5
DE_012	Germany	2018-06-29 15:30:00	2018	Autumn	2783.24	59.33	70.7893	1	53.1023	26.2371	Russia	Germany	A	M	2018-2019	2018-06-29	5
DE_012	Germany	2018-06-29 15:31:00	2018	Autumn	2783.87	59.33	70.7893	0	53.1033	26.2248	Russia	Germany	A	M	2018-2019	2018-06-29	5
DE_012	Germany	2018-06-29 15:32:00	2018	Autumn	2784.46	59.33	70.7893	0	53.1049	26.2127	Russia	Germany	A	M	2018-2019	2018-06-29	5
DE_012	Germany	2018-06-29 15:33:00	2018	Autumn	2785.13	59.33	70.7893	1	53.1045	26.2011	Russia	Germany	A	M	2018-2019	2018-06-29	5
DE_012	Germany	2018-06-29 15:34:00	2018	Autumn	2785.78	59.33	70.7893	0	53.1052	26.189	Russia	Germany	A	M	2018-2019	2018-06-29	5
DE_012	Germany	2018-06-29 15:35:00	2018	Autumn	2786.44	59.33	70.7893	1	53.1065	26.1759	Russia	Germany	A	M	2018-2019	2018-06-29	5
DE_012	Germany	2018-06-29 15:36:00	2018	Autumn	2787.07	59.33	70.7893	0	53.1074	26.1637	Russia	Germany	A	M	2018-2019	2018-06-29	5
DE_012	Germany	2018-06-29 15:37:00	2018	Autumn	2787.67	59.33	70.7893	0	53.109	26.1514	Russia	Germany	A	M	2018-2019	2018-06-29	5
DE_012	Germany	2018-06-29 15:38:00	2018	Autumn	2788.25	59.33	70.7893	1	53.111	26.1391	Russia	Germany	A	M	2018-2019	2018-06-29	5
DE_012	Germany	2018-06-29 15:39:00	2018	Autumn	2788.29	59.33	70.7893	1	53.1104	26.139	Russia	Germany	A	M	2018-2019	2018-06-29	5
DE_012	Germany	2018-06-29 15:40:00	2018	Autumn	2788.31	59.33	70.7893	0	53.1105	26.1385	Russia	Germany	A	M	2018-2019	2018-06-29	5
DE_012	Germany	2018-06-29 15:41:00	2018	Autumn	2788.39	59.33	70.7893	1	53.1093	26.1385	Russia	Germany	A	M	2018-2019	2018-06-29	5
DE_012	Germany	2018-06-29 15:42:00	2018	Autumn	2788.51	59.33	70.7893	0	53.1087	26.1369	Russia	Germany	A	M	2018-2019	2018-06-29	5
DE_012	Germany	2018-06-29 15:43:00	2018	Autumn	2788.88	59.33	70.7893	1	53.1092	26.1299	Russia	Germany	A	M	2018-2019	2018-06-29	5
DE_012	Germany	2018-06-29 15:44:00	2018	Autumn	2789.5	59.33	70.7893	0	53.111	26.1171	Russia	Germany	A	M	2018-2019	2018-06-29	5
DE_012	Germany	2018-06-29 15:45:00	2018	Autumn	2790.13	59.33	70.7893	1	53.1121	26.1047	Russia	Germany	A	M	2018-2019	2018-06-29	5
DE_012	Germany	2018-06-29 15:46:00	2018	Autumn	2790.94	59.33	70.7893	1	53.1123	26.09	Russia	Germany	A	M	2018-2019	2018-06-29	5
DE_012	Germany	2018-06-29 15:47:00	2018	Autumn	2791.72	59.33	70.7893	1	53.1123	26.0762	Russia	Germany	A	M	2018-2019	2018-06-29	5
DE_012	Germany	2018-06-29 15:48:00	2018	Autumn	2792.21	59.33	70.7893	0	53.111	26.069	Russia	Germany	A	M	2018-2019	2018-06-29	5
DE_012	Germany	2018-06-29 15:49:00	2018	Autumn	2792.4	59.33	70.7893	1	53.1099	26.0668	Russia	Germany	A	M	2018-2019	2018-06-29	5
DE_012	Germany	2018-06-29 15:50:00	2018	Autumn	2792.48	59.33	70.7893	1	53.1084	26.0669	Russia	Germany	A	M	2018-2019	2018-06-29	5
DE_012	Germany	2018-06-29 15:51:00	2018	Autumn	2792.89	59.33	70.7893	0	53.1081	26.0599	Russia	Germany	A	M	2018-2019	2018-06-29	5
DE_012	Germany	2018-06-29 15:52:00	2018	Autumn	2793.56	59.33	70.7893	1	53.109	26.0473	Russia	Germany	A	M	2018-2019	2018-06-29	5
DE_012	Germany	2018-06-29 15:53:00	2018	Autumn	2793.54	59.33	70.7893	0	53.1089	26.0477	Russia	Germany	A	M	2018-2019	2018-06-29	5
DE_012	Germany	2018-06-29 15:54:00	2018	Autumn	2793.58	59.33	70.7893	1	53.1095	26.0462	Russia	Germany	A	M	2018-2019	2018-06-29	5
DE_012	Germany	2018-06-29 15:55:00	2018	Autumn	2793.62	59.33	70.7893	1	53.108	26.0472	Russia	Germany	A	M	2018-2019	2018-06-29	5
DE_012	Germany	2018-06-29 15:56:00	2018	Autumn	2793.59	59.33	70.7893	0	53.1069	26.0489	Russia	Germany	A	M	2018-2019	2018-06-29	5
DE_012	Germany	2018-06-29 15:57:00	2018	Autumn	2793.64	59.33	70.7893	1	53.106	26.0488	Russia	Germany	A	M	2018-2019	2018-06-29	5
DE_012	Germany	2018-06-29 15:58:00	2018	Autumn	2793.74	59.33	70.7893	0	53.1053	26.0478	Russia	Germany	A	M	2018-2019	2018-06-29	5
DE_012	Germany	2018-06-29 15:59:00	2018	Autumn	2793.69	59.33	70.7893	1	53.1037	26.0503	Russia	Germany	A	M	2018-2019	2018-06-29	5
DE_012	Germany	2018-06-29 16:00:00	2018	Autumn	2793.64	59.33	70.7893	0	53.1027	26.0525	Russia	Germany	A	M	2018-2019	2018-06-29	5
DE_012	Germany	2018-06-29 16:01:00	2018	Autumn	2793.7	59.33	70.7893	1	53.1021	26.052	Russia	Germany	A	M	2018-2019	2018-06-29	5
DE_012	Germany	2018-06-29 16:02:00	2018	Autumn	2794.03	59.33	70.7893	1	53.101	26.0472	Russia	Germany	A	M	2018-2019	2018-06-29	5
DE_012	Germany	2018-06-29 16:03:00	2018	Autumn	2794.73	59.33	70.7893	0	53.1004	26.0355	Russia	Germany	A	M	2018-2019	2018-06-29	5
DE_012	Germany	2018-06-29 16:04:00	2018	Autumn	2795.51	59.33	70.7893	1	53.0989	26.0233	Russia	Germany	A	M	2018-2019	2018-06-29	5
DE_012	Germany	2018-06-29 16:05:00	2018	Autumn	2796.28	59.33	70.7893	0	53.098	26.0106	Russia	Germany	A	M	2018-2019	2018-06-29	5
DE_012	Germany	2018-06-29 16:06:00	2018	Autumn	2797.03	59.33	70.7893	1	53.0969	25.9985	Russia	Germany	A	M	2018-2019	2018-06-29	5
DE_012	Germany	2018-06-29 16:07:00	2018	Autumn	2797.67	59.33	70.7893	0	53.0978	25.9862	Russia	Germany	A	M	2018-2019	2018-06-29	5
DE_012	Germany	2018-06-29 16:08:00	2018	Autumn	2798.4	59.33	70.7893	1	53.0982	25.9728	Russia	Germany	A	M	2018-2019	2018-06-29	5
DE_012	Germany	2018-06-29 16:09:00	2018	Autumn	2798.39	59.33	70.7893	0	53.0958	25.9756	Russia	Germany	A	M	2018-2019	2018-06-29	5
DE_012	Germany	2018-06-29 16:10:00	2018	Autumn	2798.42	59.33	70.7893	1	53.0939	25.9769	Russia	Germany	A	M	2018-2019	2018-06-29	5
DE_012	Germany	2018-06-29 16:11:00	2018	Autumn	2798.64	59.33	70.7893	1	53.0944	25.9725	Russia	Germany	A	M	2018-2019	2018-06-29	5
DE_012	Germany	2018-06-29 16:12:00	2018	Autumn	2799.23	59.33	70.7893	0	53.0936	25.9628	Russia	Germany	A	M	2018-2019	2018-06-29	5
DE_012	Germany	2018-06-29 16:13:00	2018	Autumn	2799.94	59.33	70.7893	1	53.0908	25.9533	Russia	Germany	A	M	2018-2019	2018-06-29	5
DE_012	Germany	2018-06-29 16:14:00	2018	Autumn	2800.72	59.33	70.7893	0	53.0893	25.9412	Russia	Germany	A	M	2018-2019	2018-06-29	5
DE_012	Germany	2018-06-29 16:15:00	2018	Autumn	2801.55	59.33	70.7893	1	53.0883	25.9274	Russia	Germany	A	M	2018-2019	2018-06-29	5
DE_012	Germany	2018-06-29 16:16:00	2018	Autumn	2802.23	59.33	70.7893	0	53.088	25.9157	Russia	Germany	A	M	2018-2019	2018-06-29	5
DE_012	Germany	2018-06-29 16:17:00	2018	Autumn	2802.96	59.33	70.7893	1	53.0884	25.9023	Russia	Germany	A	M	2018-2019	2018-06-29	5
DE_012	Germany	2018-06-29 16:19:00	2018	Autumn	2803.92	59.33	70.7893	1	53.0879	25.8857	Russia	Germany	A	M	2018-2019	2018-06-29	5
DE_012	Germany	2018-06-29 16:19:00	2018	Autumn	2804.43	59.33	70.7893	0	53.087	25.8777	Russia	Germany	A	M	2018-2019	2018-06-29	5
DE_012	Germany	2018-06-29 16:20:00	2018	Autumn	2805.25	59.33	70.7893	0	53.0854	25.8648	Russia	Germany	A	M	2018-2019	2018-06-29	5
DE_012	Germany	2018-06-29 16:21:00	2018	Autumn	2806.2	59.33	70.7893	1	53.0831	25.8506	Russia	Germany	A	M	2018-2019	2018-06-29	5
DE_012	Germany	2018-06-29 16:22:00	2018	Autumn	2807.04	59.33	70.7893	0	53.0808	25.838	Russia	Germany	A	M	2018-2019	2018-06-29	5
DE_012	Germany	2018-06-29 16:23:00	2018	Autumn	2807.85	59.33	70.7893	0	53.079	25.8256	Russia	Germany	A	M	2018-2019	2018-06-29	5
DE_012	Germany	2018-06-29 16:24:00	2018	Autumn	2808.63	59.33	70.7893	1	53.0778	25.813	Russia	Germany	A	M	2018-2019	2018-06-29	5
DE_012	Germany	2018-06-29 16:25:00	2018	Autumn	2809.36	59.33	70.7893	1	53.0766	25.8014	Russia	Germany	A	M	2018-2019	2018-06-29	5
DE_012	Germany	2018-06-29 16:26:00	2018	Autumn	2810.16	59.33	70.7893	1	53.0757	25.7881	Russia	Germany	A	M	2018-2019	2018-06-29	5
DE_012	Germany	2018-06-29 16:27:00	2018	Autumn	2811.12	59.33	70.7893	1	53.0744	25.7724	Russia	Germany	A	M	2018-2019	2018-06-29	5
DE_012	Germany	2018-06-29 16:28:00	2018	Autumn	2811.95	59.33	70.7893	0	53.0732	25.7591	Russia	Germany	A	M	2018-2019	2018-06-29	5
DE_012	Germany	2018-06-29 16:29:00	2018	Autumn	2812.93	59.33	70.7893	0	53.071	25.744	Russia	Germany	A	M	2018-2019	2018-06-29	5
DE_012	Germany	2018-06-29 16:30:00	2018	Autumn	2813.89	59.33	70.7893	0	53.068	25.7302	Russia	Germany	A	M	2018-2019	2018-06-29	5
DE_012	Germany	2018-06-29 16:31:00	2018	Autumn	2814.74	59.33	70.7893	0	53.066	25.7172	Russia	Germany	A	M	2018-2019	2018-06-29	5
DE_012	Germany	2018-06-29 16:32:00	2018	Autumn	2815.61	59.33	70.7893	1	53.0644	25.7036	Russia	Germany	A	M	2018-2019	2018-06-29	5
DE_012	Germany	2018-06-29 16:33:00	2018	Autumn	2816.5	59.33	70.7893	0	53.0626	25.6897	Russia	Germany	A	M	2018-2019	2018-06-29	5
DE_012	Germany	2018-06-29 16:34:00	2018	Autumn	2817.43	59.33	70.7893	1	53.0604	25.6754	Russia	Germany	A	M	2018-2019	2018-06-29	5
DE_012	Germany	2018-06-29 16:35:00	2018	Autumn	2818.23	59.33	70.7893	0	53.0595	25.6622	Russia	Germany	A	M	2018-2019	2018-06-29	5
DE_012	Germany	2018-06-29 16:36:00	2018	Autumn	2818.99	59.33	70.7893	0	53.0582	25.6501	Russia	Germany	A	M	2018-2019	2018-06-29	5
DE_012	Germany	2018-06-29 16:37:00	2018	Autumn	2819.79	59.33	70.7893	0	53.0565	25.6377	Russia	Germany	A	M	2018-2019	2018-06-29	5
DE_012	Germany	2018-06-29 16:38:00	2018	Autumn	2820.6	59.33	70.7893	1	53.0554	25.6245	Russia	Germany	A	M	2018-2019	2018-06-29	5
DE_012	Germany	2018-06-29 16:39:00	2018	Autumn	2821.38	59.33	70.7893	1	53.0548	25.6114	Russia	Germany	A	M	2018-2019	2018-06-29	5
DE_012	Germany	2018-06-29 16:40:00	2018	Autumn	2822.11	59.33	70.7893	0	53.0545	25.5986	Russia	Germany	A	M	2018-2019	2018-06-29	5
DE_012	Germany	2018-06-29 16:41:00	2018	Autumn	2822.88	59.33	70.7893	0	53.0539	25.5856	Russia	Germany	A	M	2018-2019	2018-06-29	5
DE_012	Germany	2018-06-29 16:42:00	2018	Autumn	2823.6	59.33	70.7893	1	53.0542	25.5727	Russia	Germany	A	M	2018-2019	2018-06-29	5
DE_012	Germany	2018-06-29 16:43:00	2018	Autumn	2824.28	59.33	70.7893	0	53.0541	25.5606	Russia	Germany	A	M	2018-2019	2018-06-29	5
DE_012	Germany	2018-06-29 16:44:00	2018	Autumn	2824.96	59.33	70.7893	1	53.0541	25.5486	Russia	Germany	A	M	2018-2019	2018-06-29	5
DE_012	Germany	2018-06-29 16:45:00	2018	Autumn	2825.66	59.33	70.7893	0	53.0535	25.5368	Russia	Germany	A	M	2018-2019	2018-06-29	5
DE_012	Germany	2018-06-29 16:46:00	2018	Autumn	2826.05	59.33	70.7893	1	53.0541	25.5294	Russia	Germany	A	M	2018-2019	2018-06-29	5
DE_012	Germany	2018-06-29 16:47:00	2018	Autumn	2826.53	59.33	70.7893	1	53.0545	25.5204	Russia	Germany	A	M	2018-2019	2018-06-29	5
DE_012	Germany	2018-06-29 16:48:00	2018	Autumn	2826.57	59.33	70.7893	0	53.0524	25.5219	Russia	Germany	A	M	2018-2019	2018-06-29	5
DE_012	Germany	2018-06-29 16:49:00	2018	Autumn	2826.41	59.33	70.7893	1	53.0517	25.5256	Russia	Germany	A	M	2018-2019	2018-06-29	5
DE_012	Germany	2018-06-29 16:50:00	2018	Autumn	2826.24	59.33	70.7893	0	53.0504	25.5299	Russia	Germany	A	M	2018-2019	2018-06-29	5
DE_012	Germany	2018-06-29 16:51:00	2018	Autumn	2826.36	59.33	70.7893	1	53.0499	25.5282	Russia	Germany	A	M	2018-2019	2018-06-29	5
DE_012	Germany	2018-06-29 16:52:00	2018	Autumn	2826.31	59.33	70.7893	1	53.0482	25.5309	Russia	Germany	A	M	2018-2019	2018-06-29	5
DE_012	Germany	2018-06-29 16:53:00	2018	Autumn	2826.42	59.33	70.7893	1	53.0462	25.5311	Russia	Germany	A	M	2018-2019	2018-06-29	5
DE_012	Germany	2018-06-29 16:54:00	2018	Autumn	2826.51	59.33	70.7893	0	53.0438	25.532	Russia	Germany	A	M	2018-2019	2018-06-29	5
DE_012	Germany	2018-06-29 16:55:00	2018	Autumn	2826.49	59.33	70.7893	1	53.0427	25.5336	Russia	Germany	A	M	2018-2019	2018-06-29	5
DE_012	Germany	2018-06-29 16:56:00	2018	Autumn	2826.62	59.33	70.7893	1	53.0404	25.5337	Russia	Germany	A	M	2018-2019	2018-06-29	5
DE_012	Germany	2018-06-29 16:57:00	2018	Autumn	2826.76	59.33	70.7893	0	53.0381	25.5336	Russia	Germany	A	M	2018-2019	2018-06-29	5
DE_012	Germany	2018-06-29 16:58:00	2018	Autumn	2827.08	59.33	70.7893	1	53.036	25.5301	Russia	Germany	A	M	2018-2019	2018-06-29	5
DE_012	Germany	2018-06-29 16:59:00	2018	Autumn	2828.08	59.33	70.7893	1	53.0356	25.513	Russia	Germany	A	M	2018-2019	2018-06-29	5
DE_012	Germany	2018-06-29 17:00:00	2018	Autumn	2828.88	59.33	70.7893	0	53.0359	25.4985	Russia	Germany	A	M	2018-2019	2018-06-29	5
DE_012	Germany	2018-06-29 17:01:00	2018	Autumn	2830.06	59.33	70.7893	1	53.0353	25.4782	Russia	Germany	A	M	2018-2019	2018-06-29	5
DE_012	Germany	2018-06-29 17:02:00	2018	Autumn	2831.05	59.33	70.7893	0	53.0351	25.4608	Russia	Germany	A	M	2018-2019	2018-06-29	5
DE_012	Germany	2018-06-29 17:03:00	2018	Autumn	2831.94	59.33	70.7893	0	53.035	25.4451	Russia	Germany	A	M	2018-2019	2018-06-29	5
DE_012	Germany	2018-06-29 17:04:00	2018	Autumn	2833.03	59.33	70.7893	1	53.0344	25.4264	Russia	Germany	A	M	2018-2019	2018-06-29	5
DE_012	Germany	2018-06-29 17:05:00	2018	Autumn	2833.98	59.33	70.7893	0	53.0336	25.4104	Russia	Germany	A	M	2018-2019	2018-06-29	5
DE_012	Germany	2018-06-29 17:06:00	2018	Autumn	2834.91	59.33	70.7893	0	53.0325	25.3951	Russia	Germany	A	M	2018-2019	2018-06-29	5
DE_012	Germany	2018-06-29 17:07:00	2018	Autumn	2835.93	59.33	70.7893	1	53.0312	25.3785	Russia	Germany	A	M	2018-2019	2018-06-29	5
DE_012	Germany	2018-06-29 17:08:00	2018	Autumn	2836.96	59.33	70.7893	1	53.0292	25.3623	Russia	Germany	A	M	2018-2019	2018-06-29	5
DE_012	Germany	2018-06-29 17:09:00	2018	Autumn	2838.08	59.33	70.7893	1	53.0271	25.3446	Russia	Germany	A	M	2018-2019	2018-06-29	5
DE_012	Germany	2018-06-29 17:10:00	2018	Autumn	2839.29	59.33	70.7893	1	53.0246	25.3259	Russia	Germany	A	M	2018-2019	2018-06-29	5
DE_012	Germany	2018-06-29 17:11:00	2018	Autumn	2840.31	59.33	70.7893	0	53.0221	25.3104	Russia	Germany	A	M	2018-2019	2018-06-29	5
DE_012	Germany	2018-06-29 17:12:00	2018	Autumn	2841.5	59.33	70.7893	0	53.0189	25.2927	Russia	Germany	A	M	2018-2019	2018-06-29	5
DE_012	Germany	2018-06-29 17:13:00	2018	Autumn	2842.6	59.33	70.7893	0	53.0159	25.2765	Russia	Germany	A	M	2018-2019	2018-06-29	5
DE_012	Germany	2018-06-29 17:14:00	2018	Autumn	2843.94	59.33	70.7893	1	53.0124	25.2565	Russia	Germany	A	M	2018-2019	2018-06-29	5
DE_012	Germany	2018-06-29 17:15:00	2018	Autumn	2844.85	59.33	70.7893	0	53.0103	25.2426	Russia	Germany	A	M	2018-2019	2018-06-29	5
DE_012	Germany	2018-06-29 17:16:00	2018	Autumn	2846.17	59.33	70.7893	1	53.006	25.2235	Russia	Germany	A	M	2018-2019	2018-06-29	5
DE_012	Germany	2018-06-29 17:17:00	2018	Autumn	2847.42	59.33	70.7893	0	53.0017	25.206	Russia	Germany	A	M	2018-2019	2018-06-29	5
DE_012	Germany	2018-06-29 17:18:00	2018	Autumn	2848.93	59.33	70.7893	1	52.9961	25.1852	Russia	Germany	A	M	2018-2019	2018-06-29	5
DE_012	Germany	2018-06-29 17:24:00	2018	Autumn	2855.29	59.33	70.7893	5	52.9738	25.096	Russia	Germany	A	M	2018-2019	2018-06-29	5
DE_012	Germany	2018-06-29 17:28:00	2018	Autumn	2860.67	59.33	70.7893	4	52.951	25.0249	Russia	Germany	A	M	2018-2019	2018-06-29	5
DE_012	Germany	2018-06-29 17:33:00	2018	Autumn	2865.79	59.33	70.7893	4	52.9268	24.96	Russia	Germany	A	M	2018-2019	2018-06-29	5
DE_012	Germany	2018-06-29 17:38:00	2018	Autumn	2867.95	59.33	70.7893	4	52.9032	24.9468	Russia	Germany	A	M	2018-2019	2018-06-29	5
DE_012	Germany	2018-06-29 17:43:00	2018	Autumn	2873.27	59.33	70.7893	4	52.8775	24.88	Russia	Germany	A	M	2018-2019	2018-06-29	5
DE_012	Germany	2018-06-29 17:48:00	2018	Autumn	2877.66	59.33	70.7893	5	52.8565	24.8246	Russia	Germany	A	M	2018-2019	2018-06-29	5
DE_012	Germany	2018-06-29 17:53:00	2018	Autumn	2881.79	59.33	70.7893	4	52.833	24.7764	Russia	Germany	A	M	2018-2019	2018-06-29	5
DE_012	Germany	2018-06-29 17:58:00	2018	Autumn	2886.27	59.33	70.7893	5	52.8148	24.7164	Russia	Germany	A	M	2018-2019	2018-06-29	5
DE_012	Germany	2018-06-29 18:03:00	2018	Autumn	2890.5	59.33	70.7893	4	52.8053	24.6516	Russia	Germany	A	M	2018-2019	2018-06-29	5
DE_012	Germany	2018-06-29 18:08:00	2018	Autumn	2895.24	59.33	70.7893	5	52.7887	24.5854	Russia	Germany	A	M	2018-2019	2018-06-29	5
DE_012	Germany	2018-06-29 18:13:00	2018	Autumn	2899.65	59.33	70.7893	4	52.7782	24.5186	Russia	Germany	A	M	2018-2019	2018-06-29	5
DE_012	Germany	2018-06-29 18:18:00	2018	Autumn	2904.1	59.33	70.7893	5	52.7694	24.4491	Russia	Germany	A	M	2018-2019	2018-06-29	5
DE_012	Germany	2018-06-29 18:23:00	2018	Autumn	2908.42	59.33	70.7893	4	52.7557	24.3873	Russia	Germany	A	M	2018-2019	2018-06-29	5
DE_012	Germany	2018-06-29 18:28:00	2018	Autumn	2912.91	59.33	70.7893	5	52.7421	24.3223	Russia	Germany	A	M	2018-2019	2018-06-29	5
DE_012	Germany	2018-06-29 18:33:00	2018	Autumn	2917.52	59.33	70.7893	5	52.7299	24.2536	Russia	Germany	A	M	2018-2019	2018-06-29	5
DE_012	Germany	2018-06-29 18:38:00	2018	Autumn	2922.36	59.33	70.7893	4	52.7156	24.1832	Russia	Germany	A	M	2018-2019	2018-06-29	5
DE_012	Germany	2018-06-29 18:43:00	2018	Autumn	2927.06	59.33	70.7893	4	52.7048	24.1115	Russia	Germany	A	M	2018-2019	2018-06-29	5
DE_012	Germany	2018-06-29 18:48:00	2018	Autumn	2931.97	59.33	70.7893	4	52.6873	24.0433	Russia	Germany	A	M	2018-2019	2018-06-29	5
DE_012	Germany	2018-06-29 18:53:00	2018	Autumn	2936.6	59.33	70.7893	5	52.6707	23.9792	Russia	Germany	A	M	2018-2019	2018-06-29	5
DE_012	Germany	2018-06-29 18:58:00	2018	Autumn	2940.8	59.33	70.7893	4	52.6609	23.9153	Russia	Germany	A	M	2018-2019	2018-06-29	5
DE_012	Germany	2018-06-29 19:03:00	2018	Autumn	2944.98	59.33	70.7893	5	52.6492	23.8539	Russia	Germany	A	M	2018-2019	2018-06-29	5
DE_012	Germany	2018-06-29 19:08:00	2018	Autumn	2948.79	59.33	70.7893	5	52.64	23.7963	Russia	Germany	A	M	2018-2019	2018-06-29	5
DE_012	Germany	2018-06-29 19:13:00	2018	Autumn	2952.9	59.33	70.7893	4	52.6281	23.7363	Russia	Germany	A	M	2018-2019	2018-06-29	5
DE_012	Germany	2018-06-29 19:18:00	2018	Autumn	2957.33	59.33	70.7893	5	52.6159	23.671	Russia	Germany	A	M	2018-2019	2018-06-29	5
DE_012	Germany	2018-06-29 19:23:00	2018	Autumn	2961.89	59.33	70.7893	5	52.6054	23.6014	Russia	Germany	A	M	2018-2019	2018-06-29	5
DE_012	Germany	2018-06-29 19:28:00	2018	Autumn	2966.74	59.33	70.7893	4	52.595	23.5265	Russia	Germany	A	M	2018-2019	2018-06-29	5
DE_012	Germany	2018-06-29 19:33:00	2018	Autumn	2971.14	59.33	70.7893	5	52.5885	23.4556	Russia	Germany	A	M	2018-2019	2018-06-29	5
DE_012	Germany	2018-06-29 19:38:00	2018	Autumn	2975.25	59.33	70.7893	4	52.586	23.3855	Russia	Germany	A	M	2018-2019	2018-06-29	5
DE_012	Germany	2018-06-29 19:43:00	2018	Autumn	2979.29	59.33	70.7893	4	52.5812	23.319	Russia	Germany	A	M	2018-2019	2018-06-29	5
DE_012	Germany	2018-06-29 19:48:00	2018	Autumn	2983.28	59.33	70.7893	5	52.5792	23.2503	Russia	Germany	A	M	2018-2019	2018-06-29	5
DE_012	Germany	2018-06-29 19:53:00	2018	Autumn	2987.12	59.33	70.7893	5	52.5782	23.1833	Russia	Germany	A	M	2018-2019	2018-06-29	5
DE_012	Germany	2018-06-29 19:58:00	2018	Autumn	2990.95	59.33	70.7893	5	52.5792	23.1142	Russia	Germany	A	M	2018-2019	2018-06-29	5
DE_012	Germany	2018-06-29 20:04:00	2018	Autumn	2994.72	59.33	70.7893	5	52.5835	23.0425	Russia	Germany	A	M	2018-2019	2018-06-29	5
DE_012	Germany	2018-06-29 20:08:00	2018	Autumn	2999.34	59.33	70.7893	4	52.575	22.9698	Russia	Germany	A	M	2018-2019	2018-06-29	5
DE_012	Germany	2018-06-29 20:13:00	2018	Autumn	3004.42	59.33	70.7893	4	52.5628	22.893	Russia	Germany	A	M	2018-2019	2018-06-29	5
DE_012	Germany	2018-06-29 20:18:00	2018	Autumn	3008.95	59.33	70.7893	5	52.5538	22.8222	Russia	Germany	A	M	2018-2019	2018-06-29	5
DE_012	Germany	2018-06-29 20:23:00	2018	Autumn	3013.71	59.33	70.7893	5	52.5417	22.7509	Russia	Germany	A	M	2018-2019	2018-06-29	5
DE_012	Germany	2018-06-29 20:28:00	2018	Autumn	3018.07	59.33	70.7893	5	52.5328	22.6832	Russia	Germany	A	M	2018-2019	2018-06-29	5
DE_012	Germany	2018-06-29 20:33:00	2018	Autumn	3021.99	59.33	70.7893	4	52.5225	22.6248	Russia	Germany	A	M	2018-2019	2018-06-29	5
DE_012	Germany	2018-06-29 20:38:00	2018	Autumn	3025.65	59.33	70.7893	5	52.5102	22.5732	Russia	Germany	A	M	2018-2019	2018-06-29	5
DE_012	Germany	2018-06-29 20:43:00	2018	Autumn	3029.39	59.33	70.7893	4	52.4962	22.5222	Russia	Germany	A	M	2018-2019	2018-06-29	5
DE_012	Germany	2018-06-29 20:48:00	2018	Autumn	3032.29	59.33	70.7893	4	52.4881	22.4795	Russia	Germany	A	M	2018-2019	2018-06-29	5
DE_012	Germany	2018-06-29 20:53:00	2018	Autumn	3035.42	59.33	70.7893	5	52.4794	22.4335	Russia	Germany	A	M	2018-2019	2018-06-29	5
DE_012	Germany	2018-06-29 20:58:00	2018	Autumn	3038.77	59.33	70.7893	4	52.4689	22.3856	Russia	Germany	A	M	2018-2019	2018-06-29	5
DE_012	Germany	2018-06-29 21:03:00	2018	Autumn	3041.66	59.33	70.7893	5	52.4632	22.3405	Russia	Germany	A	M	2018-2019	2018-06-29	5
DE_012	Germany	2018-06-29 21:08:00	2018	Autumn	3045	59.33	70.7893	4	52.4519	22.2937	Russia	Germany	A	M	2018-2019	2018-06-29	5
DE_012	Germany	2018-06-29 21:13:00	2018	Autumn	3049.05	59.33	70.7893	5	52.4393	22.2355	Russia	Germany	A	M	2018-2019	2018-06-29	5
DE_012	Germany	2018-06-29 21:18:00	2018	Autumn	3052.34	59.33	70.7893	5	52.431	22.1861	Russia	Germany	A	M	2018-2019	2018-06-29	5
DE_012	Germany	2018-06-29 21:23:00	2018	Autumn	3055.71	59.33	70.7893	4	52.4184	22.1402	Russia	Germany	A	M	2018-2019	2018-06-29	5
DE_012	Germany	2018-06-29 21:28:00	2018	Autumn	3060.03	59.33	70.7893	5	52.4015	22.082	Russia	Germany	A	M	2018-2019	2018-06-29	5
DE_012	Germany	2018-06-29 21:33:00	2018	Autumn	3063.88	59.33	70.7893	5	52.4008	22.0144	Russia	Germany	A	M	2018-2019	2018-06-29	5
DE_012	Germany	2018-06-29 21:38:00	2018	Autumn	3065.06	59.33	70.7893	4	52.4145	21.9784	Russia	Germany	A	M	2018-2019	2018-06-29	5
DE_012	Germany	2018-06-29 21:43:00	2018	Autumn	3066.32	59.33	70.7893	4	52.43	21.9389	Russia	Germany	A	M	2018-2019	2018-06-29	5
DE_012	Germany	2018-06-29 21:48:00	2018	Autumn	3067.86	59.33	70.7893	4	52.441	21.8994	Russia	Germany	A	M	2018-2019	2018-06-29	5
DE_012	Germany	2018-06-29 21:53:00	2018	Autumn	3071.64	59.33	70.7893	5	52.4352	21.8385	Russia	Germany	A	M	2018-2019	2018-06-29	5
DE_012	Germany	2018-06-29 21:58:00	2018	Autumn	3075.38	59.33	70.7893	4	52.4254	21.7827	Russia	Germany	A	M	2018-2019	2018-06-29	5
DE_012	Germany	2018-06-29 22:03:00	2018	Autumn	3079.48	59.33	70.7893	5	52.4134	21.7233	Russia	Germany	A	M	2018-2019	2018-06-29	5
DE_012	Germany	2018-06-29 22:08:00	2018	Autumn	3083.78	59.33	70.7893	5	52.4008	21.6606	Russia	Germany	A	M	2018-2019	2018-06-29	5
DE_012	Germany	2018-06-29 22:13:00	2018	Autumn	3087.84	59.33	70.7893	4	52.3826	21.6086	Russia	Germany	A	M	2018-2019	2018-06-29	5
DE_012	Germany	2018-06-29 22:18:00	2018	Autumn	3091.48	59.33	70.7893	5	52.3727	21.5549	Russia	Germany	A	M	2018-2019	2018-06-29	5
DE_012	Germany	2018-06-29 22:24:00	2018	Autumn	3095.51	59.33	70.7893	5	52.3596	21.4978	Russia	Germany	A	M	2018-2019	2018-06-29	5
DE_012	Germany	2018-06-29 22:28:00	2018	Autumn	3099.13	59.33	70.7893	4	52.348	21.4462	Russia	Germany	A	M	2018-2019	2018-06-29	5
DE_012	Germany	2018-06-29 22:33:00	2018	Autumn	3103.35	59.33	70.7893	5	52.3361	21.3844	Russia	Germany	A	M	2018-2019	2018-06-29	5
DE_012	Germany	2018-06-29 22:38:00	2018	Autumn	3108.86	59.33	70.7893	4	52.3234	21.3004	Russia	Germany	A	M	2018-2019	2018-06-29	5
DE_012	Germany	2018-06-29 22:43:00	2018	Autumn	3115.3	59.33	70.7893	5	52.3043	21.2072	Russia	Germany	A	M	2018-2019	2018-06-29	5
DE_012	Germany	2018-06-29 22:48:00	2018	Autumn	3122.14	59.33	70.7893	5	52.2772	21.1156	Russia	Germany	A	M	2018-2019	2018-06-29	5
DE_012	Germany	2018-06-29 22:53:00	2018	Autumn	3128.45	59.33	70.7893	5	52.2586	21.0241	Russia	Germany	A	M	2018-2019	2018-06-29	5
DE_012	Germany	2018-06-29 22:58:00	2018	Autumn	3135.08	59.33	70.7893	4	52.2356	20.9319	Russia	Germany	A	M	2018-2019	2018-06-29	5
DE_012	Germany	2018-06-29 23:03:00	2018	Autumn	3142.48	59.33	70.7893	5	52.2094	20.8294	Russia	Germany	A	M	2018-2019	2018-06-29	5
DE_012	Germany	2018-06-29 23:08:00	2018	Autumn	3149.49	59.33	70.7893	4	52.1846	20.7325	Russia	Germany	A	M	2018-2019	2018-06-29	5
DE_012	Germany	2018-06-29 23:13:00	2018	Autumn	3156.61	59.33	70.7893	5	52.1582	20.6353	Russia	Germany	A	M	2018-2019	2018-06-29	5
DE_012	Germany	2018-06-29 23:18:00	2018	Autumn	3162.85	59.33	70.7893	4	52.1387	20.5462	Russia	Germany	A	M	2018-2019	2018-06-29	5
DE_012	Germany	2018-06-29 23:23:00	2018	Autumn	3169.55	59.33	70.7893	5	52.1158	20.4527	Russia	Germany	A	M	2018-2019	2018-06-29	5
DE_012	Germany	2018-06-29 23:28:00	2018	Autumn	3176.44	59.33	70.7893	4	52.0934	20.3551	Russia	Germany	A	M	2018-2019	2018-06-29	5
DE_012	Germany	2018-06-29 23:34:00	2018	Autumn	3184.57	59.33	70.7893	5	52.0626	20.2453	Russia	Germany	A	M	2018-2019	2018-06-29	5
DE_012	Germany	2018-06-29 23:38:00	2018	Autumn	3191.88	59.33	70.7893	4	52.0293	20.1527	Russia	Germany	A	M	2018-2019	2018-06-29	5
DE_012	Germany	2018-06-29 23:43:00	2018	Autumn	3198.99	59.33	70.7893	4	51.9973	20.0622	Russia	Germany	A	M	2018-2019	2018-06-29	5
DE_012	Germany	2018-06-29 23:48:00	2018	Autumn	3206.27	59.33	70.7893	4	51.9659	19.9683	Russia	Germany	A	M	2018-2019	2018-06-29	5
DE_012	Germany	2018-06-29 23:53:00	2018	Autumn	3213.28	59.33	70.7893	5	51.9363	19.877	Russia	Germany	A	M	2018-2019	2018-06-29	5
DE_012	Germany	2018-06-29 23:58:00	2018	Autumn	3220.43	59.33	70.7893	4	51.9077	19.7822	Russia	Germany	A	M	2018-2019	2018-06-29	5
DE_012	Germany	2018-06-30 00:03:00	2018	Autumn	3226.7	59.33	70.7893	5	51.8881	19.6929	Russia	Germany	A	M	2018-2019	2018-06-30	5
DE_012	Germany	2018-06-30 00:08:00	2018	Autumn	3231.67	59.33	70.7893	4	51.8784	19.6153	Russia	Germany	A	M	2018-2019	2018-06-30	5
DE_012	Germany	2018-06-30 00:13:00	2018	Autumn	3237.54	59.33	70.7893	5	51.8632	19.5282	Russia	Germany	A	M	2018-2019	2018-06-30	5
DE_012	Germany	2018-06-30 00:18:00	2018	Autumn	3244.07	59.33	70.7893	4	51.8441	19.4337	Russia	Germany	A	M	2018-2019	2018-06-30	5
DE_012	Germany	2018-06-30 00:23:00	2018	Autumn	3251.07	59.33	70.7893	5	51.8232	19.3328	Russia	Germany	A	M	2018-2019	2018-06-30	5
DE_012	Germany	2018-06-30 00:28:00	2018	Autumn	3258.02	59.33	70.7893	5	51.8029	19.2323	Russia	Germany	A	M	2018-2019	2018-06-30	5
DE_012	Germany	2018-06-30 00:33:00	2018	Autumn	3265.14	59.33	70.7893	5	51.7801	19.1314	Russia	Germany	A	M	2018-2019	2018-06-30	5
DE_012	Germany	2018-06-30 00:38:00	2018	Autumn	3272.61	59.33	70.7893	4	51.7529	19.0296	Russia	Germany	A	M	2018-2019	2018-06-30	5
DE_012	Germany	2018-06-30 00:43:00	2018	Autumn	3279.72	59.33	70.7893	4	51.7269	18.9327	Russia	Germany	A	M	2018-2019	2018-06-30	5
DE_012	Germany	2018-06-30 00:48:00	2018	Autumn	3286.37	59.33	70.7893	4	51.7053	18.839	Russia	Germany	A	M	2018-2019	2018-06-30	5
DE_012	Germany	2018-06-30 00:53:00	2018	Autumn	3291.92	59.33	70.7893	5	51.6962	18.7506	Russia	Germany	A	M	2018-2019	2018-06-30	5
DE_012	Germany	2018-06-30 00:58:00	2018	Autumn	3296.72	59.33	70.7893	4	51.6883	18.6743	Russia	Germany	A	M	2018-2019	2018-06-30	5
DE_012	Germany	2018-06-30 01:03:00	2018	Autumn	3302.28	59.33	70.7893	5	51.6733	18.5924	Russia	Germany	A	M	2018-2019	2018-06-30	5
DE_012	Germany	2018-06-30 01:08:00	2018	Autumn	3308.34	59.33	70.7893	4	51.6511	18.5099	Russia	Germany	A	M	2018-2019	2018-06-30	5
DE_012	Germany	2018-06-30 01:13:00	2018	Autumn	3314.5	59.33	70.7893	5	51.6344	18.4194	Russia	Germany	A	M	2018-2019	2018-06-30	5
DE_012	Germany	2018-06-30 01:18:00	2018	Autumn	3321.18	59.33	70.7893	4	51.6127	18.3254	Russia	Germany	A	M	2018-2019	2018-06-30	5
DE_012	Germany	2018-06-30 01:23:00	2018	Autumn	3328.06	59.33	70.7893	5	51.5912	18.2276	Russia	Germany	A	M	2018-2019	2018-06-30	5
DE_012	Germany	2018-06-30 01:28:00	2018	Autumn	3334.68	59.33	70.7893	5	51.5735	18.1301	Russia	Germany	A	M	2018-2019	2018-06-30	5
DE_012	Germany	2018-06-30 01:33:00	2018	Autumn	3340.89	59.33	70.7893	4	51.5566	18.0389	Russia	Germany	A	M	2018-2019	2018-06-30	5
DE_012	Germany	2018-06-30 01:38:00	2018	Autumn	3347.57	59.33	70.7893	4	51.5393	17.9399	Russia	Germany	A	M	2018-2019	2018-06-30	5
DE_012	Germany	2018-06-30 01:43:00	2018	Autumn	3354.03	59.33	70.7893	5	51.5257	17.8404	Russia	Germany	A	M	2018-2019	2018-06-30	5
DE_012	Germany	2018-06-30 01:48:00	2018	Autumn	3360.24	59.33	70.7893	5	51.5159	17.741	Russia	Germany	A	M	2018-2019	2018-06-30	5
DE_012	Germany	2018-06-30 01:53:00	2018	Autumn	3366.98	59.33	70.7893	4	51.4984	17.641	Russia	Germany	A	M	2018-2019	2018-06-30	5
DE_012	Germany	2018-06-30 01:59:00	2018	Autumn	3374.23	59.33	70.7893	5	51.4789	17.5343	Russia	Germany	A	M	2018-2019	2018-06-30	5
DE_012	Germany	2018-06-30 02:03:00	2018	Autumn	3380.7	59.33	70.7893	4	51.4624	17.4382	Russia	Germany	A	M	2018-2019	2018-06-30	5
DE_012	Germany	2018-06-30 02:08:00	2018	Autumn	3387.35	59.33	70.7893	5	51.4492	17.3349	Russia	Germany	A	M	2018-2019	2018-06-30	5
DE_012	Germany	2018-06-30 02:13:00	2018	Autumn	3393.73	59.33	70.7893	4	51.439	17.2329	Russia	Germany	A	M	2018-2019	2018-06-30	5
DE_012	Germany	2018-06-30 02:18:00	2018	Autumn	3399.99	59.33	70.7893	5	51.4294	17.1323	Russia	Germany	A	M	2018-2019	2018-06-30	5
DE_012	Germany	2018-06-30 02:23:00	2018	Autumn	3405.68	59.33	70.7893	4	51.4241	17.0369	Russia	Germany	A	M	2018-2019	2018-06-30	5
DE_012	Germany	2018-06-30 02:28:00	2018	Autumn	3410.78	59.33	70.7893	5	51.4243	16.9456	Russia	Germany	A	M	2018-2019	2018-06-30	5
DE_012	Germany	2018-06-30 02:33:00	2018	Autumn	3415.97	59.33	70.7893	5	51.4224	16.855	Russia	Germany	A	M	2018-2019	2018-06-30	5
DE_012	Germany	2018-06-30 02:38:00	2018	Autumn	3421.13	59.33	70.7893	4	51.4195	16.7664	Russia	Germany	A	M	2018-2019	2018-06-30	5
DE_012	Germany	2018-06-30 02:43:00	2018	Autumn	3426.28	59.33	70.7893	4	51.4159	16.6785	Russia	Germany	A	M	2018-2019	2018-06-30	5
DE_012	Germany	2018-06-30 02:48:00	2018	Autumn	3431.41	59.33	70.7893	4	51.4095	16.5943	Russia	Germany	A	M	2018-2019	2018-06-30	5
DE_012	Germany	2018-06-30 02:53:00	2018	Autumn	3436.21	59.33	70.7893	5	51.4054	16.5132	Russia	Germany	A	M	2018-2019	2018-06-30	5
DE_012	Germany	2018-06-30 02:58:00	2018	Autumn	3441.33	59.33	70.7893	4	51.3963	16.4325	Russia	Germany	A	M	2018-2019	2018-06-30	5
DE_012	Germany	2018-06-30 03:03:00	2018	Autumn	3446.43	59.33	70.7893	5	51.3879	16.3511	Russia	Germany	A	M	2018-2019	2018-06-30	5
DE_012	Germany	2018-06-30 03:08:00	2018	Autumn	3451.15	59.33	70.7893	4	51.3814	16.2745	Russia	Germany	A	M	2018-2019	2018-06-30	5
DE_012	Germany	2018-06-30 03:13:00	2018	Autumn	3456.07	59.33	70.7893	4	51.3714	16.1982	Russia	Germany	A	M	2018-2019	2018-06-30	5
DE_012	Germany	2018-06-30 03:18:00	2018	Autumn	3461.98	59.33	70.7893	5	51.349	16.1188	Russia	Germany	A	M	2018-2019	2018-06-30	5
DE_012	Germany	2018-06-30 03:23:00	2018	Autumn	3468.43	59.33	70.7893	5	51.3224	16.0349	Russia	Germany	A	M	2018-2019	2018-06-30	5
DE_012	Germany	2018-06-30 03:28:00	2018	Autumn	3474.61	59.33	70.7893	4	51.2975	15.9539	Russia	Germany	A	M	2018-2019	2018-06-30	5
DE_012	Germany	2018-06-30 03:33:00	2018	Autumn	3480.63	59.33	70.7893	5	51.2805	15.8661	Russia	Germany	A	M	2018-2019	2018-06-30	5
DE_012	Germany	2018-06-30 03:38:00	2018	Autumn	3486.89	59.33	70.7893	4	51.262	15.776	Russia	Germany	A	M	2018-2019	2018-06-30	5
DE_012	Germany	2018-06-30 03:43:00	2018	Autumn	3492.96	59.33	70.7893	5	51.2463	15.686	Russia	Germany	A	M	2018-2019	2018-06-30	5
DE_012	Germany	2018-06-30 03:48:00	2018	Autumn	3497.44	59.33	70.7893	5	51.241	15.6122	Russia	Germany	A	M	2018-2019	2018-06-30	5
DE_012	Germany	2018-06-30 03:53:00	2018	Autumn	3502.58	59.33	70.7893	4	51.2354	15.5268	Russia	Germany	A	M	2018-2019	2018-06-30	5
DE_012	Germany	2018-06-30 03:58:00	2018	Autumn	3508.34	59.33	70.7893	5	51.2261	15.4348	Russia	Germany	A	M	2018-2019	2018-06-30	5
DE_012	Germany	2018-06-30 04:03:00	2018	Autumn	3513.64	59.33	70.7893	5	51.2198	15.3473	Russia	Germany	A	M	2018-2019	2018-06-30	5
DE_012	Germany	2018-06-30 04:08:00	2018	Autumn	3519.41	59.33	70.7893	4	51.21	15.2556	Russia	Germany	A	M	2018-2019	2018-06-30	5
DE_012	Germany	2018-06-30 04:13:00	2018	Autumn	3525.38	59.33	70.7893	5	51.2015	15.1588	Russia	Germany	A	M	2018-2019	2018-06-30	5
DE_012	Germany	2018-06-30 04:18:00	2018	Autumn	3530.73	59.33	70.7893	5	51.1974	15.0679	Russia	Germany	A	M	2018-2019	2018-06-30	5
DE_012	Germany	2018-06-30 04:24:00	2018	Autumn	3537.92	59.33	70.7893	5	51.174	14.9669	Russia	Germany	A	M	2018-2019	2018-06-30	5
DE_012	Germany	2018-06-30 04:28:00	2018	Autumn	3543.86	59.33	70.7893	4	51.1654	14.8707	Russia	Germany	A	M	2018-2019	2018-06-30	5
DE_012	Germany	2018-06-30 04:33:00	2018	Autumn	3549.87	59.33	70.7893	4	51.1514	14.7798	Russia	Germany	A	M	2018-2019	2018-06-30	5
DE_012	Germany	2018-06-30 04:38:00	2018	Autumn	3555.48	59.33	70.7893	5	51.1445	14.6876	Russia	Germany	A	M	2018-2019	2018-06-30	5
DE_012	Germany	2018-06-30 04:43:00	2018	Autumn	3561.66	59.33	70.7893	5	51.135	14.588	Russia	Germany	A	M	2018-2019	2018-06-30	5
DE_012	Germany	2018-06-30 04:48:00	2018	Autumn	3567.8	59.33	70.7893	5	51.1256	14.4892	Russia	Germany	A	M	2018-2019	2018-06-30	5
DE_012	Germany	2018-06-30 04:53:00	2018	Autumn	3573.62	59.33	70.7893	4	51.1146	14.3981	Russia	Germany	A	M	2018-2019	2018-06-30	5
DE_012	Germany	2018-06-30 04:58:00	2018	Autumn	3580.64	59.33	70.7893	5	51.0989	14.291	Russia	Germany	A	M	2018-2019	2018-06-30	5
DE_012	Germany	2018-06-30 05:04:00	2018	Autumn	3587.69	59.33	70.7893	5	51.0843	14.1819	Russia	Germany	A	M	2018-2019	2018-06-30	5
DE_012	Germany	2018-06-30 05:08:00	2018	Autumn	3594.12	59.33	70.7893	4	51.0695	14.0844	Russia	Germany	A	M	2018-2019	2018-06-30	5
DE_012	Germany	2018-06-30 05:13:00	2018	Autumn	3600.16	59.33	70.7893	4	51.0594	13.9881	Russia	Germany	A	M	2018-2019	2018-06-30	5
DE_012	Germany	2018-06-30 05:18:00	2018	Autumn	3605.34	59.33	70.7893	5	51.0575	13.8975	Russia	Germany	A	M	2018-2019	2018-06-30	5
DE_012	Germany	2018-06-30 05:23:00	2018	Autumn	3610.18	59.33	70.7893	4	51.054	13.8149	Russia	Germany	A	M	2018-2019	2018-06-30	5
DE_012	Germany	2018-06-30 05:28:00	2018	Autumn	3614.26	59.33	70.7893	5	51.0526	13.7431	Russia	Germany	A	M	2018-2019	2018-06-30	5
DE_012	Germany	2018-06-30 05:33:00	2018	Autumn	3618.1	59.33	70.7893	4	51.0522	13.6748	Russia	Germany	A	M	2018-2019	2018-06-30	5
DE_012	Germany	2018-06-30 05:38:00	2018	Autumn	3622.46	59.33	70.7893	5	51.0478	13.6016	Russia	Germany	A	M	2018-2019	2018-06-30	5
DE_012	Germany	2018-06-30 05:43:00	2018	Autumn	3626.74	59.33	70.7893	4	51.0457	13.5272	Russia	Germany	A	M	2018-2019	2018-06-30	5
DE_012	Germany	2018-06-30 05:48:00	2018	Autumn	3632.32	59.33	70.7893	5	51.041	13.4327	Russia	Germany	A	M	2018-2019	2018-06-30	5
DE_012	Germany	2018-06-30 05:53:00	2018	Autumn	3637.68	59.33	70.7893	4	51.0353	13.3434	Russia	Germany	A	M	2018-2019	2018-06-30	5
DE_012	Germany	2018-06-30 05:58:00	2018	Autumn	3642.79	59.33	70.7893	5	51.0348	13.252	Russia	Germany	A	M	2018-2019	2018-06-30	5
DE_012	Germany	2018-06-30 06:03:00	2018	Autumn	3648.68	59.33	70.7893	4	51.0299	13.152	Russia	Germany	A	M	2018-2019	2018-06-30	5
DE_012	Germany	2018-06-30 06:08:00	2018	Autumn	3653.67	59.33	70.7893	5	51.0215	13.0726	Russia	Germany	A	M	2018-2019	2018-06-30	5
DE_012	Germany	2018-06-30 06:13:00	2018	Autumn	3659.59	59.33	70.7893	4	51.0221	12.9652	Russia	Germany	A	M	2018-2019	2018-06-30	5
DE_012	Germany	2018-06-30 06:18:00	2018	Autumn	3665.75	59.33	70.7893	4	51.0202	12.8568	Russia	Germany	A	M	2018-2019	2018-06-30	5
DE_012	Germany	2018-06-30 06:23:00	2018	Autumn	3671.54	59.33	70.7893	5	51.0259	12.7456	Russia	Germany	A	M	2018-2019	2018-06-30	5
DE_012	Germany	2018-06-30 06:28:00	2018	Autumn	3676.67	59.33	70.7893	4	51.0381	12.6383	Russia	Germany	A	M	2018-2019	2018-06-30	5
DE_012	Germany	2018-06-30 06:34:00	2018	Autumn	3682.69	59.33	70.7893	5	51.0513	12.5139	Russia	Germany	A	M	2018-2019	2018-06-30	5
DE_012	Germany	2018-06-30 06:38:00	2018	Autumn	3686.58	59.33	70.7893	4	51.0687	12.4226	Russia	Germany	A	M	2018-2019	2018-06-30	5
DE_012	Germany	2018-06-30 06:43:00	2018	Autumn	3692.63	59.33	70.7893	4	51.0748	12.306	Russia	Germany	A	M	2018-2019	2018-06-30	5
DE_012	Germany	2018-06-30 06:48:00	2018	Autumn	3696.5	59.33	70.7893	5	51.0978	12.2083	Russia	Germany	A	M	2018-2019	2018-06-30	5
DE_012	Germany	2018-06-30 06:53:00	2018	Autumn	3699.52	59.33	70.7893	4	51.1246	12.121	Russia	Germany	A	M	2018-2019	2018-06-30	5
DE_012	Germany	2018-06-30 06:58:00	2018	Autumn	3702.59	59.33	70.7893	5	51.153	12.0311	Russia	Germany	A	M	2018-2019	2018-06-30	5
DE_012	Germany	2018-06-30 07:03:00	2018	Autumn	3707.49	59.33	70.7893	5	51.1753	11.9155	Russia	Germany	A	M	2018-2019	2018-06-30	5
DE_012	Germany	2018-06-30 07:08:00	2018	Autumn	3712.82	59.33	70.7893	5	51.1957	11.7943	Russia	Germany	A	M	2018-2019	2018-06-30	5
DE_012	Germany	2018-06-30 07:13:00	2018	Autumn	3717.62	59.33	70.7893	4	51.2148	11.6843	Russia	Germany	A	M	2018-2019	2018-06-30	5
DE_012	Germany	2018-06-30 07:18:00	2018	Autumn	3721.79	59.33	70.7893	5	51.2348	11.5845	Russia	Germany	A	M	2018-2019	2018-06-30	5
DE_012	Germany	2018-06-30 07:23:00	2018	Autumn	3726.11	59.33	70.7893	4	51.2593	11.4765	Russia	Germany	A	M	2018-2019	2018-06-30	5
DE_012	Germany	2018-06-30 07:28:00	2018	Autumn	3730.3	59.33	70.7893	4	51.2865	11.3674	Russia	Germany	A	M	2018-2019	2018-06-30	5
DE_012	Germany	2018-06-30 07:33:00	2018	Autumn	3734.5	59.33	70.7893	4	51.3109	11.2616	Russia	Germany	A	M	2018-2019	2018-06-30	5
DE_012	Germany	2018-06-30 07:39:00	2018	Autumn	3738.35	59.33	70.7893	5	51.3402	11.1561	Russia	Germany	A	M	2018-2019	2018-06-30	5
DE_012	Germany	2018-06-30 07:43:00	2018	Autumn	3739.92	59.33	70.7893	4	51.3735	11.0871	Russia	Germany	A	M	2018-2019	2018-06-30	5
DE_012	Germany	2018-06-30 07:48:00	2018	Autumn	3743.07	59.33	70.7893	4	51.4041	10.9925	Russia	Germany	A	M	2018-2019	2018-06-30	5
DE_012	Germany	2018-06-30 07:53:00	2018	Autumn	3745.09	59.33	70.7893	5	51.4404	10.9116	Russia	Germany	A	M	2018-2019	2018-06-30	5
DE_012	Germany	2018-06-30 07:58:00	2018	Autumn	3747.66	59.33	70.7893	4	51.4737	10.8242	Russia	Germany	A	M	2018-2019	2018-06-30	5
DE_012	Germany	2018-06-30 08:03:00	2018	Autumn	3750.11	59.33	70.7893	5	51.4993	10.7486	Russia	Germany	A	M	2018-2019	2018-06-30	5
DE_012	Germany	2018-06-30 08:08:00	2018	Autumn	3750.69	59.33	70.7893	5	51.519	10.7139	Russia	Germany	A	M	2018-2019	2018-06-30	5
DE_012	Germany	2018-06-30 08:13:00	2018	Autumn	3750.36	59.33	70.7893	4	51.5646	10.6643	Russia	Germany	A	M	2018-2019	2018-06-30	5
DE_012	Germany	2018-06-30 08:18:00	2018	Autumn	3752.88	59.33	70.7893	4	51.5944	10.5822	Russia	Germany	A	M	2018-2019	2018-06-30	5
DE_012	Germany	2018-06-30 08:23:00	2018	Autumn	3755.09	59.33	70.7893	5	51.6254	10.5041	Russia	Germany	A	M	2018-2019	2018-06-30	5
DE_012	Germany	2018-06-30 08:28:00	2018	Autumn	3757.32	59.33	70.7893	4	51.6575	10.4244	Russia	Germany	A	M	2018-2019	2018-06-30	5
DE_012	Germany	2018-06-30 08:33:00	2018	Autumn	3758.87	59.33	70.7893	5	51.6946	10.3508	Russia	Germany	A	M	2018-2019	2018-06-30	5
DE_012	Germany	2018-06-30 08:38:00	2018	Autumn	3760.2	59.33	70.7893	5	51.723	10.2919	Russia	Germany	A	M	2018-2019	2018-06-30	5
DE_012	Germany	2018-06-30 08:43:00	2018	Autumn	3761.88	59.33	70.7893	4	51.7517	10.2265	Russia	Germany	A	M	2018-2019	2018-06-30	5
DE_012	Germany	2018-06-30 08:48:00	2018	Autumn	3762.81	59.33	70.7893	5	51.7773	10.1781	Russia	Germany	A	M	2018-2019	2018-06-30	5
DE_012	Germany	2018-06-30 08:53:00	2018	Autumn	3763.93	59.33	70.7893	5	51.8147	10.1122	Russia	Germany	A	M	2018-2019	2018-06-30	5
DE_012	Germany	2018-06-30 08:58:00	2018	Autumn	3764.9	59.33	70.7893	4	51.823	10.0845	Russia	Germany	A	M	2018-2019	2018-06-30	5
DE_012	Germany	2018-06-30 09:03:00	2018	Autumn	3765.76	59.33	70.7893	5	51.865	10.0175	Russia	Germany	A	M	2018-2019	2018-06-30	5
DE_012	Germany	2018-06-30 09:08:00	2018	Autumn	3766.35	59.33	70.7893	4	51.9056	9.9572	Russia	Germany	A	M	2018-2019	2018-06-30	5
DE_012	Germany	2018-06-30 09:13:00	2018	Autumn	3767.19	59.33	70.7893	4	51.9433	9.89602	Russia	Germany	A	M	2018-2019	2018-06-30	5
DE_012	Germany	2018-06-30 09:18:00	2018	Autumn	3768.17	59.33	70.7893	5	51.9797	9.83369	Russia	Germany	A	M	2018-2019	2018-06-30	5
DE_012	Germany	2018-06-30 09:23:00	2018	Autumn	3769.75	59.33	70.7893	4	52.0214	9.75411	Russia	Germany	A	M	2018-2019	2018-06-30	5
DE_012	Germany	2018-06-30 09:28:00	2018	Autumn	3770.6	59.33	70.7893	5	52.0505	9.70315	Russia	Germany	A	M	2018-2019	2018-06-30	5
DE_012	Germany	2018-06-30 09:33:00	2018	Autumn	3772.07	59.33	70.7893	5	52.082	9.63789	Russia	Germany	A	M	2018-2019	2018-06-30	5
DE_012	Germany	2018-06-30 09:39:00	2018	Autumn	3773.13	59.33	70.7893	5	52.1298	9.56028	Russia	Germany	A	M	2018-2019	2018-06-30	5
DE_012	Germany	2018-06-30 09:43:00	2018	Autumn	3774.01	59.33	70.7893	4	52.1672	9.49864	Russia	Germany	A	M	2018-2019	2018-06-30	5
DE_012	Germany	2018-06-30 09:48:00	2018	Autumn	3774.99	59.33	70.7893	5	52.2123	9.42578	Russia	Germany	A	M	2018-2019	2018-06-30	5
DE_012	Germany	2018-06-30 09:53:00	2018	Autumn	3775.19	59.33	70.7893	4	52.2437	9.38389	Russia	Germany	A	M	2018-2019	2018-06-30	5
DE_012	Germany	2018-06-30 09:59:00	2018	Autumn	3774.9	59.33	70.7893	5	52.2985	9.32254	Russia	Germany	A	M	2018-2019	2018-06-30	5
DE_012	Germany	2018-06-30 10:03:00	2018	Autumn	3774.04	59.33	70.7893	4	52.344	9.28291	Russia	Germany	A	M	2018-2019	2018-06-30	5
DE_012	Germany	2018-06-30 10:08:00	2018	Autumn	3773.21	59.33	70.7893	5	52.3945	9.23688	Russia	Germany	A	M	2018-2019	2018-06-30	5
DE_012	Germany	2018-06-30 10:13:00	2018	Autumn	3771.28	59.33	70.7893	4	52.4352	9.22283	Russia	Germany	A	M	2018-2019	2018-06-30	5
DE_012	Germany	2018-06-30 10:18:00	2018	Autumn	3769.28	59.33	70.7893	4	52.4733	9.21332	Russia	Germany	A	M	2018-2019	2018-06-30	5
DE_012	Germany	2018-06-30 10:23:00	2018	Autumn	3767.89	59.33	70.7893	5	52.5134	9.1903	Russia	Germany	A	M	2018-2019	2018-06-30	5
DE_012	Germany	2018-06-30 10:28:00	2018	Autumn	3769.04	59.33	70.7893	4	52.5145	9.16788	Russia	Germany	A	M	2018-2019	2018-06-30	5
DE_012	Germany	2018-06-30 10:33:00	2018	Autumn	3769.61	59.33	70.7893	4	52.5409	9.12539	Russia	Germany	A	M	2018-2019	2018-06-30	5
DE_012	Germany	2018-06-30 10:38:00	2018	Autumn	3769.69	59.33	70.7893	5	52.5825	9.07349	Russia	Germany	A	M	2018-2019	2018-06-30	5
DE_012	Germany	2018-06-30 10:43:00	2018	Autumn	3770.52	59.33	70.7893	4	52.591	9.0479	Russia	Germany	A	M	2018-2019	2018-06-30	5
DE_012	Germany	2018-06-30 10:48:00	2018	Autumn	3769.72	59.33	70.7893	5	52.6434	8.9992	Russia	Germany	A	M	2018-2019	2018-06-30	5
DE_012	Germany	2018-06-30 10:53:00	2018	Autumn	3770.08	59.33	70.7893	4	52.6789	8.94954	Russia	Germany	A	M	2018-2019	2018-06-30	5
DE_012	Germany	2018-06-30 10:58:00	2018	Autumn	3771.24	59.33	70.7893	4	52.6856	8.9201	Russia	Germany	A	M	2018-2019	2018-06-30	5
DE_012	Germany	2018-06-30 11:04:00	2018	Autumn	3771.71	59.33	70.7893	5	52.7397	8.84596	Russia	Germany	A	M	2018-2019	2018-06-30	5
DE_012	Germany	2018-06-30 11:08:00	2018	Autumn	3771.64	59.33	70.7893	4	52.7652	8.81641	Russia	Germany	A	M	2018-2019	2018-06-30	5
DE_012	Germany	2018-06-30 11:13:00	2018	Autumn	3772.48	59.33	70.7893	4	52.8099	8.74691	Russia	Germany	A	M	2018-2019	2018-06-30	5
DE_012	Germany	2018-06-30 11:18:00	2018	Autumn	3772.18	59.33	70.7893	5	52.8444	8.71069	Russia	Germany	A	M	2018-2019	2018-06-30	5
[truncated: 476,345+ more rows]
