# Supplementary material for: High annual-cycle repeatability suggests low flexibility to environmental changes in a near-threatened migratory shorebird
Source: Commun Biol. 2026 May 30;9:736. doi: 10.1038/s42003-026-10371-0 (PMC13222360; doi:10.1038/s42003-026-10371-0)
Supplement: Supplementary file 4 — Supplementary Data 2 [file 42003_2026_10371_MOESM4_ESM.xlsx]

## Sheet: Sheet1
	ID	N_fixes	start_time	end_time	Gender	Country	Activity	Loop_ID	dt	trace	total_rest_number	mean_rest_length	total_rest_length	linear_distance	log_dt	trace_c	total_rest_number_c	mean_rest_length_c	total_rest_length_c	Departure	Arrival	Duration_days	Wintering_season	Lat_wintering	Long_wintering	Breeding_season	Lat_breeding	Long_breeding	Spring buffers 250km	Autumn buffers 250km	Spring buffers 150km	Autumn buffers 150km	Spring buffers 500km	Autumn buffers 500km
1	DE_003	2221	2019-04-20 13:10:00	2019-04-24 05:01:00	F	Germany	Spring	DE_003	2.38676	2059.58	3	1091.67	3275	1562.43	0.869938	2101.46	3.0103	868.465	2449.2	2019-04-20 14:10:00	2019-04-24 07:07:00	3.70625	2018-2019	53.9396	8.68454	2019	63.6371	29.1591	9	#N/A	7	#N/A	7	#N/A
2	DE_003	3260	2020-04-21 14:25:00	2020-04-27 04:47:00	F	Germany	Spring	DE_003	2.47454	2075.41	4	1285.75	5143	1556.66	0.906054	2119.39	4.01431	1013.2	3800.06	2020-04-21 16:15:00	2020-04-27 06:52:00	5.60903	2019-2020	53.8919	8.56341	2020	63.6373	29.1548	9	#N/A	7	#N/A	7	#N/A
3	DE_003	#N/A	#N/A	#N/A	F	Germany	Autumn	DE_003	#N/A	#N/A	#N/A	#N/A	#N/A	#N/A	#N/A	#N/A	#N/A	#N/A	#N/A	2019-06-23 16:04:00	#N/A	#N/A	2019-2020	#N/A	#N/A	2019	63.6371	29.1591	#N/A	#N/A	#N/A	#N/A	#N/A	#N/A
4	DE_003	#N/A	#N/A	#N/A	F	Germany	Autumn	DE_003	#N/A	#N/A	#N/A	#N/A	#N/A	#N/A	#N/A	#N/A	#N/A	#N/A	#N/A	2020-06-13 16:22:00	#N/A	#N/A	2020-2021	#N/A	#N/A	2020	63.6373	29.1548	#N/A	#N/A	#N/A	#N/A	#N/A	#N/A
5	DE_005	1273	2021-02-03 20:02:00	2021-02-25 09:47:00	M	Germany	Spring	DE_005	24.4501	1521.77	3	9940.33	29821	556.932	3.19664	1638.61	3.03803	4289.23	10252.8	2021-02-03 19:02:00	2021-02-25 11:48:00	21.6986	2020-2021	53.2557	-4.00495	2021	53.6034	6.77564	#N/A	#N/A	#N/A	#N/A	#N/A	#N/A
6	DE_005	#N/A	#N/A	#N/A	M	Germany	Spring	DE_005	#N/A	#N/A	#N/A	#N/A	#N/A	#N/A	#N/A	#N/A	#N/A	#N/A	#N/A	2022-02-10 15:19:00	2022-02-11 11:05:00	0.823611	2021-2022	53.254	-4.01	2022	53.6046	6.77828	#N/A	#N/A	#N/A	#N/A	#N/A	#N/A
7	DE_005	#N/A	#N/A	#N/A	M	Germany	Autumn	DE_005	#N/A	#N/A	#N/A	#N/A	#N/A	#N/A	#N/A	#N/A	#N/A	#N/A	#N/A	2020-06-23 16:51:00	2020-06-24 23:23:00	1.27222	2020-2021	53.2557	-4.00495	2020	53.6071	6.78285	#N/A	#N/A	#N/A	#N/A	#N/A	#N/A
8	DE_005	#N/A	#N/A	#N/A	M	Germany	Autumn	DE_005	#N/A	#N/A	#N/A	#N/A	#N/A	#N/A	#N/A	#N/A	#N/A	#N/A	#N/A	2021-06-24 18:56:00	2021-06-26 22:25:00	2.14514	2021-2022	53.254	-4.01	2021	53.6034	6.77564	#N/A	#N/A	#N/A	#N/A	#N/A	#N/A
9	DE_006	1675	2021-03-06 20:00:00	2021-03-09 09:06:00	M	Germany	Spring	DE_006	2.18866	453.473	2	1499.5	2999	414.971	0.783288	461.767	2.00618	1220.4	2308.65	2021-03-06 21:00:00	2021-03-09 11:05:00	2.58681	2020-2021	51.7386	0.802155	2021	52.449	7.67685	8	#N/A	6	#N/A	6	#N/A
10	DE_006	1466	2022-02-23 12:38:00	2022-02-24 08:20:00	M	Germany	Spring	DE_006	0.806276	458.422	2	385.5	771	427.314	-0.21533	456.143	1.9983	407.955	828.493	2022-02-23 13:38:00	2022-02-24 10:20:00	0.8625	2021-2022	51.739	0.806326	2022	52.451	7.68911	8	#N/A	6	#N/A	6	#N/A
11	DE_007	2040	2021-02-25 19:07:07	2021-03-02 04:51:00	F	Germany	Spring	DE_007	3.12473	902.643	5	1060.06	5300.28	610.946	1.13935	926.757	5.0225	785.648	3622.71	2021-02-25 19:06:00	2021-03-02 07:32:00	4.51806	2020-2021	53.2472	-3.07129	2021	52.1684	7.69045	#N/A	#N/A	#N/A	#N/A	#N/A	#N/A
12	DE_007	#N/A	#N/A	#N/A	F	Germany	Spring	DE_007	#N/A	#N/A	#N/A	#N/A	#N/A	#N/A	#N/A	#N/A	#N/A	#N/A	#N/A	2022-02-21 00:54:00	2022-02-21 12:26:00	0.480556	2021-2022	53.246	-3.0701	2022	52.1679	7.69065	#N/A	#N/A	#N/A	#N/A	#N/A	#N/A
13	DE_007	#N/A	#N/A	#N/A	F	Germany	Autumn	DE_007	#N/A	#N/A	#N/A	#N/A	#N/A	#N/A	#N/A	#N/A	#N/A	#N/A	#N/A	2020-06-12 16:49:00	2020-06-14	1.29931	2020-2021	53.2472	-3.07129	2020	52.1696	7.69087	#N/A	#N/A	#N/A	#N/A	#N/A	#N/A
14	DE_007	#N/A	#N/A	#N/A	F	Germany	Autumn	DE_007	#N/A	#N/A	#N/A	#N/A	#N/A	#N/A	#N/A	#N/A	#N/A	#N/A	#N/A	2021-06-13 15:28:00	2021-06-16 04:23:00	2.53819	2021-2022	53.246	-3.0701	2021	52.1684	7.69045	#N/A	#N/A	#N/A	#N/A	#N/A	#N/A
15	DE_012	1618	2018-06-27 12:59:00	2018-06-30 19:21:00	M	Germany	Autumn	DE_012	2.90915	4872.21	2	149.5	299	3753.58	1.06786	4994.1	2.00843	112.902	209.303	2018-06-27 14:49:00	2018-06-30 21:26:00	3.27569	2018-2019	53.7283	7.98494	2018	59.3299	70.7287	#N/A	#N/A	#N/A	#N/A	#N/A	#N/A
16	DE_012	19513	2019-04-28 12:51:00	2019-05-27 23:56:00	M	Germany	Spring	DE_012	2.17424	5063.19	11	3316	36476	3711.15	0.77668	5155.01	11.0337	2703.5	28141.5	2019-04-28 14:49:00	2019-05-28 02:01:00	29.4667	2018-2019	53.7283	7.98494	2019	59.3304	70.8366	#N/A	#N/A	#N/A	#N/A	#N/A	#N/A
17	DE_012	21609	2019-06-22 12:40:00	2019-07-20 01:54:00	M	Germany	Autumn	DE_012	1.83609	7125.38	31	909.935	28208	3742.45	0.607637	7226.28	31.0743	775.577	23026.8	2019-06-22 14:36:00	2019-07-20 03:55:00	27.5549	2019-2020	53.7259	7.98836	2019	59.3304	70.8366	#N/A	#N/A	#N/A	#N/A	#N/A	#N/A
18	DE_012	5897	2020-04-26 16:05:00	2020-05-10 22:24:00	M	Germany	Spring	DE_012	3.48381	4321.98	8	1941.38	15531	3696.93	1.24813	4448.63	8.03945	1398.26	10236.6	2020-04-26 17:55:00	2020-05-11 00:29:00	14.2736	2019-2020	53.7259	7.98836	2020	59.3351	70.9071	#N/A	#N/A	#N/A	#N/A	#N/A	#N/A
19	DE_012	12447	2020-06-22 09:58:00	2020-07-15 20:58:00	M	Germany	Autumn	DE_012	2.71431	6351.72	9	2738.11	24643	3715.18	0.998537	6500.2	9.03549	2105.86	17654.4	2020-06-22 11:48:00	2020-07-16 10:58:00	23.9653	2020-2021	53.7279	8.01218	2020	59.3351	70.9071	#N/A	#N/A	#N/A	#N/A	#N/A	#N/A
20	DE_012	3402	2021-04-26 18:04:00	2021-05-06 08:40:00	M	Germany	Spring	DE_012	4.06731	4091.34	4	2623	10492	3681.23	1.40298	4226.35	4.02218	1813.81	6566.76	2021-04-26 20:02:00	2021-05-06 10:45:00	9.61319	2020-2021	53.7279	8.01218	2021	59.3345	70.913	#N/A	#N/A	#N/A	#N/A	#N/A	#N/A
21	DE_012	9792	2021-06-16 12:20:00	2021-07-09 03:07:00	M	Germany	Autumn	DE_012	3.32639	6001.42	10	2651.1	26511	3777.81	1.20189	6170.67	10.0475	1932.78	17745.5	2021-06-16 14:10:00	2021-07-09 05:36:00	22.6431	2021-2022	53.7247	7.98761	2021	59.3345	70.913	#N/A	#N/A	#N/A	#N/A	#N/A	#N/A
22	DE_012	5969	2022-04-18 13:42:00	2022-05-07 11:51:00	M	Germany	Spring	DE_012	4.56592	4506.7	7	3248	22736	3714.8	1.51862	4667.89	7.04202	2178.74	13690.9	2022-04-18 15:32:00	2022-05-07 13:55:00	18.9326	2021-2022	53.7247	7.98761	2022	59.3343	70.8996	#N/A	#N/A	#N/A	#N/A	#N/A	#N/A
23	DE_012	4268	2022-06-16 11:15:00	2022-06-29 00:34:00	M	Germany	Autumn	DE_012	4.23711	5509.36	4	3263.75	13055	3718.77	1.44388	5696.55	4.02283	2232.75	8060.04	2022-06-16 13:05:00	2022-06-29 03:04:00	12.5826	2022-2023	53.7245	7.98742	2022	59.3343	70.8996	#N/A	#N/A	#N/A	#N/A	#N/A	#N/A
24	DE_012	3958	2018-05-08 17:01:00	2018-05-25 06:05:00	M	Germany	Spring	DE_012	6.02299	4830.78	8	2430.5	19444	3716.65	1.79558	5035.73	8.05681	1515.86	10674.1	2018-05-08 18:31:00	2018-05-25 08:10:00	16.5688	2017-2018	53.7225	7.97732	2018	59.3299	70.7287	#N/A	#N/A	#N/A	#N/A	#N/A	#N/A
25	DE_013	2216	2017-06-19 01:37:00	2017-06-26 18:22:00	F	Germany	Autumn	DE_013	5.00406	869.179	5	1934.8	9674	554.459	1.61025	902.178	5.03183	1266.96	5649.82	2017-06-19 03:27:00	2017-06-26 20:27:00	7.70833	2017-2018	52.1539	1.57046	2017	54.2113	9.42292	#N/A	17	#N/A	17	#N/A	11
26	DE_013	4973	2018-06-26 14:28:00	2018-07-08 07:28:00	F	Germany	Autumn	DE_013	3.39332	1138.06	6	2390.67	14344	562.721	1.22181	1170.7	6.02896	1733.81	9537.68	2018-06-26 15:58:00	2018-07-08 09:28:00	11.7292	2018-2019	52.1537	1.56929	2018	54.2069	9.43395	#N/A	17	#N/A	17	#N/A	11
27	DE_058	3658	2019-05-01 17:35:12	2019-05-12 00:28:12	F	Germany	Spring	DE_058	4.04975	3358.03	6	1993.37	11960.2	2862.69	1.39866	3468.49	6.03316	1379.99	7496.53	2019-05-01 19:33:00	2019-05-12 02:33:00	10.2917	2018-2019	53.8514	8.61362	2019	65.894	56.6812	14	#N/A	12	#N/A	8	#N/A
28	DE_058	8679	2019-07-06 13:39:25	2019-07-19 04:02:08	F	Germany	Autumn	DE_058	2.09098	3661.17	9	1546.3	13916.7	2852.78	0.737633	3724.2	9.0262	1273.69	10877.8	2019-07-06 15:29:00	2019-07-19 06:12:00	12.6132	2019-2020	53.8979	8.49889	2019	65.894	56.6812	#N/A	13	#N/A	13	#N/A	8
29	DE_058	4362	2020-04-26 18:27:09	2020-05-11 21:27:28	F	Germany	Spring	DE_058	4.99653	3286.72	9	1985.46	17869.1	2836.12	1.60874	3411.38	9.05724	1300.65	10441.2	2020-04-26 19:57:00	2020-05-11 23:42:00	15.1562	2019-2020	53.8979	8.49889	2020	65.9048	56.6627	14	#N/A	12	#N/A	8	#N/A
30	DE_058	5299	2020-06-27 13:02:06	2020-07-08 20:45:09	F	Germany	Autumn	DE_058	3.07757	3359.63	6	2096.43	12578.6	2851.29	1.12414	3448.17	6.02664	1559.97	8641.16	2020-06-27 14:52:00	2020-07-09 10:45:00	11.8285	2020-2021	53.888	8.51949	2020	65.9048	56.6627	#N/A	13	#N/A	13	#N/A	8
31	DE_058	2355	2021-05-01 11:42:33	2021-05-08 09:42:20	F	Germany	Spring	DE_058	4.23143	3268.38	7	902.476	6317.33	2834.32	1.44254	3379.32	7.03991	617.608	3902.01	2021-05-01 13:32:00	2021-05-08 11:57:00	6.93403	2020-2021	53.888	8.51949	2021	65.8949	56.6818	14	#N/A	12	#N/A	8	#N/A
32	DE_058	4351	2021-07-08 11:11:30	2021-07-15 16:31:47	F	Germany	Autumn	DE_058	2.39147	3616.57	4	1517.89	6071.55	2866.43	0.871906	3690.28	4.01377	1206.92	4537.61	2021-07-08 13:01:00	2021-07-15 18:36:00	7.23264	2021-2022	53.8841	8.51094	2021	65.8949	56.6818	#N/A	13	#N/A	13	#N/A	8
33	DE_058	3830	2022-04-29 14:34:13	2022-05-10 06:08:45	F	Germany	Spring	DE_058	4.00512	3262.11	6	2083.22	12499.4	2864.29	1.38757	3368.55	6.0329	1446.41	7863.49	2022-04-29 16:24:00	2022-05-10 08:13:00	10.659	2021-2022	53.8841	8.51094	2022	65.8957	56.6432	14	#N/A	12	#N/A	8	#N/A
34	DE_060	7319	2019-04-19 13:09:46	2019-05-08 03:24:43	F	Germany	Spring	DE_060	3.66238	3694.54	11	2079.45	22874	2710.45	1.29811	3807.2	11.0564	1478.15	14826.7	2019-04-19 14:10:00	2019-05-08 05:25:00	18.6354	2018-2019	53.7873	8.53536	2019	64.9039	53.6904	14	#N/A	12	#N/A	8	#N/A
35	DE_060	9060	2019-06-26 12:23:36	2019-07-13 01:42:45	F	Germany	Autumn	DE_060	2.63187	3817.71	8	2376.48	19011.8	2740.69	0.967694	3904.16	8.03057	1842.61	13761.2	2019-06-26 14:13:00	2019-07-13 04:12:00	16.5826	2019-2020	53.8214	8.45482	2019	64.9039	53.6904	#N/A	13	#N/A	13	#N/A	8
36	DE_060	5655	2020-04-15 17:50:18	2020-05-04 04:30:58	F	Germany	Spring	DE_060	4.69702	3702.63	5	4833.38	24166.9	2720.07	1.54693	3837.58	5.03058	3218.17	14415.7	2020-04-15 19:48:00	2020-05-04 06:32:00	18.4472	2019-2020	53.8214	8.45482	2020	64.9034	53.6895	14	#N/A	12	#N/A	8	#N/A
37	DE_060	5436	2020-06-27 08:41:12	2020-07-08 23:48:27	F	Germany	Autumn	DE_060	3.08174	3404.59	4	3186.92	12747.7	2706.89	1.12549	3494.43	4.01778	2370.57	8753.36	2020-06-27 10:31:00	2020-07-09 13:49:00	12.1375	2020-2021	53.8604	8.43216	2020	64.9034	53.6895	#N/A	13	#N/A	13	#N/A	8
38	DE_060	1968	2021-04-20 12:50:37	2021-05-03 20:31:36	F	Germany	Spring	DE_060	9.75366	3332.68	4	4151.29	16605.2	2721.38	2.27764	3513.05	4.03607	2280.87	7760.04	2021-04-20 14:20:00	2021-05-03 22:46:00	13.3514	2020-2021	53.8604	8.43216	2021	64.9046	53.6872	14	#N/A	12	#N/A	8	#N/A
39	DE_060	5264	2021-06-26 09:31:58	2021-07-21 23:08:35	F	Germany	Autumn	DE_060	6.9969	3756.51	7	4603.94	32227.6	2709.64	1.94547	3929.49	7.05388	2760.44	16828	2021-06-26 11:02:00	2021-07-22 03:08:00	25.6708	2021-2022	53.7736	8.46729	2021	64.9046	53.6872	#N/A	13	#N/A	13	#N/A	8
40	DE_060	2839	2022-04-18 15:11:38	2022-05-03 23:39:00	F	Germany	Spring	DE_060	7.79232	3198.36	7	2741.9	19193.3	2679.15	2.05314	3353.98	7.05687	1598.1	9667.96	2022-04-18 16:41:00	2022-05-04 02:09:00	15.3944	2021-2022	53.7736	8.46729	2022	64.9107	53.7084	14	#N/A	12	#N/A	8	#N/A
41	DE_060	1633	2022-06-27 04:09:44	2022-07-02 16:51:09	F	Germany	Autumn	DE_060	4.91232	3558.02	1	4769.03	4769.03	2689.54	1.59175	3691.52	1.00629	3138.12	2802.48	2022-06-27 04:09:00	2022-07-02 19:06:00	5.62292	2022-2023	53.8277	8.44415	2022	64.9107	53.7084	#N/A	13	#N/A	13	#N/A	8
42	DE_066	206	2021-03-02 20:00:00	2021-03-03 07:36:00	F	Germany	Spring	DE_066	3.40291	282.494	1	196	196	239.744	1.22463	290.614	1.00484	142.042	130.203	2021-03-02 20:50:00	2021-03-03 08:37:00	0.490972	2020-2021	51.6588	4.11491	2021	53.2124	7.60495	8	#N/A	6	#N/A	6	#N/A
43	DE_066	1371	2022-03-14 02:57:00	2022-03-14 19:52:00	F	Germany	Spring	DE_066	0.743982	279.767	2	262.5	525	241.738	-0.295738	277.859	1.99767	283.726	579.505	2022-03-14 03:48:00	2022-03-14 20:52:00	0.711111	2021-2022	51.659	4.11449	2022	53.2152	7.61155	8	#N/A	6	#N/A	6	#N/A
44	DE_066	#N/A	#N/A	#N/A	F	Germany	Autumn	DE_066	#N/A	#N/A	#N/A	#N/A	#N/A	#N/A	#N/A	#N/A	#N/A	#N/A	#N/A	2020-06-20 05:32:00	2020-06-21 01:47:00	0.84375	2020-2021	51.6588	4.11491	2020	53.2129	7.60425	#N/A	#N/A	#N/A	#N/A	#N/A	#N/A
45	DE_066	#N/A	#N/A	#N/A	F	Germany	Autumn	DE_066	#N/A	#N/A	#N/A	#N/A	#N/A	#N/A	#N/A	#N/A	#N/A	#N/A	#N/A	2021-06-17 21:46:00	2021-06-18 09:00:00	0.468056	2021-2022	51.659	4.11449	2021	53.2124	7.60495	#N/A	#N/A	#N/A	#N/A	#N/A	#N/A
46	DE_069	4196	2021-03-07 13:16:09	2021-03-07 19:29:33	F	Germany	Spring	DE_069	0.0901493	422.257	0	#N/A	0	396.548	-2.40629	399.387	0	#N/A	0	2021-03-07 14:07:00	2021-03-07 21:30:00	0.307639	2020-2021	52.8676	0.426782	2021	53.368	7.44375	#N/A	#N/A	#N/A	#N/A	#N/A	#N/A
47	DE_069	#N/A	#N/A	#N/A	F	Germany	Spring	DE_069	#N/A	#N/A	#N/A	#N/A	#N/A	#N/A	#N/A	#N/A	#N/A	#N/A	#N/A	2022-02-22 21:26:00	2022-02-23 02:17:00	0.202083	2021-2022	52.8637	0.412929	2022	53.3626	7.44242	#N/A	#N/A	#N/A	#N/A	#N/A	#N/A
48	DE_069	#N/A	#N/A	#N/A	F	Germany	Autumn	DE_069	#N/A	#N/A	#N/A	#N/A	#N/A	#N/A	#N/A	#N/A	#N/A	#N/A	#N/A	2020-06-09 19:13:00	2020-06-11 02:27:00	1.30139	2020-2021	52.8676	0.426782	2020	52.4798	8.29805	#N/A	#N/A	#N/A	#N/A	#N/A	#N/A
49	DE_069	#N/A	#N/A	#N/A	F	Germany	Autumn	DE_069	#N/A	#N/A	#N/A	#N/A	#N/A	#N/A	#N/A	#N/A	#N/A	#N/A	#N/A	2021-05-31 18:25:00	2021-06-01 00:44:00	0.263194	2021-2022	52.8637	0.412929	2021	53.368	7.44375	#N/A	#N/A	#N/A	#N/A	#N/A	#N/A
50	DE_070	122	2020-06-25 17:28:11	2020-06-26 01:13:10	M	Germany	Autumn	DE_070	3.81995	300.186	1	150	150	281.021	1.34024	309.642	1.0053	105.451	95.8707	2020-06-25 19:26:00	2020-06-26 03:18:00	0.327778	2020-2021	51.411	3.90621	2020	53.219	7.60975	#N/A	17	#N/A	18	#N/A	11
51	DE_070	2714	2021-06-26 15:42:53	2021-06-26 23:17:30	M	Germany	Autumn	DE_070	0.167514	294.722	1	190.05	190.05	283.467	-1.78669	282.785	0.992983	304.01	345.17	2021-06-26 17:42:00	2021-06-27 01:27:00	0.322917	2021-2022	51.4161	3.92046	2021	53.2208	7.60465	#N/A	17	#N/A	18	#N/A	11
52	DE_070	#N/A	#N/A	#N/A	M	Germany	Spring	DE_070	#N/A	#N/A	#N/A	#N/A	#N/A	#N/A	#N/A	#N/A	#N/A	#N/A	#N/A	2021-03-02 19:24:00	2021-03-03 00:04:00	0.194444	2020-2021	51.411	3.90621	2021	53.2208	7.60465	#N/A	#N/A	#N/A	#N/A	#N/A	#N/A
53	DE_070	1118	2022-03-02 23:44:21	2022-03-03 13:27:43	M	Germany	Spring	DE_070	0.745826	299.767	1	502.833	502.833	270.984	-0.293263	297.74	0.998845	543.14	554.578	2022-03-03 00:23:00	2022-03-03 14:27:00	0.586111	2021-2022	51.4161	3.92046	2022	53.2197	7.55811	#N/A	#N/A	#N/A	#N/A	#N/A	#N/A
54	DE_073	181	2021-02-20 16:13:51	2021-02-21 11:49:07	M	Germany	Spring	DE_073	6.51722	1394.14	1	359.967	359.967	1292.86	1.87445	1455.94	1.00741	219.898	192.472	2021-02-20 17:03:00	2021-02-21 12:50:00	0.824306	2020-2021	43.4498	-3.5141	2021	52.5515	8.33465	2	#N/A	2	#N/A	2	#N/A
55	DE_073	1946	2022-02-28 18:17:03	2022-03-09 11:08:24	M	Germany	Spring	DE_073	6.44209	1507.83	4	2671.32	10685.3	1278.06	1.86285	1574.25	4.02947	1636.84	5735.52	2022-02-28 19:07:00	2022-03-09 13:07:00	8.75	2021-2022	43.4416	-3.49462	2022	52.5485	8.33215	2	#N/A	2	#N/A	2	#N/A
56	DE_073	#N/A	#N/A	#N/A	M	Germany	Autumn	DE_073	#N/A	#N/A	#N/A	#N/A	#N/A	#N/A	#N/A	#N/A	#N/A	#N/A	#N/A	2020-06-16 16:38:00	2020-06-18 10:10:00	1.73056	2020-2021	43.4498	-3.5141	2020	52.5506	8.33345	#N/A	#N/A	#N/A	#N/A	#N/A	#N/A
57	DE_073	#N/A	#N/A	#N/A	M	Germany	Autumn	DE_073	#N/A	#N/A	#N/A	#N/A	#N/A	#N/A	#N/A	#N/A	#N/A	#N/A	#N/A	2021-06-13 19:39:00	2021-06-19 18:54:00	5.96875	2021-2022	43.4416	-3.49462	2021	52.5515	8.33465	#N/A	#N/A	#N/A	#N/A	#N/A	#N/A
58	DE_074	467	2020-06-10 17:15:19	2020-06-12 08:05:50	F	Germany	Autumn	DE_074	5.00114	818.464	3	488.267	1464.8	623.294	1.60967	849.525	3.01909	319.779	855.64	2020-06-10 19:05:00	2020-06-12 10:10:00	1.62847	2020-2021	50.7609	-1.46186	2020	52.8685	7.78425	#N/A	15	#N/A	15	#N/A	9
59	DE_074	#N/A	#N/A	#N/A	F	Germany	Spring	DE_074	#N/A	#N/A	#N/A	#N/A	#N/A	#N/A	#N/A	#N/A	#N/A	#N/A	#N/A	2021-03-06 16:51:00	2021-03-13 10:47:00	6.74722	2020-2021	50.7609	-1.46186	2021	52.8684	7.77403	#N/A	#N/A	#N/A	#N/A	#N/A	#N/A
60	DE_074	2669	2021-06-07 14:39:08	2021-06-09 01:00:23	F	Germany	Autumn	DE_074	0.772299	665.227	3	370.728	1112.18	614.262	-0.258383	661.262	2.99695	396.789	1212.43	2021-06-07 16:39:00	2021-06-09 05:01:00	1.51528	2021-2022	50.7589	-1.46723	2021	52.8684	7.77403	#N/A	15	#N/A	15	#N/A	9
61	DE_074	2161	2022-06-18 13:26:21	2022-06-19 02:53:29	F	Germany	Autumn	DE_074	0.373508	630.902	0	#N/A	0	619.977	-0.984817	616.687	0	#N/A	0	2022-06-18 15:26:00	2022-06-19 05:53:00	0.602083	2022-2023	50.7593	-1.46383	2022	52.8657	7.78235	#N/A	15	#N/A	15	#N/A	9
62	DE_074	#N/A	#N/A	#N/A	F	Germany	Spring	DE_074	#N/A	#N/A	#N/A	#N/A	#N/A	#N/A	#N/A	#N/A	#N/A	#N/A	#N/A	2022-02-23 22:14:00	2022-02-24 10:56:00	0.529167	2021-2022	50.7589	-1.46723	2022	52.8657	7.78235	#N/A	#N/A	#N/A	#N/A	#N/A	#N/A
63	DE_075	162	2021-02-24 15:23:00	2021-02-25 01:30:00	M	Germany	Spring	DE_075	3.77778	939.627	0	#N/A	0	911.939	1.32914	968.976	0	#N/A	0	2021-02-24 16:13:00	2021-02-25 03:31:00	0.470833	2020-2021	47.0087	-2.02426	2021	53.206	7.33415	6	#N/A	5	#N/A	2	#N/A
64	DE_075	4473	2022-02-25 18:02:45	2022-02-26 20:20:57	M	Germany	Spring	DE_075	0.353942	1003.66	1	254.067	254.067	932.522	-1.03862	979.825	0.995915	333.847	359.421	2022-02-25 18:52:00	2022-02-26 21:22:00	1.10417	2021-2022	47.0087	-2.02426	2022	53.2113	7.33286	6	#N/A	5	#N/A	2	#N/A
65	DE_075	#N/A	#N/A	#N/A	M	Germany	Autumn	DE_075	#N/A	#N/A	#N/A	#N/A	#N/A	#N/A	#N/A	#N/A	#N/A	#N/A	#N/A	2020-06-17 19:08:00	2020-06-21 19:23:00	4.01042	2020-2021	48.6322	-1.83626	2020	53.2056	7.34525	#N/A	#N/A	#N/A	#N/A	#N/A	#N/A
66	DE_075	#N/A	#N/A	#N/A	M	Germany	Autumn	DE_075	#N/A	#N/A	#N/A	#N/A	#N/A	#N/A	#N/A	#N/A	#N/A	#N/A	#N/A	2021-06-15 18:10:00	2021-06-16 08:55:00	0.614583	2021-2022	48.6345	-1.84013	2021	53.206	7.33415	#N/A	#N/A	#N/A	#N/A	#N/A	#N/A
67	DE_080	1033	2020-06-10 14:45:37	2020-06-17 21:02:11	M	Germany	Autumn	DE_080	10.1274	1767.68	4	2145.5	8582	1339.89	2.31524	1864.96	4.03667	1167.22	3960.55	2020-06-10 16:35:00	2020-06-17 23:11:00	7.275	2020-2021	43.4281	-3.49271	2020	53.2225	7.56586	#N/A	16	#N/A	#N/A	#N/A	10
68	DE_080	149	2021-02-19 17:55:22	2021-02-20 22:15:29	M	Germany	Spring	DE_080	11.4773	1399.69	1	720.867	720.867	1297.56	2.44037	1481	1.00966	379.482	319.059	2021-02-19 18:34:00	2021-02-20 23:25:00	1.20208	2020-2021	43.4281	-3.49271	2021	53.2283	7.56325	2	#N/A	2	#N/A	2	#N/A
69	DE_080	684	2021-06-22 08:35:36	2021-06-23 05:51:26	M	Germany	Autumn	DE_080	1.86528	1429.63	0	#N/A	0	1266.93	0.62341	1450.4	0	#N/A	0	2021-06-22 10:35:00	2021-06-23 11:31:00	1.03889	2021-2022	43.4295	-3.49038	2021	53.2283	7.56325	#N/A	16	#N/A	#N/A	#N/A	10
70	DE_080	843	2022-03-02 12:53:27	2022-03-08 03:18:57	M	Germany	Spring	DE_080	9.579	1469.28	5	1289.47	6447.35	1309.87	2.25957	1548.15	5.04472	711.856	3031.26	2022-03-02 13:33:00	2022-03-08 05:18:00	5.65625	2021-2022	43.4295	-3.49038	2022	53.2281	7.56515	2	#N/A	2	#N/A	2	#N/A
71	DE_080	#N/A	#N/A	#N/A	M	Germany	Autumn	DE_080	#N/A	#N/A	#N/A	#N/A	#N/A	#N/A	#N/A	#N/A	#N/A	#N/A	#N/A	#N/A	2022-07-02 06:39:00	#N/A	2022-2023	43.431	-3.48177	2022	53.2281	7.56515	#N/A	#N/A	#N/A	#N/A	#N/A	#N/A
72	DE_082	114	2020-06-24 16:28:08	2020-06-25 02:28:41	M	Germany	Autumn	DE_082	5.31184	504.63	1	119.6	119.6	473.315	1.66994	524.512	1.0066	77.0978	68.4702	2020-06-24 18:18:00	2020-06-25 04:38:00	0.430556	2020-2021	51.4371	0.721013	2020	53.3979	7.35893	#N/A	17	#N/A	17	#N/A	11
73	DE_082	5931	2021-02-26 17:59:50	2021-02-28 06:57:28	M	Germany	Spring	DE_082	0.374074	525.097	2	815.558	1631.12	466.826	-0.983301	513.284	1.99226	1056.18	2265.25	2021-02-26 18:53:00	2021-02-28 08:58:00	1.58681	2020-2021	51.4371	0.721013	2021	53.3789	7.36989	8	#N/A	6	#N/A	6	#N/A
74	DE_082	2379	2021-06-26 13:54:06	2021-06-26 21:06:59	M	Germany	Autumn	DE_082	0.181967	467.721	0	#N/A	0	444.569	-1.70393	449.638	0	#N/A	0	2021-06-26 15:54:00	2021-06-27 00:07:00	0.342361	2021-2022	51.4343	0.680722	2021	53.3789	7.36989	#N/A	17	#N/A	17	#N/A	11
75	DE_082	550	2022-03-08 16:15:42	2022-03-09 05:01:41	M	Germany	Spring	DE_082	1.39273	459.905	1	330.233	330.233	429.32	0.331264	463.444	1.00131	302.687	295.645	2022-03-08 16:15:00	2022-03-09 08:02:00	0.657639	2021-2022	51.4343	0.680722	2022	53.3841	7.38055	8	#N/A	6	#N/A	6	#N/A
76	DE_082	3310	2022-07-16 09:24:21	2022-07-17 21:12:31	M	Germany	Autumn	DE_082	0.658066	527.582	2	732.767	1465.53	460.44	-0.418449	522.498	1.9967	817.99	1685.36	2022-07-16 09:54:00	2022-07-17 23:33:00	1.56875	2022-2023	51.4749	0.678942	2022	53.3841	7.38055	#N/A	17	#N/A	17	#N/A	11
77	DE_083	61	2020-06-16 17:04:17	2020-06-17 02:14:22	F	Germany	Autumn	DE_083	9.09973	235.065	1	280	280	223.383	2.20824	247.389	1.00874	156.675	133.92	2020-06-16 18:54:00	2020-06-17 04:24:00	0.395833	2020-2021	51.4497	4.33251	2020	52.7784	7.66495	#N/A	17	#N/A	18	#N/A	11
78	DE_083	89	2021-06-15 15:14:28	2021-06-15 22:34:28	F	Germany	Autumn	DE_083	4.99963	227.042	1	169.95	169.95	211.928	1.60936	235.657	1.00636	111.314	99.2837	2021-06-15 17:04:00	2021-06-16 00:39:00	0.315972	2021-2022	51.4426	4.37773	2021	52.6125	7.54845	#N/A	17	#N/A	18	#N/A	11
79	DE_084	963	2020-06-17 16:28:33	2020-06-21 06:04:54	M	Germany	Autumn	DE_084	5.33889	1066.45	5	689.043	3445.22	757.298	1.67502	1108.6	5.03312	443.586	1969.02	2020-06-17 18:18:00	2020-06-21 08:24:00	3.5875	2020-2021	49.1808	-2.14033	2020	52.8593	7.72475	#N/A	15	#N/A	15	#N/A	9
80	DE_084	2543	2021-02-18 16:21:19	2021-02-19 07:00:11	M	Germany	Spring	DE_084	0.347568	757.301	1	240.35	240.35	733.041	-1.05679	739.006	0.995844	317.335	342.086	2021-02-18 17:11:00	2021-02-19 09:00:00	0.659028	2020-2021	49.1808	-2.14033	2021	52.8535	7.72624	6	#N/A	5	#N/A	2	#N/A
81	DE_084	5291	2021-06-15 18:06:11	2021-06-19 06:36:31	M	Germany	Autumn	DE_084	0.959239	982.37	4	973.042	3892.17	705.413	-0.0416151	981.424	3.99934	983.747	3946.64	2021-06-15 19:56:00	2021-06-19 12:36:00	3.69444	2021-2022	49.1789	-2.13415	2021	52.8535	7.72624	#N/A	15	#N/A	15	#N/A	9
82	DE_084	716	2022-02-23 17:49:14	2022-02-24 20:55:03	M	Germany	Spring	DE_084	2.28471	815.976	2	364.792	729.583	687.302	0.826238	831.727	2.00652	293.56	553.639	2022-02-23 18:29:00	2022-02-24 22:55:00	1.18472	2021-2022	49.1789	-2.13415	2022	52.8603	7.72385	6	#N/A	5	#N/A	2	#N/A
83	DE_084	3869	2022-06-11 14:59:22	2022-06-13 03:25:38	M	Germany	Autumn	DE_084	0.56895	794.395	1	1066.3	1066.3	694.573	-0.563963	784.095	0.99778	1236.74	1287.31	2022-06-11 16:14:00	2022-06-13 06:25:00	1.59097	2022-2023	49.1783	-2.12994	2022	52.8603	7.72385	#N/A	15	#N/A	15	#N/A	9
84	DE_1059	182	2020-06-20 16:37:00	2020-06-21 23:22:00	M	Germany	Autumn	DE_1059	10.1648	1040	2	129.5	259	940.599	2.31893	1097.33	2.01836	70.3837	119.38	2020-06-20 18:28:00	2020-06-22 01:33:00	1.29514	2020-2021	47.5689	-2.97581	2020	53.2043	7.61285	#N/A	16	#N/A	16	#N/A	10
85	DE_1059	94	2021-02-23 23:35:00	2021-02-24 12:42:00	M	Germany	Spring	DE_1059	8.47872	945.783	1	130	130	910.827	2.13756	993.742	1.00846	74.1066	63.6625	2021-02-24 00:15:00	2021-02-24 13:43:00	0.561111	2020-2021	47.5689	-2.97581	2021	53.2071	7.61645	6	#N/A	5	#N/A	2	#N/A
86	DE_1059	526	2021-06-24 17:02:00	2021-06-27 04:27:00	M	Germany	Autumn	DE_1059	6.79658	1066.55	1	2335	2335	921.358	1.91642	1114.91	1.00758	1410.76	1231.13	2021-06-24 18:42:00	2021-06-27 06:33:00	2.49375	2021-2022	47.5686	-2.97511	2021	53.2071	7.61645	#N/A	16	#N/A	16	#N/A	10
87	DE_1059	92	2022-02-23 17:48:24	2022-02-24 08:58:27	M	Germany	Spring	DE_1059	10.0005	995.456	1	160	160	924.03	2.30264	1049.94	1.00912	87.334	74.1507	2022-02-23 18:28:00	2022-02-24 10:08:00	0.652778	2021-2022	47.5686	-2.97511	2022	53.2073	7.61625	6	#N/A	5	#N/A	2	#N/A
88	DE_1059	#N/A	#N/A	#N/A	M	Germany	Autumn	DE_1059	#N/A	#N/A	#N/A	#N/A	#N/A	#N/A	#N/A	#N/A	#N/A	#N/A	#N/A	#N/A	2022-07-09 05:36:00	#N/A	2022-2023	47.5697	-2.97648	2022	53.2073	7.61625	#N/A	#N/A	#N/A	#N/A	#N/A	#N/A
89	DE_1789	521	2020-06-18 14:51:00	2020-06-22 01:05:00	F	Germany	Autumn	DE_1789	9.49136	2089.85	1	2940	2940	1907.75	2.25038	2201.57	1.00891	1626.96	1386.51	2020-06-18 16:30:00	2020-06-22 03:10:00	3.44444	2020-2021	38.4204	-8.75652	2020	49.1563	10.6923	#N/A	1	#N/A	1	#N/A	1
90	DE_1789	540	2021-03-22 19:04:00	2021-03-26 13:16:00	F	Germany	Spring	DE_1789	10.0407	2078.09	3	967.333	2902	1908.82	2.30665	2192.03	3.0274	527.45	1343.11	2021-03-22 19:44:00	2021-03-26 14:26:00	3.77917	2020-2021	38.4204	-8.75652	2021	49.1538	10.6844	1	#N/A	#N/A	#N/A	1	#N/A
91	DE_1789	213	2021-06-07 14:36:00	2021-06-09 03:17:00	F	Germany	Autumn	DE_1789	10.3803	2082.25	0	#N/A	0	1935.03	2.33991	2198.1	0	#N/A	0	2021-06-07 16:16:00	2021-06-09 05:26:00	1.54861	2021-2022	38.4222	-8.75831	2021	49.1538	10.6844	#N/A	1	#N/A	1	#N/A	1
92	DE_1789	177	2022-03-09 18:25:00	2022-03-11 20:01:00	F	Germany	Spring	DE_1789	16.8701	2257.73	3	275.333	826	1909.49	2.82554	2410.28	3.03359	130.982	321.46	2022-03-09 18:45:00	2022-03-11 21:30:00	2.11458	2021-2022	38.4222	-8.75831	2022	49.1644	10.6993	1	#N/A	#N/A	#N/A	1	#N/A
93	DE_1789	440	2022-06-07 15:53:00	2022-06-11 22:13:00	F	Germany	Autumn	DE_1789	13.9864	2180.28	1	4064	4064	1905.19	2.63808	2317.52	1.01045	2031.01	1683.8	2022-06-07 17:24:00	2022-06-12 00:24:00	4.29167	2022-2023	38.4282	-8.75677	2022	49.1644	10.6993	#N/A	1	#N/A	1	#N/A	1
94	DE_2493	#N/A	#N/A	#N/A	F	Germany	Spring	DE_2493	#N/A	#N/A	#N/A	#N/A	#N/A	#N/A	#N/A	#N/A	#N/A	#N/A	#N/A	2021-04-23 15:42:00	#N/A	#N/A	2020-2021	53.6824	8.47305	2021	61.3094	46.6373	#N/A	#N/A	#N/A	#N/A	#N/A	#N/A
95	DE_2493	#N/A	#N/A	#N/A	F	Germany	Spring	DE_2493	#N/A	#N/A	#N/A	#N/A	#N/A	#N/A	#N/A	#N/A	#N/A	#N/A	#N/A	2022-04-21 21:41:00	#N/A	#N/A	2021-2022	53.6954	8.47862	2022	61.308	46.6366	#N/A	#N/A	#N/A	#N/A	#N/A	#N/A
96	DE_2497	2013	2021-04-22 15:19:48	2021-04-24 18:15:29	M	Germany	Spring	DE_2497	1.51847	2648.09	1	658.05	658.05	2287.66	0.417704	2673.81	1.00165	589.606	572.36	2021-04-22 17:04:00	2021-04-24 22:15:00	2.21597	2020-2021	53.7138	8.47579	2021	61.7736	45.7085	10	#N/A	8	#N/A	8	#N/A
97	DE_2497	1127	2021-06-25 13:40:11	2021-06-28 09:43:38	M	Germany	Autumn	DE_2497	3.63665	2568.56	1	741.95	741.95	2272.98	1.29106	2646.46	1.0051	528.383	482.061	2021-06-25 15:10:00	2021-06-28 17:58:00	3.11667	2021-2022	53.7135	8.47544	2021	61.7736	45.7085	#N/A	11	#N/A	11	#N/A	8
98	DE_2497	3176	2022-04-20 15:44:33	2022-04-26 16:22:17	M	Germany	Spring	DE_2497	2.73385	2773.17	4	1242.37	4969.47	2301.53	1.00571	2838.47	4.01589	953.692	3551.63	2022-04-20 17:34:00	2022-04-26 18:27:00	6.03681	2021-2022	53.7135	8.47544	2022	61.7761	45.7208	10	#N/A	8	#N/A	8	#N/A
99	DE_2497	1425	2022-06-25 11:13:06	2022-06-27 14:16:15	M	Germany	Autumn	DE_2497	2.15305	2899.51	1	931.367	931.367	2348.13	0.766887	2951.43	1.00303	761.291	720.911	2022-06-25 13:03:00	2022-06-27 16:31:00	2.14444	2022-2023	53.7129	8.4749	2022	61.7761	45.7208	#N/A	11	#N/A	11	#N/A	8
100	DE_341	389	2018-05-29 04:01:00	2018-06-14 02:00:00	F	Germany	Autumn	DE_341	58.9974	2558.91	2	10485	20970	1905.33	4.07749	2812.12	2.0324	3588.91	5372.11	2018-05-29 05:00:00	2018-06-14 09:00:00	16.1667	2018-2019	36.845	-6.34278	2018	48.7103	12.6046	#N/A	1	#N/A	1	#N/A	1
101	DE_341	440	2019-06-05 17:00:00	2019-06-24	F	Germany	Autumn	DE_341	60	2670.95	7	3360	23520	1940.95	4.09434	2936.39	7.11387	1145.01	5991.56	2019-06-05 17:00:00	2019-06-24 03:00:00	18.4167	2019-2020	36.8485	-6.34358	2019	48.6778	12.5698	#N/A	1	#N/A	1	#N/A	1
102	DE_341	#N/A	#N/A	#N/A	F	Germany	Spring	DE_341	#N/A	#N/A	#N/A	#N/A	#N/A	#N/A	#N/A	#N/A	#N/A	#N/A	#N/A	2019-03-11 21:00:00	#N/A	#N/A	2018-2019	36.845	-6.34278	2019	#N/A	#N/A	#N/A	#N/A	#N/A	#N/A	#N/A	#N/A
103	DE_341	#N/A	#N/A	#N/A	F	Germany	Spring	DE_341	#N/A	#N/A	#N/A	#N/A	#N/A	#N/A	#N/A	#N/A	#N/A	#N/A	#N/A	2020-03-15 19:00:00	#N/A	#N/A	2019-2020	36.8485	-6.34358	2020	#N/A	#N/A	#N/A	#N/A	#N/A	#N/A	#N/A	#N/A
104	DE_349	1565	2016-06-07 03:00:25	2016-06-28 21:00:15	F	Germany	Autumn	DE_349	20.0253	2931.44	9	3080	27720	1783.33	2.99699	3141.96	9.10693	1400.64	10187.5	2016-06-07 04:20:00	2016-06-28 23:20:00	21.7917	2016-2017	36.9848	-7.90605	2016	48.6855	8.02205	#N/A	1	#N/A	2	#N/A	1
105	DE_349	1319	2017-03-11 18:40:12	2017-03-30 02:20:24	F	Germany	Spring	DE_349	20.0153	2421.47	8	3915.15	31321.2	1725.22	2.9965	2595.33	8.09504	1780.66	11513	2017-03-11 19:00:00	2017-03-30 04:40:00	18.4028	2016-2017	36.9848	-7.90605	2017	48.7424	7.66125	1	#N/A	1	#N/A	1	#N/A
106	DE_349	2205	2017-06-14 16:00:21	2017-07-15 08:00:26	F	Germany	Autumn	DE_349	20.0364	2555.98	5	8460.1	42300.5	1773.42	2.99755	2739.57	5.05942	3846.69	15543.2	2017-06-14 17:20:00	2017-07-15 10:20:00	30.7083	2017-2018	36.993	-7.88227	2017	48.7424	7.66125	#N/A	1	#N/A	2	#N/A	1
107	DE_349	668	2018-03-22 19:40:46	2018-04-01 02:00:35	F	Germany	Spring	DE_349	19.9998	1911.71	5	2283.94	11419.7	1742.11	2.99572	2048.94	5.05938	1038.98	4198.71	2018-03-22 20:00:00	2018-04-01 04:20:00	9.34722	2017-2018	36.993	-7.88227	2018	48.7415	7.65065	1	#N/A	1	#N/A	1	#N/A
108	DE_349	1369	2018-06-05 20:20:31	2018-06-24 21:00:52	F	Germany	Autumn	DE_349	20.0293	2602.86	6	4053.19	24319.2	1773.58	2.9972	2789.8	6.07129	1843.1	8937.09	2018-06-05 21:40:00	2018-06-24 23:20:00	19.0694	2018-2019	36.9862	-7.90105	2018	48.7415	7.65065	#N/A	1	#N/A	2	#N/A	1
109	DE_349	940	2019-03-07 18:40:34	2019-03-20 19:40:33	F	Germany	Spring	DE_349	19.9995	2027.65	5	3344	16720	1715.15	2.99571	2173.2	5.05938	1521.21	6147.52	2019-03-07 19:00:00	2019-03-20 21:00:00	13.0833	2018-2019	36.9862	-7.90105	2019	48.556	7.94875	1	#N/A	1	#N/A	1	#N/A
110	DE_349	1200	2019-06-17 05:40:44	2019-07-03 21:40:44	F	Germany	Autumn	DE_349	20.017	2201.9	6	3736.6	22419.6	1784.41	2.99658	2360	6.07128	1699.41	8240.71	2019-06-17 07:00:00	2019-07-04	16.7083	2019-2020	36.9833	-7.90932	2019	48.556	7.94875	#N/A	1	#N/A	2	#N/A	1
111	DE_349	587	2020-03-04 19:20:39	2020-03-12 23:00:45	F	Germany	Spring	DE_349	20.0324	2103.75	4	2384.87	9539.47	1755.63	2.99735	2254.85	4.04753	1084.42	3505.49	2020-03-04 19:40:00	2020-03-13 00:20:00	8.19444	2019-2020	36.9833	-7.90932	2020	48.5551	7.94535	1	#N/A	1	#N/A	1	#N/A
112	DE_349	1307	2020-06-08 21:20:37	2020-06-27 00:40:44	F	Germany	Autumn	DE_349	20	2284.95	5	4655.79	23278.9	1755.4	2.99573	2448.97	5.05938	2117.93	8558.99	2020-06-08 22:40:00	2020-06-27 03:00:00	18.1806	2020-2021	36.9837	-7.90994	2020	48.5551	7.94535	#N/A	1	#N/A	2	#N/A	1
113	DE_349	735	2021-03-05 19:00:38	2021-03-15 23:40:21	F	Germany	Spring	DE_349	19.9994	2212.87	4	3129.93	12519.7	1780.74	2.9957	2371.71	4.0475	1423.83	4603.19	2021-03-05 19:20:00	2021-03-16 01:00:00	10.2361	2020-2021	36.9837	-7.90994	2021	48.5555	7.94475	1	#N/A	1	#N/A	1	#N/A
114	DE_403	#N/A	#N/A	#N/A	F	Germany	Autumn	DE_403	#N/A	#N/A	#N/A	#N/A	#N/A	#N/A	#N/A	#N/A	#N/A	#N/A	#N/A	#N/A	2021-06-21 02:27:00	#N/A	2021-2022	50.8111	-0.954804	2021	#N/A	#N/A	#N/A	#N/A	#N/A	#N/A	#N/A	#N/A
115	DE_403	#N/A	#N/A	#N/A	F	Germany	Autumn	DE_403	#N/A	#N/A	#N/A	#N/A	#N/A	#N/A	#N/A	#N/A	#N/A	#N/A	#N/A	#N/A	2022-08-11 09:06:00	#N/A	2022-2023	46.9889	-1.94863	2022	#N/A	#N/A	#N/A	#N/A	#N/A	#N/A	#N/A	#N/A
116	DE_405	1643	2021-06-26 12:45:53	2021-06-30 03:46:03	F	Germany	Autumn	DE_405	3.18025	1047.93	4	1000.38	4001.52	863.227	1.15696	1076.36	4.01828	737.993	2718.97	2021-06-26 14:35:00	2021-06-30 05:51:00	3.63611	2021-2022	51.7093	-4.85113	2021	53.7636	7.72855	#N/A	14	#N/A	14	#N/A	9
117	DE_405	962	2022-06-19 18:49:45	2022-06-23 02:59:54	F	Germany	Autumn	DE_405	5.00537	960.135	4	1215.05	4860.2	830.117	1.61051	996.592	4.02547	795.593	2838.21	2022-06-19 20:39:00	2022-06-23 05:04:00	3.35069	2022-2023	51.7092	-4.85131	2022	53.7659	7.73465	#N/A	14	#N/A	14	#N/A	9
118	DE_406	680	2021-06-04 16:46:00	2021-06-07 01:22:00	F	Germany	Autumn	DE_406	5	584.32	2	1339.5	2679	403.007	1.60944	606.493	2.01273	877.328	1565.02	2021-06-04 18:36:00	2021-06-07 03:27:00	2.36875	2021-2022	51.5222	0.525566	2021	52.1506	6.95625	#N/A	17	#N/A	17	#N/A	11
119	DE_406	90	2022-05-30 13:42:00	2022-05-31 00:22:00	F	Germany	Autumn	DE_406	7.16667	421.378	0	#N/A	0	401.353	1.96944	441.026	0	#N/A	0	2022-05-30 15:32:00	2022-05-31 02:32:00	0.458333	2022-2023	51.5219	0.525922	2022	52.151	6.95595	#N/A	17	#N/A	17	#N/A	11
120	DE_411	#N/A	#N/A	#N/A	F	Germany	Autumn	DE_411	#N/A	#N/A	#N/A	#N/A	#N/A	#N/A	#N/A	#N/A	#N/A	#N/A	#N/A	#N/A	2021-06-17 05:40:00	#N/A	2021-2022	38.463	-8.80889	2021	52.5763	8.76313	#N/A	#N/A	#N/A	#N/A	#N/A	#N/A
121	DE_411	#N/A	#N/A	#N/A	F	Germany	Autumn	DE_411	#N/A	#N/A	#N/A	#N/A	#N/A	#N/A	#N/A	#N/A	#N/A	#N/A	#N/A	#N/A	2022-07-07 23:36:00	#N/A	2022-2023	38.4693	-8.79861	2022	52.5778	8.77525	#N/A	#N/A	#N/A	#N/A	#N/A	#N/A
122	DE_415	#N/A	#N/A	#N/A	M	Germany	Autumn	DE_415	#N/A	#N/A	#N/A	#N/A	#N/A	#N/A	#N/A	#N/A	#N/A	#N/A	#N/A	#N/A	2021-06-27 10:26:00	#N/A	2021-2022	44.6734	-1.10678	2021	52.5658	8.75074	#N/A	#N/A	#N/A	#N/A	#N/A	#N/A
123	DE_415	#N/A	#N/A	#N/A	M	Germany	Autumn	DE_415	#N/A	#N/A	#N/A	#N/A	#N/A	#N/A	#N/A	#N/A	#N/A	#N/A	#N/A	#N/A	2022-06-17 04:53:00	#N/A	2022-2023	44.663	-1.08238	2022	52.5615	8.76455	#N/A	#N/A	#N/A	#N/A	#N/A	#N/A
124	DE_418	3963	2021-06-15 16:59:04	2021-06-16 01:24:20	F	Germany	Autumn	DE_418	0.1275	487.306	0	#N/A	0	465.588	-2.05964	464.625	0	#N/A	0	2021-06-15 18:59:00	2021-06-16 05:24:00	0.434028	2021-2022	51.3626	0.945561	2021	52.5778	8.67355	#N/A	17	#N/A	17	#N/A	11
125	DE_418	1453	2022-06-10 15:43:23	2022-06-13 19:23:11	F	Germany	Autumn	DE_418	3.13481	608.423	2	1797.1	3594.2	499.651	1.14257	624.724	2.00903	1330.77	2453.97	2022-06-10 17:13:00	2022-06-13 21:24:00	3.17431	2022-2023	51.3624	0.941465	2022	52.5772	8.67315	#N/A	17	#N/A	17	#N/A	11
126	DE_421	1532	2021-06-15 16:47:00	2021-06-21 04:59:00	M	Germany	Autumn	DE_421	5.18081	1320.46	4	1537	6148	1035.31	1.64496	1371.69	4.02602	997.326	3549.17	2021-06-15 18:37:00	2021-06-21 07:09:00	5.52222	2021-2022	46.0535	-1.0747	2021	53.1221	8.82885	#N/A	16	#N/A	16	#N/A	10
127	DE_421	145	2022-06-20 17:12:31	2022-06-22 07:30:46	M	Germany	Autumn	DE_421	16.0659	1134.84	2	569.967	1139.93	1010.48	2.7767	1210.15	2.02201	274.651	450.932	2022-06-20 18:11:00	2022-06-22 10:31:00	1.68056	2022-2023	46.0582	-1.08454	2022	53.1251	8.83425	#N/A	16	#N/A	16	#N/A	10
128	DE_425	149	2021-06-07 19:35:00	2021-06-08 03:25:00	F	Germany	Autumn	DE_425	3.18792	475.81	0	#N/A	0	461.989	1.15937	488.748	0	#N/A	0	2021-06-07 21:25:00	2021-06-08 05:29:00	0.336111	2021-2022	51.4025	0.66882	2021	52.8681	7.77136	#N/A	#N/A	#N/A	#N/A	#N/A	#N/A
129	DE_425	#N/A	#N/A	#N/A	F	Germany	Autumn	DE_425	#N/A	#N/A	#N/A	#N/A	#N/A	#N/A	#N/A	#N/A	#N/A	#N/A	#N/A	2022-06-02 19:13:00	2022-06-03 02:44:00	0.313194	2022-2023	51.4032	0.669069	2022	52.8723	7.76795	#N/A	#N/A	#N/A	#N/A	#N/A	#N/A
130	DE_427	9160	2021-05-29 05:12:00	2021-06-16 14:04:00	F	Germany	Autumn	DE_427	2.88832	2055.64	14	1455.43	20376	770.895	1.06067	2106.72	14.0586	1101.22	14297.7	2021-05-29 06:57:00	2021-06-16 16:09:00	18.3833	2021-2022	50.7017	-2.0593	2021	53.5838	8.999	#N/A	15	#N/A	15	#N/A	9
131	DE_427	474	2022-06-16 01:52:00	2022-06-21 00:08:00	F	Germany	Autumn	DE_427	15.0021	1038.7	3	1950	5850	765.505	2.70819	1105.88	3.03219	956.727	2367.69	2022-06-16 03:22:00	2022-06-21 02:22:00	4.95833	2022-2023	50.6991	-2.05208	2022	53.5476	9.10135	#N/A	15	#N/A	15	#N/A	9
132	DE_430	24571	2021-06-15 14:47:00	2021-06-20 00:40:00	F	Germany	Autumn	DE_430	0.258557	1367.58	5	949.8	4749	1048.48	-1.35264	1325.44	4.97342	1355.47	7461.17	2021-06-15 16:47:00	2021-06-20 03:40:00	4.45347	2021-2022	52.5643	-9.47099	2021	53.5958	6.70365	#N/A	14	#N/A	#N/A	#N/A	9
133	DE_430	4869	2022-06-03 15:11:00	2022-06-04 06:25:00	F	Germany	Autumn	DE_430	0.187718	1071.16	1	621	621	1049.24	-1.67281	1030.49	0.993429	964.071	1085.77	2022-06-03 17:11:00	2022-06-04 08:25:00	0.634722	2022-2023	52.5644	-9.47328	2022	53.5956	6.70355	#N/A	14	#N/A	#N/A	#N/A	9
134	DE_433	9080	2021-06-13 00:39:00	2021-06-14 14:57:00	F	Germany	Autumn	DE_433	0.253634	146.183	2	1102	2204	95.4953	-1.37186	141.615	1.98922	1580.64	3485.01	2021-06-13 02:29:00	2021-06-14 16:57:00	1.60278	2021-2022	53.355	5.685	2021	53.2131	7.36006	#N/A	17	#N/A	#N/A	#N/A	11
135	DE_433	167	2022-06-16 13:20:00	2022-06-17 11:39:00	F	Germany	Autumn	DE_433	8.01796	88.992	1	1309	1309	74.2758	2.08168	93.3838	1.00824	757.24	653.108	2022-06-16 15:15:00	2022-06-17 14:09:00	0.954167	2022-2023	53.3508	5.69009	2022	53.2097	7.36075	#N/A	17	#N/A	#N/A	#N/A	11
136	DE_442	10255	2021-06-22 14:51:55	2021-06-24 07:24:08	F	Germany	Autumn	DE_442	0.237175	837.044	2	515.725	1031.45	767.214	-1.43896	809.631	1.98869	752.89	1667.91	2021-06-22 16:51:00	2021-06-24 10:24:00	1.73125	2021-2022	53.2979	-3.58617	2021	53.3935	8.56205	#N/A	14	#N/A	14	#N/A	9
137	DE_442	2265	2022-06-11 17:42:57	2022-06-14 11:24:29	F	Germany	Autumn	DE_442	1.74698	872.86	3	804.344	2413.03	756.788	0.55789	884.202	3.0066	694.604	2002.81	2022-06-11 19:12:00	2022-06-14 13:40:00	2.76944	2022-2023	53.297	-3.593	2022	53.3909	8.55622	#N/A	14	#N/A	14	#N/A	9
138	DE_445	9119	2021-06-15 15:32:10	2021-06-17 02:27:41	F	Germany	Autumn	DE_445	0.229799	1003.37	2	534.267	1068.53	930.393	-1.47055	969.801	1.98844	786.465	1746.21	2021-06-15 17:32:00	2021-06-17 05:51:00	1.51319	2021-2022	46.9935	-2.04231	2021	53.2411	7.59408	#N/A	16	#N/A	16	#N/A	10
139	DE_445	4868	2022-06-18 16:44:17	2022-06-19 10:58:44	F	Germany	Autumn	DE_445	0.224829	991.374	1	196.183	196.183	938.809	-1.49242	957.721	0.994136	290.456	322.955	2022-06-18 18:44:00	2022-06-19 12:58:00	0.759722	2022-2023	46.9935	-2.04059	2022	53.2438	7.59428	#N/A	16	#N/A	16	#N/A	10
140	DE_447	#N/A	#N/A	#N/A	M	Germany	Autumn	DE_447	#N/A	#N/A	#N/A	#N/A	#N/A	#N/A	#N/A	#N/A	#N/A	#N/A	#N/A	#N/A	2021-06-21 03:48:00	#N/A	2021-2022	51.0886	-4.11415	2021	53.1067	8.67505	#N/A	#N/A	#N/A	#N/A	#N/A	#N/A
141	DE_447	#N/A	#N/A	#N/A	M	Germany	Autumn	DE_447	#N/A	#N/A	#N/A	#N/A	#N/A	#N/A	#N/A	#N/A	#N/A	#N/A	#N/A	#N/A	2022-06-24 00:28:00	#N/A	2022-2023	51.0873	-4.12153	2022	53.1061	8.66925	#N/A	#N/A	#N/A	#N/A	#N/A	#N/A
142	DE_448	#N/A	#N/A	#N/A	F	Germany	Autumn	DE_448	#N/A	#N/A	#N/A	#N/A	#N/A	#N/A	#N/A	#N/A	#N/A	#N/A	#N/A	#N/A	2021-06-15 01:29:00	#N/A	2021-2022	50.8315	-1.33406	2021	53.1375	8.83985	#N/A	#N/A	#N/A	#N/A	#N/A	#N/A
143	DE_448	#N/A	#N/A	#N/A	F	Germany	Autumn	DE_448	#N/A	#N/A	#N/A	#N/A	#N/A	#N/A	#N/A	#N/A	#N/A	#N/A	#N/A	#N/A	2022-06-19 02:56:00	#N/A	2022-2023	50.8315	-1.33455	2022	53.1433	8.80885	#N/A	#N/A	#N/A	#N/A	#N/A	#N/A
144	DE_464	509	2021-06-15 16:08:25	2021-06-16 15:45:00	F	Germany	Autumn	DE_464	2.79289	781.805	2	274.908	549.817	729.63	1.02708	800.609	2.00811	209.849	390.155	2021-06-15 17:58:00	2021-06-16 17:50:00	0.994444	2021-2022	53.3049	-4.56708	2021	52.5735	6.99025	#N/A	14	#N/A	14	#N/A	9
145	DE_464	1031	2022-06-14 17:16:41	2022-06-15 22:53:46	F	Germany	Autumn	DE_464	1.73912	773.722	4	186.675	746.7	714.587	0.55338	783.693	4.00873	161.397	620.693	2022-06-14 18:45:00	2022-06-16 01:07:00	1.26528	2022-2023	53.3065	-4.56742	2022	52.5703	6.99365	#N/A	14	#N/A	14	#N/A	9
146	DE_465	8607	2021-06-07 18:46:44	2021-06-08 18:03:43	M	Germany	Autumn	DE_465	0.16231	879.438	1	425.517	425.517	845.42	-1.81825	843.203	0.99286	686.343	781.015	2021-06-07 20:46:00	2021-06-08 21:03:00	1.01181	2021-2022	48.8443	-3.18735	2021	51.6538	8.48635	#N/A	15	#N/A	15	#N/A	9
147	DE_465	1112	2022-06-09 17:02:32	2022-06-14 01:55:16	M	Germany	Autumn	DE_465	5.66344	980.924	1	4962.75	4962.75	847.515	1.73403	1021.09	1.00686	3145.68	2780.97	2022-06-09 18:52:00	2022-06-14 04:06:00	4.38472	2022-2023	48.8439	-3.1889	2022	51.6531	8.48675	#N/A	15	#N/A	15	#N/A	9
148	DE_466	3727	2021-06-09 16:27:00	2021-06-10 02:04:00	F	Germany	Autumn	DE_466	0.154816	280.051	1	170	170	259.345	-1.86552	268.219	0.992675	277.633	316.992	2021-06-09 18:27:00	2021-06-10 05:04:00	0.442361	2021-2022	51.3805	3.81489	2021	51.6713	8.09283	#N/A	#N/A	#N/A	#N/A	#N/A	#N/A
149	DE_466	#N/A	#N/A	#N/A	F	Germany	Autumn	DE_466	#N/A	#N/A	#N/A	#N/A	#N/A	#N/A	#N/A	#N/A	#N/A	#N/A	#N/A	2022-05-29 23:38:00	2022-05-30 06:38:00	0.291667	2022-2023	51.3822	3.80097	2022	51.687	8.12524	#N/A	#N/A	#N/A	#N/A	#N/A	#N/A
150	DE_472	#N/A	#N/A	#N/A	M	Germany	Autumn	DE_472	#N/A	#N/A	#N/A	#N/A	#N/A	#N/A	#N/A	#N/A	#N/A	#N/A	#N/A	#N/A	2021-06-14 12:07:00	#N/A	2021-2022	48.6773	-1.51361	2021	52.1994	7.49615	#N/A	#N/A	#N/A	#N/A	#N/A	#N/A
151	DE_472	#N/A	#N/A	#N/A	M	Germany	Autumn	DE_472	#N/A	#N/A	#N/A	#N/A	#N/A	#N/A	#N/A	#N/A	#N/A	#N/A	#N/A	#N/A	2022-06-13 07:01:00	#N/A	2022-2023	48.6752	-1.51487	2022	52.1994	7.49545	#N/A	#N/A	#N/A	#N/A	#N/A	#N/A
152	DE_473	25060	2021-06-13 13:26:00	2021-06-20 01:33:00	M	Germany	Autumn	DE_473	0.373783	1173.96	4	1981.75	7927	921.827	-0.98408	1147.52	3.98452	2566.97	11011.7	2021-06-13 15:26:00	2021-06-20 03:33:00	6.50486	2021-2022	45.8765	-1.11544	2021	52.1868	7.70245	#N/A	16	#N/A	16	#N/A	10
153	DE_473	349	2022-06-13 17:49:00	2022-06-15 01:36:00	M	Germany	Autumn	DE_473	5.47851	1066.71	1	815	815	913.565	1.70083	1109.54	1.00673	521.124	461.792	2022-06-13 19:39:00	2022-06-15 03:41:00	1.33472	2022-2023	45.8788	-1.10923	2022	52.1895	7.71185	#N/A	16	#N/A	16	#N/A	10
154	DE_476	12950	2021-06-11 21:22:00	2021-06-16 02:14:00	F	Germany	Autumn	DE_476	0.467336	782.295	1	5344	5344	615.42	-0.760707	768.645	0.997006	6527.26	6889.84	2021-06-11 23:22:00	2021-06-16 05:14:00	4.24444	2021-2022	50.8151	-0.895624	2021	52.8058	7.79802	#N/A	15	#N/A	15	#N/A	9
155	DE_476	165	2022-05-30 17:27:00	2022-05-31 03:07:00	F	Germany	Autumn	DE_476	3.60606	552.122	0	#N/A	0	531.239	1.28262	568.755	0	#N/A	0	2022-05-30 18:57:00	2022-05-31 07:23:00	0.518056	2022-2023	50.8148	-0.893393	2022	52.7978	7.77975	#N/A	15	#N/A	15	#N/A	9
156	DE_477	14564	2021-06-15 20:31:13	2021-06-21 01:50:28	M	Germany	Autumn	DE_477	0.516291	1074.99	3	2006.79	6020.38	905.575	-0.661084	1058.67	2.99219	2387.77	7507.86	2021-06-15 22:31:00	2021-06-21 04:50:00	5.26319	2021-2022	47.5721	-2.97271	2021	52.8019	7.80615	#N/A	16	#N/A	16	#N/A	10
157	DE_477	3392	2022-06-13 14:52:45	2022-06-14 23:23:00	M	Germany	Autumn	DE_477	0.576454	957.693	2	377.5	755	866.448	-0.550859	945.562	1.99566	436.334	907.509	2022-06-13 16:42:00	2022-06-15 02:23:00	1.40347	2022-2023	47.5704	-2.97401	2022	52.8023	7.80295	#N/A	16	#N/A	16	#N/A	10
158	DE_478	#N/A	#N/A	#N/A	M	Germany	Autumn	DE_478	#N/A	#N/A	#N/A	#N/A	#N/A	#N/A	#N/A	#N/A	#N/A	#N/A	#N/A	#N/A	2021-07-10 00:43:00	#N/A	2021-2022	51.8727	-8.60758	2021	52.7174	8.64015	#N/A	#N/A	#N/A	#N/A	#N/A	#N/A
159	DE_478	#N/A	#N/A	#N/A	M	Germany	Autumn	DE_478	#N/A	#N/A	#N/A	#N/A	#N/A	#N/A	#N/A	#N/A	#N/A	#N/A	#N/A	#N/A	2022-06-27 20:08:00	#N/A	2022-2023	51.8643	-8.47265	2022	52.7186	8.64145	#N/A	#N/A	#N/A	#N/A	#N/A	#N/A
160	DE_492	111	2021-02-23 16:31:00	2021-02-24 09:26:00	M	Germany	Spring	DE_492	9.18919	752.607	1	520	520	698.317	2.21803	792.244	1.00878	290.221	247.897	2021-02-23 17:21:00	2021-02-24 10:37:00	0.719444	2020-2021	48.6335	-1.83973	2021	52.1499	7.16485	6	#N/A	5	#N/A	2	#N/A
161	DE_492	89	2022-02-24 17:54:37	2022-02-25 21:19:40	M	Germany	Spring	DE_492	18.5963	720.964	2	464.908	929.817	694.882	2.92296	771.416	2.02317	215.574	350.278	2022-02-24 18:34:00	2022-02-25 22:29:00	1.16319	2021-2022	48.6339	-1.83946	2022	52.1517	7.16275	6	#N/A	5	#N/A	2	#N/A
162	DE_492	#N/A	#N/A	#N/A	M	Germany	Autumn	DE_492	#N/A	#N/A	#N/A	#N/A	#N/A	#N/A	#N/A	#N/A	#N/A	#N/A	#N/A	2020-06-11 17:27:00	2020-06-16 16:42:00	4.96875	2020-2021	48.6335	-1.83973	2020	52.1512	7.16425	#N/A	#N/A	#N/A	#N/A	#N/A	#N/A
163	DE_492	#N/A	#N/A	#N/A	M	Germany	Autumn	DE_492	#N/A	#N/A	#N/A	#N/A	#N/A	#N/A	#N/A	#N/A	#N/A	#N/A	#N/A	2021-06-24 12:43:00	2021-07-01 06:59:00	6.76111	2021-2022	48.6339	-1.83946	2021	52.1499	7.16485	#N/A	#N/A	#N/A	#N/A	#N/A	#N/A
164	DE_495	755	2020-07-11 16:05:01	2020-07-14 06:56:15	M	Germany	Autumn	DE_495	5.00152	985.573	4	496.046	1984.18	879.039	1.60974	1022.98	4.02546	324.868	1159	2020-07-11 17:55:00	2020-07-14 09:01:00	2.62917	2020-2021	52.2492	-6.76593	2020	53.6095	6.77015	#N/A	14	#N/A	14	#N/A	9
165	DE_495	412	2021-02-26 18:28:34	2021-03-02 12:48:19	M	Germany	Spring	DE_495	13.1676	987.241	2	2269.43	4538.87	873.148	2.57776	1047.92	2.02042	1152.3	1918.83	2021-02-26 19:18:00	2021-03-02 13:53:00	3.77431	2020-2021	52.2492	-6.76593	2021	53.6086	6.77195	#N/A	#N/A	#N/A	#N/A	6	#N/A
166	DE_495	1686	2021-07-17 16:58:49	2021-07-19 05:25:11	M	Germany	Autumn	DE_495	1.29741	1012.37	2	865.367	1730.73	880.749	0.26037	1018.49	2.00205	808.107	1586.58	2021-07-17 18:56:00	2021-07-19 07:34:00	1.52639	2021-2022	52.249	-6.76599	2021	53.6086	6.77195	#N/A	14	#N/A	14	#N/A	9
167	DE_495	994	2022-02-24 18:10:11	2022-02-26 06:58:11	M	Germany	Spring	DE_495	2.23644	890.772	2	614.992	1229.98	837.233	0.804883	907.519	2.00635	497.691	940.045	2022-02-24 18:40:00	2022-02-26 08:59:00	1.59653	2021-2022	52.249	-6.76599	2022	53.6086	6.77245	#N/A	#N/A	#N/A	#N/A	6	#N/A
168	DE_495	1231	2022-07-17 14:22:25	2022-07-20 04:11:21	M	Germany	Autumn	DE_495	3.01374	991.9	2	1039.29	2078.58	907.871	1.10318	1017.55	2.00871	777.617	1437.96	2022-07-17 16:20:00	2022-07-20 07:11:00	2.61875	2022-2023	52.2495	-6.76732	2022	53.6086	6.77245	#N/A	14	#N/A	14	#N/A	9
169	DE_497	761	2020-06-21 09:58:41	2020-06-24 01:23:42	F	Germany	Autumn	DE_497	5.00655	506.524	2	1642.53	3285.05	406.283	1.61075	525.76	2.01274	1075.43	1918.22	2020-06-21 11:48:00	2020-06-24 03:28:00	2.65278	2020-2021	53.0948	0.323623	2020	53.6106	6.77825	#N/A	17	#N/A	17	#N/A	11
170	DE_497	13747	2021-06-21 03:14:36	2021-06-26 01:04:33	F	Germany	Autumn	DE_497	0.514341	839.818	3	2011.14	6033.43	433.742	-0.664868	826.996	2.99215	2395.32	7533.65	2021-06-21 05:08:00	2021-06-26 05:04:00	4.99722	2021-2022	53.091	0.314687	2021	53.6106	6.77825	#N/A	17	#N/A	17	#N/A	11
171	DE_498	1818	2020-06-09 16:57:00	2020-06-16 03:18:00	F	Germany	Autumn	DE_498	5.09681	2340.52	7	848.429	5939	1908.96	1.62861	2430.41	7.04507	552.898	3447.29	2020-06-09 18:47:00	2020-06-16 05:23:00	6.44167	2020-2021	37.2106	-7.31665	2020	51.7938	6.00706	#N/A	#N/A	#N/A	#N/A	#N/A	1
172	DE_498	1139	2021-05-31 17:25:00	2021-06-04 16:15:00	F	Germany	Autumn	DE_498	5	2445.18	5	585	2925	1902.02	1.60944	2537.96	5.03182	383.156	1708.72	2021-05-31 19:15:00	2021-06-04 18:20:00	3.96181	2021-2022	37.2102	-7.31575	2021	51.7953	6.01215	#N/A	#N/A	#N/A	#N/A	#N/A	1
173	DE_501	2419	2014-06-09 19:00:21	2014-07-13 09:20:56	M	Germany	Autumn	DE_501	20.0085	3867.03	5	8880.15	44400.8	1715.76	2.99616	4144.66	5.05939	4039.16	16322.6	2014-06-09 20:20:00	2014-07-13 11:40:00	33.6389	2014-2015	36.4008	-6.20006	2014	48.5491	7.93574	#N/A	1	#N/A	#N/A	#N/A	1
174	DE_501	343	2015-03-09 18:40:44	2015-03-14 12:40:22	M	Germany	Spring	DE_501	19.9989	1810.63	6	743.308	4459.85	1711.74	2.99568	1940.6	6.07126	338.139	1639.79	2015-03-09 19:00:00	2015-03-14 14:00:00	4.79167	2014-2015	36.4008	-6.20006	2015	48.5502	7.94045	1	#N/A	1	#N/A	1	#N/A
175	DE_501	484	2015-06-11 16:00:48	2015-06-18 09:00:26	M	Germany	Autumn	DE_501	19.9994	1988.17	2	4060.16	8120.32	1722.18	2.9957	2130.88	2.02375	1847	2985.64	2015-06-11 17:20:00	2015-06-18 11:20:00	6.75	2015-2016	36.4012	-6.19976	2015	48.5502	7.94045	#N/A	1	#N/A	#N/A	#N/A	1
176	DE_501	510	2016-03-01 19:00:49	2016-03-08 22:20:18	M	Germany	Spring	DE_501	20.1954	2058.2	4	1994.75	7978.98	1710.44	3.00546	2206.44	4.04766	905.1	2924.13	2016-03-01 19:20:00	2016-03-08 23:40:00	7.18056	2015-2016	36.4012	-6.19976	2016	48.5489	7.94065	1	#N/A	1	#N/A	1	#N/A
177	DE_501	594	2016-06-09 17:20:33	2016-06-17 23:00:33	M	Germany	Autumn	DE_501	20.0001	2012.97	3	3086.68	9260.03	1699.86	2.99574	2157.46	3.03563	1404.14	3404.65	2016-06-09 18:40:00	2016-06-18 01:20:00	8.27778	2016-2017	36.4005	-6.20018	2016	48.5489	7.94065	#N/A	1	#N/A	#N/A	#N/A	1
178	DE_501	104	2017-03-10 18:40:38	2017-03-12 05:01:02	M	Germany	Spring	DE_501	20.0043	1857.38	1	119.867	119.867	1710.45	2.99595	1990.72	1.01188	54.5247	44.0684	2017-03-10 19:00:00	2017-03-12 06:20:00	1.47222	2016-2017	36.4005	-6.20018	2017	48.5521	7.93715	1	#N/A	1	#N/A	1	#N/A
179	DE_520	1866	2021-04-22 17:49:28	2021-04-28 08:56:35	F	Germany	Spring	DE_520	4.34518	2759.76	6	899.839	5399.03	2064.63	1.46907	2855.19	6.03484	611.523	3305.39	2021-04-22 19:33:00	2021-04-28 11:26:00	5.66181	2020-2021	53.7193	8.47675	2021	59.3734	41.9525	12	#N/A	10	#N/A	7	#N/A
180	DE_520	1643	2021-06-28 13:56:05	2021-07-01 11:58:59	F	Germany	Autumn	DE_520	2.5765	2349.78	1	2036.47	2036.47	2098.17	0.94643	2401.81	1.00374	1587.83	1484.55	2021-06-28 14:55:00	2021-07-01 14:58:00	3.00208	2021-2022	53.7333	8.46931	2021	59.3734	41.9525	#N/A	12	#N/A	12	#N/A	7
181	DE_520	1004	2022-04-17 17:44:00	2022-04-21 03:08:30	F	Germany	Spring	DE_520	4.86604	2397.39	3	364.322	1092.97	2058.73	1.58228	2486.8	3.01877	240.329	644.306	2022-04-17 19:42:00	2022-04-21 05:23:00	3.40347	2021-2022	53.7333	8.46931	2022	59.3781	41.9177	12	#N/A	10	#N/A	7	#N/A
182	DE_520	999	2022-06-27 13:28:12	2022-06-29 05:47:46	F	Germany	Autumn	DE_520	2.42703	2431.25	0	#N/A	0	2087.61	0.886667	2481.65	0	#N/A	0	2022-06-27 15:18:00	2022-06-29 07:52:00	1.69028	2022-2023	53.7295	8.46139	2022	59.3781	41.9177	#N/A	12	#N/A	12	#N/A	7
183	DE_562	112	2017-06-10 16:20:47	2017-06-12 05:20:23	F	Germany	Autumn	DE_562	19.9918	1856.76	1	300.15	300.15	1707.32	2.99532	1990.02	1.01187	136.554	110.372	2017-06-10 17:01:00	2017-06-12 07:40:00	1.61042	2017-2018	37.0022	-7.93414	2017	48.4472	7.85665	#N/A	1	#N/A	2	#N/A	1
184	DE_562	166	2018-03-08 12:00:20	2018-03-10 19:00:21	F	Germany	Spring	DE_562	19.9984	1980.97	3	486.611	1459.83	1715.84	2.99565	2123.17	3.03563	221.366	536.753	2018-03-08 12:20:00	2018-03-10 20:41:00	2.34792	2017-2018	37.0022	-7.93414	2018	48.4455	7.86085	1	#N/A	1	#N/A	1	#N/A
185	DE_562	744	2018-06-02 15:00:53	2018-06-13 00:00:09	F	Germany	Autumn	DE_562	20.1068	2246.57	7	1717.12	12019.9	1708.45	3.00106	2408.14	7.08328	780.032	4411.5	2018-06-02 15:00:00	2018-06-13 02:20:00	10.4722	2018-2019	37.0013	-7.93374	2018	48.4455	7.86085	#N/A	1	#N/A	2	#N/A	1
186	DE_562	128	2019-02-24 20:20:16	2019-02-26 16:40:20	F	Germany	Spring	DE_562	20.9372	1846.49	1	460	460	1752	3.04153	1981.13	1.01206	206.751	166.561	2019-02-24 20:40:00	2019-02-26 18:00:00	1.88889	2018-2019	37.0013	-7.93374	2019	48.444	7.86005	1	#N/A	1	#N/A	1	#N/A
187	DE_562	328	2019-06-14 16:40:46	2019-06-19 07:40:10	F	Germany	Autumn	DE_562	20.3651	1882.05	4	995.225	3980.9	1734.79	3.01382	2017.99	4.04779	450.583	1454.84	2019-06-14 18:01:00	2019-06-19 10:00:00	4.66597	2019-2020	37.0013	-7.93369	2019	48.444	7.86005	#N/A	1	#N/A	2	#N/A	1
188	DE_562	144	2020-02-28 18:00:23	2020-03-01 18:00:21	F	Germany	Spring	DE_562	20.2778	1759.58	1	1880.17	1880.17	1642.67	3.00953	1886.49	1.01193	852.199	688.106	2020-02-28 18:00:00	2020-03-01 20:01:00	2.08403	2019-2020	37.0013	-7.93369	2020	48.4457	7.85845	1	#N/A	1	#N/A	1	#N/A
189	DE_640	10064	2019-04-25 05:44:00	2019-05-28 05:27:00	M	Germany	Spring	DE_640	4.72158	6382.4	24	1641.62	39399	2538.73	1.55214	6615.81	24.1473	1091.53	23460.8	2019-04-25 07:13:00	2019-05-28 07:32:00	33.0132	2018-2019	53.3526	7.61574	2019	62.7832	50.6944	10	#N/A	8	#N/A	8	#N/A
190	DE_640	8515	2019-06-28 13:53:00	2019-07-17 01:27:00	M	Germany	Autumn	DE_640	3.12613	3334.49	13	1685.38	21910	2541.99	1.1398	3423.61	13.0585	1248.95	14973.1	2019-06-28 15:43:00	2019-07-17 09:27:00	18.7389	2019-2020	53.575	8.21656	2019	62.7832	50.6944	#N/A	11	#N/A	11	#N/A	8
191	DE_640	5658	2020-04-23 03:13:00	2020-05-11 06:07:00	M	Germany	Spring	DE_640	4.61453	4532.18	13	1610.92	20942	2552.41	1.52921	4695.43	13.0786	1077.59	12566.1	2020-04-23 04:43:00	2020-05-11 09:06:00	18.1826	2019-2020	53.575	8.21656	2020	62.8026	50.6551	10	#N/A	8	#N/A	8	#N/A
192	DE_640	4974	2020-07-05 10:46:00	2020-07-27 06:38:00	M	Germany	Autumn	DE_640	6.32207	3291.01	7	3739.29	26175	2552.32	1.84405	3434.48	7.05106	2302.6	14138.5	2020-07-05 12:17:00	2020-07-27 09:08:00	21.8688	2020-2021	53.8124	8.52625	2020	62.8026	50.6551	#N/A	11	#N/A	11	#N/A	8
193	DE_766	6958	2019-04-21 17:48:00	2019-05-03 22:48:00	F	Germany	Spring	DE_766	2.52673	3658.51	11	1164.18	12806	2691.81	0.926927	3737.83	11.0403	912.38	9396.37	2019-04-21 19:46:00	2019-05-04 00:53:00	12.2132	2018-2019	53.9151	8.63187	2019	60.3882	53.3563	10	#N/A	#N/A	#N/A	8	#N/A
194	DE_766	8405	2019-06-26 07:39:00	2019-07-10 09:51:00	F	Germany	Autumn	DE_766	2.41487	3530.69	10	1534.3	15343	2707.44	0.881646	3603.46	10.0348	1216.85	11429.4	2019-06-26 09:29:00	2019-07-10 11:56:00	14.1021	2019-2020	53.8988	8.58426	2019	60.3882	53.3563	#N/A	11	#N/A	#N/A	#N/A	8
195	DE_766	5047	2020-04-21 20:11:00	2020-05-01 23:44:00	F	Germany	Spring	DE_766	2.89637	3342.15	5	1947.2	9736	2685.69	1.06346	3425.42	5.021	1472.23	6825.31	2020-04-21 22:01:00	2020-05-02 01:49:00	10.1583	2019-2020	53.8988	8.58426	2020	60.3882	53.3563	10	#N/A	#N/A	#N/A	8	#N/A
196	DE_766	2346	2020-06-25 10:43:00	2020-06-29 00:46:00	F	Germany	Autumn	DE_766	2.20119	3274.38	3	592.667	1778	2712.5	0.789	3334.72	3.00934	481.632	1366.11	2020-06-25 12:41:00	2020-06-29 14:46:00	4.08681	2020-2021	53.8985	8.56378	2020	60.3882	53.3563	#N/A	11	#N/A	#N/A	#N/A	8
197	DE_766	2000	2021-04-20 18:12:00	2021-04-23 02:50:00	F	Germany	Spring	DE_766	1.7015	2883.02	2	418.5	837	2697.59	0.53151	2918.69	2.00419	363.917	700.855	2021-04-20 20:02:00	2021-04-23 04:51:00	2.36736	2020-2021	53.8985	8.56378	2021	60.3933	53.3595	10	#N/A	#N/A	#N/A	8	#N/A
198	DE_766	3154	2021-06-17 11:08:00	2021-06-22 06:14:00	F	Germany	Autumn	DE_766	2.19436	3268.3	5	559.6	2798	2722.81	0.785889	3328.28	5.01551	455.132	2152.05	2021-06-17 12:38:00	2021-06-22 08:15:00	4.81736	2021-2022	53.8987	8.58149	2021	60.3933	53.3595	#N/A	11	#N/A	#N/A	#N/A	8
199	DE_766	4409	2022-04-19 15:50:00	2022-04-26 11:16:00	F	Germany	Spring	DE_766	2.22522	3164.58	6	924.333	5546	2687.65	0.799856	3223.7	6.01894	749.02	4245.79	2022-04-19 17:40:00	2022-04-26 13:20:00	6.81944	2021-2022	53.8987	8.58149	2022	60.3882	53.3558	10	#N/A	#N/A	#N/A	8	#N/A
200	DE_766	2188	2022-06-20 07:44:00	2022-06-23 00:42:00	F	Germany	Autumn	DE_766	1.78382	3297.24	2	465	930	2703.47	0.578758	3341.69	2.00457	399.36	766.536	2022-06-20 09:34:00	2022-06-23 02:57:00	2.72431	2022-2023	53.9029	8.55525	2022	60.3882	53.3558	#N/A	11	#N/A	#N/A	#N/A	8
201	DE_792	446	2016-06-28 15:30:00	2016-07-13 10:00:00	M	Germany	Autumn	DE_792	47.7578	3115.06	7	2415.71	16910	2016.83	3.86614	3406.6	7.10747	874.125	4648.87	2016-06-28 16:30:00	2016-07-13 18:00:00	15.0625	2016-2017	38.5052	-8.75602	2016	48.6761	12.5585	#N/A	1	#N/A	2	#N/A	1
202	DE_792	119	2017-06-08 19:00:00	2017-06-11 06:00:00	M	Germany	Autumn	DE_792	30	2086.89	2	450	900	1972.83	3.4012	2257.78	2.02699	184.006	288.994	2017-06-08 20:00:00	2017-06-11 08:30:00	2.52083	2017-2018	38.5046	-8.75534	2017	48.6726	12.5448	#N/A	1	#N/A	2	#N/A	1
203	DE_792	201	2018-06-03 18:00:00	2018-06-12 03:00:00	M	Germany	Autumn	DE_792	60.2985	2189.29	3	3160	9480	1887.39	4.09931	2407.13	3.04886	1075.45	2410.97	2018-06-03 18:00:00	2018-06-12 06:00:00	8.5	2018-2019	38.5048	-8.75701	2018	48.681	12.5711	#N/A	1	#N/A	2	#N/A	1
204	DE_792	#N/A	#N/A	#N/A	M	Germany	Spring	DE_792	#N/A	#N/A	#N/A	#N/A	#N/A	#N/A	#N/A	#N/A	#N/A	#N/A	#N/A	2017-03-02 18:00:00	2017-03-05 06:00:00	2.5	2016-2017	38.5052	-8.75602	2017	48.6726	12.5448	#N/A	#N/A	#N/A	#N/A	#N/A	#N/A
205	DE_792	#N/A	#N/A	#N/A	M	Germany	Spring	DE_792	#N/A	#N/A	#N/A	#N/A	#N/A	#N/A	#N/A	#N/A	#N/A	#N/A	#N/A	2018-02-25 18:00:00	2018-03-06 10:00:00	8.66667	2017-2018	38.5046	-8.75534	2018	48.681	12.5711	#N/A	#N/A	#N/A	#N/A	#N/A	#N/A
206	DE_U06	242	2015-04-28 13:00:00	2015-05-01 06:15:00	M	Germany	Spring	DE_U06	16.2397	2296.48	3	595.667	1787	1995.5	2.78746	2449.49	3.03314	286.224	704.361	2015-04-28 14:30:00	2015-05-01 08:30:00	2.75	2014-2015	54.614	8.83748	2015	64.0522	40.9548	11	#N/A	9	#N/A	7	#N/A
207	DE_U06	3266	2015-06-20 12:01:00	2015-07-24 14:15:00	M	Germany	Autumn	DE_U06	15.0364	2969.34	5	9254.8	46274	2040.46	2.71048	3161.55	5.0537	4537.95	18714.3	2015-06-20 13:31:00	2015-07-24 16:30:00	34.1243	2015-2016	54.6213	8.83281	2015	64.0522	40.9548	#N/A	10	#N/A	10	#N/A	7
208	DE_U06	341	2016-04-28 16:30:00	2016-05-02 05:30:00	M	Germany	Spring	DE_U06	15	2200.48	5	539.2	2696	1990.25	2.70805	2342.79	5.05365	264.557	1091.21	2016-04-28 18:00:00	2016-05-02 07:52:00	3.57778	2015-2016	54.6213	8.83281	2016	64.0511	40.9493	11	#N/A	9	#N/A	7	#N/A
209	DE_U06	3274	2016-06-17 07:18:00	2016-07-22 04:45:00	M	Germany	Autumn	DE_U06	15.3519	3135.28	5	9678.6	48393	2078.84	2.73124	3339.84	5.05411	4719.92	19436.1	2016-06-17 08:48:00	2016-07-22 07:00:00	34.925	2016-2017	54.6101	8.82921	2016	64.0511	40.9493	#N/A	10	#N/A	10	#N/A	7
210	DE_U06	#N/A	#N/A	#N/A	M	Germany	Spring	DE_U06	#N/A	#N/A	#N/A	#N/A	#N/A	#N/A	#N/A	#N/A	#N/A	#N/A	#N/A	2017-04-23 20:00:00	#N/A	#N/A	2016-2017	54.6101	8.82921	2017	#N/A	#N/A	#N/A	#N/A	#N/A	#N/A	#N/A	#N/A
211	DE_U13	#N/A	#N/A	#N/A	F	Germany	Spring	DE_U13	#N/A	#N/A	#N/A	#N/A	#N/A	#N/A	#N/A	#N/A	#N/A	#N/A	#N/A	2016-05-04 20:30:00	#N/A	#N/A	2015-2016	54.6348	8.81571	2016	63.0466	37.1437	#N/A	#N/A	#N/A	#N/A	#N/A	#N/A
212	DE_U13	#N/A	#N/A	#N/A	F	Germany	Spring	DE_U13	#N/A	#N/A	#N/A	#N/A	#N/A	#N/A	#N/A	#N/A	#N/A	#N/A	#N/A	2017-04-24 14:00:00	#N/A	#N/A	2016-2017	54.6394	8.81188	2017	63.0501	37.1366	#N/A	#N/A	#N/A	#N/A	#N/A	#N/A
213	DE_U14	152	2016-04-15 19:15:00	2016-04-18 01:00:00	F	Germany	Spring	DE_U14	21.3158	2113.16	2	476	952	1973.09	3.05945	2268.19	2.02426	212.937	342.653	2016-04-15 20:45:00	2016-04-18 03:15:00	2.27083	2015-2016	54.0604	8.97206	2016	60.2605	41.1074	12	#N/A	10	#N/A	7	#N/A
214	DE_U14	1554	2016-06-18 13:45:00	2016-07-04 19:30:00	F	Germany	Autumn	DE_U14	15.0579	2449.44	6	3416.17	20497	2002.07	2.7119	2608.08	6.06447	1674.44	8285.53	2016-06-18 15:15:00	2016-07-04 21:45:00	16.2708	2016-2017	54.0588	8.96719	2016	60.2605	41.1074	#N/A	12	#N/A	12	#N/A	7
215	DE_U14	932	2017-04-14 18:17:00	2017-04-25 04:15:00	F	Germany	Spring	DE_U14	16.1094	2330.23	5	2586.4	12932	1963.68	2.77941	2485.03	5.05507	1245.42	5110.98	2017-04-14 19:46:00	2017-04-25 06:30:00	10.4472	2016-2017	54.0588	8.96719	2017	60.2556	41.1044	12	#N/A	10	#N/A	7	#N/A
216	DE_U14	371	2017-06-24 07:08:00	2017-06-28 04:00:00	F	Germany	Autumn	DE_U14	15.0593	2309.19	5	597.2	2986	1969.92	2.712	2458.75	5.05373	292.711	1207	2017-06-24 08:38:00	2017-06-28 06:39:00	3.91736	2017-2018	54.0603	8.95516	2017	60.2556	41.1044	#N/A	12	#N/A	12	#N/A	7
217	DE_U14	397	2018-04-18 18:16:00	2018-04-23 04:15:00	F	Germany	Spring	DE_U14	16.0554	2285.63	5	843.2	4216	1962.22	2.77605	2437.28	5.055	406.383	1668.12	2018-04-18 19:46:00	2018-04-23 06:30:00	4.44722	2017-2018	54.0603	8.95516	2018	60.2588	41.1074	12	#N/A	10	#N/A	7	#N/A
218	DE_U14	168	2018-06-25 03:55:00	2018-06-26 21:34:00	F	Germany	Autumn	DE_U14	14.9643	2258.75	1	314	314	1974.86	2.70567	2404.69	1.01072	154.16	127.193	2018-06-25 05:25:00	2018-06-26 23:49:00	1.76667	2018-2019	54.0591	8.96459	2018	60.2588	41.1074	#N/A	12	#N/A	12	#N/A	7
219	DE_U14	241	2019-04-19 18:47:00	2019-04-22 06:56:00	F	Germany	Spring	DE_U14	15.0415	2181.17	2	769.5	1539	1966.65	2.71081	2322.38	2.02148	377.279	622.339	2019-04-19 20:16:00	2019-04-22 09:11:00	2.53819	2018-2019	54.0591	8.96459	2019	60.264	41.1093	12	#N/A	10	#N/A	7	#N/A
220	DE_U14	315	2019-06-21 13:02:00	2019-06-24 20:03:00	F	Germany	Autumn	DE_U14	15.0984	2495.28	3	726.667	2180	1980.92	2.71459	2657.06	3.03227	355.925	880.434	2019-06-21 14:32:00	2019-06-24 22:18:00	3.32361	2019-2020	54.0593	8.9642	2019	60.264	41.1093	#N/A	12	#N/A	12	#N/A	7
221	DE_U21	972	2017-04-20 18:21:00	2017-04-30 21:30:00	M	Germany	Spring	DE_U21	15.0309	2434.33	6	2107.5	12645	1922	2.71011	2591.88	6.06443	1033.48	5114.58	2017-04-20 19:45:00	2017-04-30 23:45:00	10.1667	2016-2017	54.0492	8.87084	2017	62.2324	39.8712	11	#N/A	9	#N/A	7	#N/A
222	DE_U21	990	2017-07-01 10:45:00	2017-07-12 15:00:00	M	Germany	Autumn	DE_U21	16.2727	2563.06	8	1675.38	13403	1908.79	2.78949	2733.96	8.08843	804.604	5279.32	2017-07-01 12:00:00	2017-07-12 17:15:00	11.2188	2017-2018	54.0466	8.8607	2017	62.2324	39.8712	#N/A	10	#N/A	10	#N/A	7
223	DE_U21	1036	2018-04-18 18:16:00	2018-04-29 14:32:00	M	Germany	Spring	DE_U21	15.0878	2419.76	4	3352	13408	1935.42	2.71389	2576.59	4.04301	1642.13	5416.34	2018-04-18 19:46:00	2018-04-29 16:47:00	10.8757	2017-2018	54.0466	8.8607	2018	62.2319	39.869	11	#N/A	9	#N/A	7	#N/A
224	DE_U21	174	2018-06-24 15:02:00	2018-06-26 10:15:00	M	Germany	Autumn	DE_U21	14.9885	2130.54	1	212	212	1939.49	2.70728	2268.28	1.01073	104.038	85.8294	2018-06-24 16:32:00	2018-06-26 12:30:00	1.83194	2018-2019	54.0475	8.86165	2018	62.2319	39.869	#N/A	10	#N/A	10	#N/A	7
225	DE_U21	626	2019-04-25 11:32:00	2019-05-01 23:47:00	M	Germany	Spring	DE_U21	15	2451.63	8	862.5	6900	1928.32	2.70805	2610.18	8.08584	423.184	2792.79	2019-04-25 13:02:00	2019-05-02 02:02:00	6.54167	2018-2019	54.0475	8.86165	2019	62.2325	39.873	11	#N/A	9	#N/A	7	#N/A
226	DE_U21	974	2019-06-28 12:33:00	2019-07-08 15:49:00	M	Germany	Autumn	DE_U21	15.001	2329.21	7	1651.29	11559	1941.45	2.70812	2479.85	7.07511	810.185	4678.42	2019-06-28 14:02:00	2019-07-08 18:00:00	10.1653	2019-2020	54.0478	8.85995	2019	62.2325	39.873	#N/A	10	#N/A	10	#N/A	7
227	DE_U21	910	2020-04-22 18:16:00	2020-05-02 05:31:00	M	Germany	Spring	DE_U21	15	2523.28	7	1569.86	10989	1963.54	2.70805	2686.46	7.07511	770.247	4447.82	2020-04-22 19:46:00	2020-05-02 07:46:00	9.5	2019-2020	54.0478	8.85995	2020	62.2329	39.8711	11	#N/A	9	#N/A	7	#N/A
228	DE_U21	1069	2020-06-21 14:47:00	2020-07-02 17:46:00	M	Germany	Autumn	DE_U21	14.9991	2289.77	2	6772.5	13545	1934.52	2.70799	2437.85	2.02146	3322.97	5482.48	2020-06-21 16:17:00	2020-07-02 20:01:00	11.1556	2020-2021	54.0771	8.8537	2020	62.2329	39.8711	#N/A	10	#N/A	10	#N/A	7
229	DE_U21	614	2021-04-26 16:30:00	2021-05-03 01:49:00	M	Germany	Spring	DE_U21	15.0065	2490.71	6	1119.33	6716	1942.32	2.70848	2651.81	6.06439	549.136	2717.92	2021-04-26 18:00:00	2021-05-03 04:05:00	6.42014	2020-2021	54.0771	8.8537	2021	62.2315	39.8732	11	#N/A	9	#N/A	7	#N/A
230	DE_U21	279	2021-06-28 14:49:00	2021-07-01 12:17:00	M	Germany	Autumn	DE_U21	14.9964	2186.51	2	1035.5	2071	1976.77	2.70781	2327.9	2.02146	508.098	838.308	2021-06-28 16:18:00	2021-07-01 14:32:00	2.92639	2021-2022	54.0464	8.86094	2021	62.2315	39.8732	#N/A	10	#N/A	10	#N/A	7
231	DE_U21	558	2022-04-18 18:47:00	2022-04-24 14:02:00	M	Germany	Spring	DE_U21	15	2319.07	4	1389	5556	1951.76	2.70805	2469.05	4.04292	681.51	2248.8	2022-04-18 20:17:00	2022-04-24 16:43:00	5.85139	2021-2022	54.0464	8.86094	2022	62.2328	39.8716	11	#N/A	9	#N/A	7	#N/A
232	DE_U21	562	2022-06-25 11:30:00	2022-07-01 07:47:00	M	Germany	Autumn	DE_U21	15.0036	2365.83	4	1441.25	5765	1971.87	2.70829	2518.84	4.04292	707.102	2333.21	2022-06-25 13:00:00	2022-07-01 10:02:00	5.87639	2022-2023	54.0474	8.86215	2022	62.2328	39.8716	#N/A	10	#N/A	10	#N/A	7
233	EN_996	#N/A	#N/A	#N/A	F	England	Autumn	EN_996	#N/A	#N/A	#N/A	#N/A	#N/A	#N/A	#N/A	#N/A	#N/A	#N/A	#N/A	2021-07-07 21:53:00	2021-07-08 05:19:00	0.309722	2021-2022	50.6698	-1.9795	2021	52.4912	0.785797	#N/A	#N/A	#N/A	#N/A	#N/A	#N/A
234	EN_996	#N/A	#N/A	#N/A	F	England	Autumn	EN_996	#N/A	#N/A	#N/A	#N/A	#N/A	#N/A	#N/A	#N/A	#N/A	#N/A	#N/A	2022-06-19 22:56:00	2022-06-20 01:31:00	0.107639	2022-2023	50.6699	-1.97983	2022	52.4972	0.790199	#N/A	#N/A	#N/A	#N/A	#N/A	#N/A
235	ES_033	1392	2021-06-20 15:06:17	2021-06-22 00:55:35	M	Estonia	Autumn	ES_033	1.46143	1374.81	1	495	495	1239.24	0.379418	1386.93	1.0015	448.002	436.083	2021-06-20 16:56:00	2021-06-22 03:10:00	1.42639	2021-2022	53.7182	7.71905	2021	59.0008	26.1962	#N/A	7	#N/A	8	#N/A	5
236	ES_033	1413	2022-06-20 13:22:09	2022-06-21 14:16:27	M	Estonia	Autumn	ES_033	1.06113	1334.64	0	#N/A	0	1238.93	0.0593388	1336.47	0	#N/A	0	2022-06-20 15:12:00	2022-06-21 16:21:00	1.04792	2022-2023	53.7155	7.72286	2022	59.0029	26.1948	#N/A	7	#N/A	8	#N/A	5
237	ES_035	2071	2021-06-16 16:48:15	2021-06-18 13:08:50	F	Estonia	Autumn	ES_035	1.28722	1609.07	2	361.475	722.95	1444.94	0.252485	1618.5	2.00199	338.257	664.484	2021-06-16 18:38:00	2021-06-18 15:13:00	1.85764	2021-2022	52.9111	4.9262	2021	59.1497	26.3167	#N/A	7	#N/A	8	#N/A	5
238	ES_035	13687	2022-06-25 20:16:52	2022-07-20 10:07:40	F	Estonia	Autumn	ES_035	2.58609	2178.04	13	2484.46	32298	1427.9	0.950146	2226.46	13.0488	1935.24	23515.5	2022-06-25 22:06:00	2022-07-20 12:08:00	24.5847	2022-2023	53.2417	5.13315	2022	59.2062	26.2728	#N/A	7	#N/A	8	#N/A	5
239	FI_071	632	2021-06-19 10:12:00	2021-06-21 20:04:00	F	Finland	Autumn	FI_071	5.50158	2012.74	1	1200	1200	1736.69	1.70504	2093.74	1.00674	766.451	678.986	2021-06-19 12:02:00	2021-06-21 22:09:00	2.42153	2021-2022	56.3521	-2.84554	2021	64.6034	25.4719	#N/A	8	#N/A	9	#N/A	6
240	FI_071	1574	2022-06-09 09:09:00	2022-06-15 00:45:00	F	Finland	Autumn	FI_071	5.17217	2228.64	4	1377.5	5510	1741.56	1.64329	2315.02	4.02599	894.222	3182.64	2022-06-09 11:00:00	2022-06-15 02:50:00	5.65972	2022-2023	56.3715	-2.82836	2022	64.5456	25.788	#N/A	8	#N/A	9	#N/A	6
241	FI_192	4573	2020-06-21 13:24:00	2020-07-09 01:50:00	M	Finland	Autumn	FI_192	5.51738	2169.29	9	2402.22	21620	1711.67	1.7079	2256.74	9.06078	1533.16	12221.3	2020-06-21 15:14:00	2020-07-09 03:55:00	17.5285	2020-2021	53.3987	5.68024	2020	62.27	30.5108	#N/A	9	#N/A	#N/A	#N/A	5
242	FI_192	793	2021-04-19 12:58:00	2021-04-22 07:03:00	M	Finland	Spring	FI_192	5.00504	1917.22	4	480	1920	1722.82	1.61045	1990.02	4.02547	314.301	1121.25	2021-04-19 14:49:00	2021-04-22 09:08:00	2.76319	2020-2021	53.3987	5.68024	2021	62.2711	30.5114	9	#N/A	7	#N/A	7	#N/A
243	FI_192	613	2021-06-29 11:00:00	2021-07-01 14:00:00	M	Finland	Autumn	FI_192	4.99837	1937.17	3	313.333	940	1712.84	1.60911	2010.66	3.01909	205.241	549.188	2021-06-29 12:50:00	2021-07-01 16:05:00	2.13542	2021-2022	53.3819	5.69756	2021	62.2711	30.5114	#N/A	9	#N/A	#N/A	#N/A	5
244	FI_192	954	2022-04-17 14:34:00	2022-04-20 22:39:00	M	Finland	Spring	FI_192	5.04088	1946.38	3	811.667	2435	1719.16	1.61758	2020.62	3.01919	530.478	1418.61	2022-04-17 16:25:00	2022-04-21 00:44:00	3.34653	2021-2022	53.3819	5.69756	2022	62.2713	30.5089	9	#N/A	7	#N/A	7	#N/A
245	FI_192	408	2022-06-28 14:09:00	2022-06-30 00:04:00	M	Finland	Autumn	FI_192	5	1843.57	1	275	275	1711.48	1.60944	1913.52	1.00636	180.116	160.649	2022-06-28 15:59:00	2022-06-30 02:09:00	1.42361	2022-2023	53.3584	5.73287	2022	62.2713	30.5089	#N/A	9	#N/A	#N/A	#N/A	5
246	FI_200	8235	2020-06-23 04:46:00	2020-07-28 06:14:00	M	Finland	Autumn	FI_200	6.13151	2489.03	5	9676	48380	1711.98	1.81344	2595.7	5.03586	6006.48	26401	2020-06-23 06:31:00	2020-07-28 08:24:00	35.0785	2020-2021	56.6832	-2.65697	2020	65.839	24.2659	#N/A	8	#N/A	9	#N/A	6
247	FI_200	5881	2021-06-26 11:54:00	2021-07-22 13:08:00	M	Finland	Autumn	FI_200	6.3797	2547.87	5	7020.4	35102	1717.18	1.85312	2659.5	5.03665	4312.76	18903	2021-06-26 13:44:00	2021-07-22 15:23:00	26.0687	2021-2022	56.5303	-2.64077	2021	65.846	24.2727	#N/A	8	#N/A	9	#N/A	6
248	FI_202	2568	2020-07-11 18:44:00	2020-07-20 18:39:00	M	Finland	Autumn	FI_202	5.04673	1843.25	8	1269.38	10155	1430.97	1.61874	1913.6	8.0512	829.368	5913.94	2020-07-11 20:34:00	2020-07-20 20:44:00	9.00694	2020-2021	53.4385	6.21339	2020	63.0813	22.9218	#N/A	9	#N/A	#N/A	#N/A	5
249	FI_202	3549	2021-06-26 14:50:00	2021-07-09 13:40:00	M	Finland	Autumn	FI_202	5.25641	1734.55	5	3274	16370	1400.85	1.65945	1802.46	5.03281	2116.35	9404.6	2021-06-26 16:40:00	2021-07-09 15:45:00	12.9618	2021-2022	53.4517	6.21978	2021	63.0794	22.9101	#N/A	9	#N/A	#N/A	#N/A	5
250	FR_000	398	2021-06-21 15:53:43	2021-06-23 01:19:49	F	France	Autumn	FR_000	5.05302	1537.32	2	329.917	659.833	1302.19	1.61999	1596.04	2.01281	215.486	384.105	2021-06-21 17:43:00	2021-06-23 03:24:00	1.40347	2021-2022	38.4595	-8.7335	2021	49.2958	-1.20043	#N/A	6	#N/A	7	#N/A	4
251	FR_000	328	2022-06-09 17:17:11	2022-06-11 01:32:14	F	France	Autumn	FR_000	5.91367	1507.54	1	399.883	399.883	1311.2	1.77727	1570.83	1.00703	250.604	220.869	2022-06-09 19:07:00	2022-06-11 03:37:00	1.35417	2022-2023	38.462	-8.73455	2022	49.2833	-1.21765	#N/A	6	#N/A	7	#N/A	4
252	FR_002	284	2021-06-12 19:40:00	2021-06-14 02:02:00	M	France	Autumn	FR_002	6.4331	1233.22	1	480	480	1080.2	1.86146	1287.5	1.00736	294.227	257.769	2021-06-12 21:30:00	2021-06-14 04:07:00	1.27569	2021-2022	40.6733	-8.68632	2021	49.2905	-1.22244	#N/A	6	#N/A	7	#N/A	4
253	FR_002	661	2022-06-09 19:37:00	2022-06-12 21:27:00	M	France	Autumn	FR_002	6.70953	1057.13	2	1717.5	3435	905.576	1.90353	1104.73	2.01506	1041.2	1818.92	2022-06-09 21:27:00	2022-06-13 03:58:00	3.27153	2022-2023	40.6745	-8.68755	2022	49.2916	-1.22405	#N/A	6	#N/A	7	#N/A	4
254	FR_047	293	2021-06-23 08:51:00	2021-06-24 09:18:00	M	France	Autumn	FR_047	5.02389	1278.09	1	225	225	1163.84	1.6142	1326.73	1.00638	147.183	131.231	2021-06-23 10:41:00	2021-06-24 11:23:00	1.02917	2021-2022	37.003	-7.8696	2021	46.0613	-0.05665	#N/A	5	#N/A	6	#N/A	4
255	FR_047	270	2022-06-09 16:34:00	2022-06-10 14:59:00	M	France	Autumn	FR_047	5	1202.42	0	#N/A	0	1156.43	1.60944	1248.04	0	#N/A	0	2022-06-09 18:24:00	2022-06-10 17:04:00	0.944444	2022-2023	37.004	-7.87016	2022	46.0613	-0.05645	#N/A	5	#N/A	6	#N/A	4
256	FR_185	5556	2021-04-18 18:04:58	2021-05-08 02:28:03	F	France	Spring	FR_185	5.01585	5179.07	7	3219.17	22534.2	4214.59	1.6126	5375.98	7.04463	2106.7	13150.1	2021-04-18 19:54:00	2021-05-08 04:33:00	19.3604	2020-2021	45.9546	-1.10985	2021	60.4685	60.9382	#N/A	#N/A	#N/A	#N/A	4	#N/A
257	FR_185	16575	2021-06-27 13:49:27	2021-08-24 04:01:18	F	France	Autumn	FR_185	5.00376	6514.35	14	5458.28	76415.9	4224.09	1.61019	6761.66	14.0891	3574.29	44629.4	2021-06-27 15:39:00	2021-08-24 06:06:00	57.6021	2021-2022	45.946	-1.10539	2021	60.4685	60.9382	#N/A	#N/A	#N/A	#N/A	#N/A	13
258	FR_185	1243	2022-04-25 18:08:03	2022-05-02 07:49:05	F	France	Spring	FR_185	7.61904	1256.76	3	2600.44	7801.33	1042.68	2.03065	1317.22	3.02411	1524.65	3959.28	2022-04-25 19:47:00	2022-05-02 09:54:00	6.58819	2021-2022	45.946	-1.10539	2022	52.9092	4.85595	#N/A	#N/A	#N/A	#N/A	4	#N/A
259	FR_185	293	2022-06-20 15:35:07	2022-06-21 15:55:12	F	France	Autumn	FR_185	5.00028	951.967	2	304.608	609.217	841.875	1.60949	988.092	2.01273	199.505	355.885	2022-06-20 17:25:00	2022-06-21 18:00:00	1.02431	2022-2023	45.9019	-1.09077	2022	52.9092	4.85595	#N/A	#N/A	#N/A	#N/A	#N/A	13
260	FR_186	723	2020-04-04 17:52:00	2020-04-07 06:19:00	M	France	Spring	FR_186	5.02351	2780.59	2	752.5	1505	2515.48	1.61413	2886.41	2.01276	492.255	877.813	2020-04-04 19:42:00	2020-04-07 08:24:00	2.52917	2019-2020	45.8753	-1.11706	2020	59.4804	29.6019	3	#N/A	#N/A	#N/A	3	#N/A
261	FR_186	695	2021-04-07 17:28:00	2021-04-10 03:18:00	M	France	Spring	FR_186	5	2758.13	2	507.5	1015	2469.58	1.60944	2862.79	2.01273	332.396	592.942	2021-04-07 19:17:00	2021-04-10 05:23:00	2.42083	2020-2021	45.8805	-1.10997	2021	59.5228	29.6162	3	#N/A	#N/A	#N/A	3	#N/A
262	FR_189	680	2020-04-15 14:27:00	2020-04-19 03:34:00	F	France	Spring	FR_189	7.51765	2493.98	3	686.333	2059	2311.45	2.01725	2613.16	3.02395	403.819	1049.66	2020-04-15 16:17:00	2020-04-19 05:44:00	3.56042	2019-2020	45.8543	-1.06736	2020	61.1422	24.0541	3	#N/A	3	#N/A	3	#N/A
263	FR_189	708	2020-06-22 16:55:00	2020-06-26 05:11:00	F	France	Autumn	FR_189	7.14831	2559.09	4	597	2388	2309.52	1.96688	2678.26	4.03113	355.941	1238.04	2020-06-22 18:45:00	2020-06-26 08:10:00	3.55903	2020-2021	45.877	-1.12848	2020	61.1422	24.0541	#N/A	18	#N/A	19	#N/A	12
264	FR_189	185	2021-04-18 19:09:00	2021-04-21 14:19:00	F	France	Spring	FR_189	21.9459	2487.88	2	705.5	1411	2282.86	3.08858	2672.2	2.02449	313.194	502.943	2021-04-18 20:10:00	2021-04-21 16:24:00	2.84306	2020-2021	45.877	-1.12848	2021	61.1435	24.0543	3	#N/A	3	#N/A	3	#N/A
265	FR_189	4149	2021-06-27 13:59:00	2021-07-17 04:44:00	F	France	Autumn	FR_189	6.80863	2814.75	6	4218.67	25312	2330.06	1.91819	2942.5	6.04553	2547.64	13337.9	2021-06-27 15:49:00	2021-07-17 06:59:00	19.6319	2021-2022	45.9044	-1.15968	2021	61.1435	24.0543	#N/A	18	#N/A	19	#N/A	12
266	FR_195	394	2020-06-19 18:13:00	2020-06-21 05:04:00	M	France	Autumn	FR_195	5.3198	1369.63	1	490	490	1065.8	1.67144	1423.64	1.00661	315.745	280.381	2020-06-19 20:03:00	2020-06-21 07:09:00	1.4625	2020-2021	38.8092	-9.00947	2020	46.2261	0.04925	#N/A	5	#N/A	6	#N/A	4
267	FR_195	191	2021-06-22 16:30:00	2021-06-23 18:00:00	M	France	Autumn	FR_195	8.03665	1309.48	0	#N/A	0	1063.03	2.08401	1374.18	0	#N/A	0	2021-06-22 18:21:00	2021-06-23 20:05:00	1.07222	2021-2022	38.806	-8.9822	2021	46.2251	0.04575	#N/A	5	#N/A	6	#N/A	4
268	FR_204	275	2020-06-17 17:56:00	2020-06-19 08:11:00	M	France	Autumn	FR_204	8.36364	1299.86	2	437	874	1152.74	2.12389	1365.34	2.01681	250.009	429.966	2020-06-17 19:46:00	2020-06-19 10:16:00	1.60417	2020-2021	37.1291	-7.6143	2020	46.2157	0.02105	#N/A	5	#N/A	6	#N/A	4
269	FR_204	186	2021-06-22 16:56:00	2021-06-23 19:35:00	M	France	Autumn	FR_204	8.75806	1438.03	0	#N/A	0	1164.98	2.16997	1512.09	0	#N/A	0	2021-06-22 17:55:00	2021-06-23 21:40:00	1.15625	2021-2022	37.1289	-7.61469	2021	46.2161	0.02365	#N/A	5	#N/A	6	#N/A	4
270	FR_208	178	2021-03-02 21:54:27	2021-03-04 13:49:33	M	France	Spring	FR_208	13.6257	1178.52	2	473.183	946.367	985.832	2.61195	1251.95	2.02069	238.107	395.537	2021-03-02 21:54:00	2021-03-04 15:20:00	1.72639	2020-2021	45.9263	-1.19451	2021	53.7701	7.74424	#N/A	#N/A	#N/A	#N/A	#N/A	#N/A
271	FR_208	#N/A	#N/A	#N/A	M	Germany	Spring	FR_208	#N/A	#N/A	#N/A	#N/A	#N/A	#N/A	#N/A	#N/A	#N/A	#N/A	#N/A	2020-03-07 22:35:00	2020-03-08 10:35:00	0.5	2019-2020	45.9007	-1.08287	2020	53.7758	7.74025	#N/A	#N/A	#N/A	#N/A	#N/A	#N/A
272	FR_249	108	2021-07-11 17:29:00	2021-07-12 02:28:00	M	France	Autumn	FR_249	5.03704	252.113	1	251	251	230.657	1.61682	261.724	1.00639	164.078	146.268	2021-07-11 19:19:00	2021-07-12 04:33:00	0.384722	2021-2022	44.6793	-1.08241	2021	46.916	-0.05875	#N/A	#N/A	#N/A	#N/A	#N/A	#N/A
273	FR_249	#N/A	#N/A	#N/A	M	France	Autumn	FR_249	#N/A	#N/A	#N/A	#N/A	#N/A	#N/A	#N/A	#N/A	#N/A	#N/A	#N/A	2022-06-15 19:58:00	2022-06-16 00:19:00	0.18125	2022-2023	44.6778	-1.06844	2022	46.9164	-0.05875	#N/A	#N/A	#N/A	#N/A	#N/A	#N/A
274	FR_838	4627	2021-04-20 17:58:00	2021-05-07 03:48:00	M	France	Spring	FR_838	5.10828	4356.87	9	2174.78	19573	3693	1.63086	4524.44	9.05803	1416.41	11352.6	2021-04-20 19:48:00	2021-05-07 05:53:00	16.4201	2020-2021	45.9042	-1.0821	2021	63.9723	50.6557	4	#N/A	#N/A	#N/A	4	#N/A
275	FR_838	12421	2021-06-22 12:58:00	2021-08-05 16:39:00	M	France	Autumn	FR_838	5.11923	5040.32	10	5804.2	58042	3682.57	1.633	5234.43	10.0646	3778.08	33641.1	2021-06-22 14:48:00	2021-08-05 18:44:00	44.1639	2021-2022	45.9044	-1.08289	2021	63.9723	50.6557	#N/A	19	#N/A	#N/A	#N/A	13
276	FR_838	5747	2022-04-15 17:58:00	2022-05-07 02:52:00	M	France	Spring	FR_838	5.35671	4538.1	9	2828.33	25455	3685.65	1.67835	4717.82	9.05973	1819.2	14531.9	2022-04-15 19:37:00	2022-05-07 04:57:00	21.3889	2021-2022	45.9044	-1.08289	2022	63.9729	50.6585	4	#N/A	#N/A	#N/A	4	#N/A
277	FR_838	9410	2022-07-04 14:57:00	2022-08-07 10:59:00	M	France	Autumn	FR_838	5.17811	4967.46	8	5377.5	43020	3693.19	1.64444	5160.13	8.05202	3489.82	24839.3	2022-07-04 16:47:00	2022-08-07 13:04:00	33.8451	2022-2023	45.9047	-1.08393	2022	63.9729	50.6585	#N/A	19	#N/A	#N/A	#N/A	13
278	FR_I02	#N/A	#N/A	#N/A	M	France	Autumn	FR_I02	#N/A	#N/A	#N/A	#N/A	#N/A	#N/A	#N/A	#N/A	#N/A	#N/A	#N/A	2016-05-28 23:50:00	2016-08-07 13:51:00	70.584	2016-2017	46.2313	-1.48718	2016	63.5121	40.6469	#N/A	#N/A	#N/A	#N/A	#N/A	#N/A
279	FR_I02	#N/A	#N/A	#N/A	M	France	Autumn	FR_I02	#N/A	#N/A	#N/A	#N/A	#N/A	#N/A	#N/A	#N/A	#N/A	#N/A	#N/A	2017-06-08 14:40:00	2017-08-02 13:17:00	54.9424	2017-2018	46.2213	-1.48837	2017	63.5223	40.5965	#N/A	#N/A	#N/A	#N/A	#N/A	#N/A
280	FR_M21	313	2016-04-11 18:43:00	2016-04-19 05:38:00	M	France	Spring	FR_M21	34.3962	3923.28	4	1799.25	7197	3360.63	3.53795	4257.99	4.05616	709.735	2207.81	2016-04-11 19:42:00	2016-04-19 08:20:00	7.52639	2015-2016	46.2303	-1.49374	2016	60.7274	47.4221	13	#N/A	11	#N/A	4	#N/A
281	FR_M21	153	2017-04-08 18:52:00	2017-04-12 04:43:00	M	France	Spring	FR_M21	32.2941	3981.83	4	508.5	2034	3421.1	3.47489	4315.23	4.05516	203.937	637.247	2017-04-08 19:52:00	2017-04-12 07:14:00	3.47361	2016-2017	46.227	-1.49464	2017	60.7833	47.4372	13	#N/A	11	#N/A	4	#N/A
282	FR_M24	360	2016-04-11 21:59:00	2016-04-21 19:48:00	F	France	Spring	FR_M24	40.2278	2724.56	4	3864.5	15458	2112.07	3.69456	2967.74	4.05867	1462.9	4500.35	2016-04-11 19:56:00	2016-04-21 22:18:00	10.0986	2015-2016	46.227	-1.49544	2016	61.943	26.1534	3	#N/A	3	#N/A	3	#N/A
283	FR_M24	194	2016-06-12 17:20:00	2016-06-17 23:13:00	F	France	Autumn	FR_M24	39.0876	2629.47	4	3150.25	12601	2449.48	3.66581	2862.26	4.05821	1201.57	3703.98	2016-06-12 18:19:00	2016-06-18 01:44:00	5.30903	2016-2017	46.2253	-1.49361	2016	61.943	26.1534	#N/A	18	#N/A	19	#N/A	12
284	FR_M24	648	2017-04-12 18:49:00	2017-04-28 17:24:00	F	France	Spring	FR_M24	35.4707	4404.62	11	1721.73	18939	2394.45	3.56871	4783.8	11.1558	673.684	5750.49	2017-04-12 19:48:00	2017-04-28 19:54:00	16.0042	2016-2017	46.2253	-1.49361	2017	61.9142	26.079	3	#N/A	3	#N/A	3	#N/A
285	FR_M24	224	2017-06-22 13:35:00	2017-06-27 13:55:00	F	France	Autumn	FR_M24	32.3661	2681.78	4	1224.25	4897	2437.97	3.47711	2906.49	4.05519	490.706	1533.08	2017-06-22 13:49:00	2017-06-27 16:27:00	5.10972	2017-2018	46.2232	-1.4924	2017	61.9142	26.079	#N/A	18	#N/A	19	#N/A	12
286	FR_M25	59	2016-03-27 15:25:00	2016-03-29 02:30:00	F	France	Spring	FR_M25	36.322	2292.88	1	121	121	2125.61	3.59242	2491.64	1.01426	47.051	36.4496	2016-03-27 16:17:00	2016-03-29 05:30:00	1.55069	2015-2016	46.2261	-1.49709	2016	52.7445	28.194	5	#N/A	#N/A	#N/A	5	#N/A
287	FR_M25	103	2016-05-27 13:01:00	2016-05-30 03:43:00	F	France	Autumn	FR_M25	36.8252	2325.62	2	516	1032	2150.75	3.60618	2528.02	2.02863	199.923	309.451	2016-05-27 12:25:00	2016-05-30 06:13:00	2.74167	2016-2017	46.2256	-1.49668	2016	52.7445	28.194	#N/A	3	#N/A	#N/A	#N/A	3
288	FR_M25	54	2017-03-20 19:14:00	2017-03-22 07:27:00	F	France	Spring	FR_M25	40.7963	2148.12	1	907	907	2046.95	3.70859	2340.62	1.01472	342.079	262.824	2017-03-20 19:13:00	2017-03-22 11:59:00	1.69861	2016-2017	46.2256	-1.49668	2017	52.7447	28.1949	5	#N/A	#N/A	#N/A	5	#N/A
289	FR_M25	502	2017-06-15 15:22:00	2017-06-27 02:07:00	F	France	Autumn	FR_M25	32.8984	2720.4	6	2204.83	13229	2179.36	3.49342	2949.45	6.08318	879.963	4119.03	2017-06-15 16:22:00	2017-06-27 05:08:00	11.5319	2017-2018	46.2242	-1.49528	2017	52.7447	28.1949	#N/A	3	#N/A	#N/A	#N/A	3
290	FR_M29	541	2016-04-09 18:15:00	2016-04-23 04:03:00	F	France	Spring	FR_M29	35.7449	3933.62	5	3033.2	15166	3332.36	3.57641	4273.02	5.07097	1184.44	4593.06	2016-04-09 19:14:00	2016-04-23 07:14:00	13.5	2015-2016	46.2291	-1.49641	2016	61.797	45.7642	4	#N/A	11	#N/A	4	#N/A
291	FR_M29	708	2016-06-24 13:19:00	2016-07-14 13:58:00	F	France	Autumn	FR_M29	40.8234	4048.54	4	6029.5	24118	3338.23	3.70926	4411.4	4.0589	2273.65	6987.18	2016-06-24 13:44:00	2016-07-14 16:29:00	20.1146	2016-2017	46.225	-1.49339	2016	61.797	45.7642	#N/A	19	#N/A	#N/A	#N/A	13
292	FR_M29	638	2017-04-09 18:32:00	2017-04-25 23:00:00	F	France	Spring	FR_M29	36.6332	3758.25	2	10526.5	21053	3309.42	3.60096	4084.83	2.02859	4084.07	6323.89	2017-04-09 18:28:00	2017-04-26 01:30:00	16.2931	2016-2017	46.225	-1.49339	2017	61.7961	45.7719	4	#N/A	11	#N/A	4	#N/A
293	FR_M29	811	2017-07-01 11:18:00	2017-07-19 17:52:00	F	France	Autumn	FR_M29	32.4834	3946.45	3	7274.67	21824	3406.03	3.48073	4277.47	3.04144	2913.07	6824.08	2017-07-01 12:18:00	2017-07-19 20:23:00	18.3368	2017-2018	46.2223	-1.48954	2017	61.7961	45.7719	#N/A	19	#N/A	#N/A	#N/A	13
294	FR_U07	1883	2016-04-10 16:37:00	2016-05-22 09:27:00	F	France	Spring	FR_U07	31.9065	5135.48	9	6091.22	54821	3733.12	3.46281	5563.92	9.12367	2450.69	17244.7	2016-04-10 17:37:00	2016-05-22 11:58:00	41.7646	2015-2016	46.2276	-1.49859	2016	59.4152	53.9265	13	#N/A	#N/A	#N/A	4	#N/A
295	FR_U07	992	2016-06-17 14:12:00	2016-07-09 02:29:00	F	France	Autumn	FR_U07	31.2571	4966.58	7	3631.43	25420	3806.86	3.44225	5378.38	7.09561	1468.96	8051.32	2016-06-17 15:11:00	2016-07-09 05:00:00	21.5757	2016-2017	46.2262	-1.49832	2016	59.4152	53.9265	#N/A	#N/A	#N/A	#N/A	#N/A	13
296	FR_U07	923	2017-04-08 16:43:00	2017-04-28 06:05:00	F	France	Spring	FR_U07	30.5439	4826.53	7	3441.57	24091	3763.7	3.41916	5223.92	7.09496	1400.63	7689.44	2017-04-08 17:43:00	2017-04-28 08:52:00	19.6312	2016-2017	46.2262	-1.49832	2017	59.4099	53.9657	13	#N/A	#N/A	#N/A	4	#N/A
297	FR_U07	971	2017-06-25 08:07:00	2017-07-16 03:24:00	F	France	Autumn	FR_U07	30.8898	5700.97	9	2646.33	23817	3837.14	3.43043	6171.97	9.1225	1073.81	7573.44	2017-06-25 08:53:00	2017-07-16 05:55:00	20.8764	2017-2018	46.2261	-1.49415	2017	59.4099	53.9657	#N/A	#N/A	#N/A	#N/A	#N/A	13
298	FR_U12	373	2016-04-10 21:10:00	2016-04-19 20:14:00	M	France	Spring	FR_U12	34.9223	3712.95	8	1083.62	8669	2932.26	3.55312	4031.14	8.11281	425.746	2645.92	2016-04-10 19:08:00	2016-04-19 22:45:00	9.15069	2015-2016	46.2289	-1.49764	2016	57.3535	43.8697	#N/A	#N/A	#N/A	#N/A	#N/A	#N/A
299	FR_U12	241	2017-04-08 18:07:00	2017-04-14 06:00:00	M	France	Spring	FR_U12	32.9627	3379.48	3	1726	5178	3198.68	3.49538	3664.19	3.04161	688.504	1611.19	2017-04-08 19:06:00	2017-04-14 08:30:00	5.55833	2016-2017	46.2277	-1.49684	2017	57.384	43.8802	#N/A	#N/A	#N/A	#N/A	#N/A	#N/A
300	NE_065	267	2021-06-27 16:32:43	2021-06-28 15:25:12	M	Netherlands	Autumn	NE_065	5.1588	731.916	2	242.4	484.8	600.735	1.6407	760.239	2.01297	157.464	280.268	2021-06-27 18:22:00	2021-06-28 17:30:00	0.963889	2021-2022	49.3798	-1.13798	2021	52.8507	6.34954	#N/A	15	#N/A	15	#N/A	9
301	NE_065	121	2022-06-21 15:18:15	2022-06-22 01:44:34	M	Netherlands	Autumn	NE_065	5.21736	659.807	0	#N/A	0	601.468	1.65199	685.518	0	#N/A	0	2022-06-21 17:08:00	2022-06-22 03:48:00	0.444444	2022-2023	49.3784	-1.14078	2022	52.8719	6.41665	#N/A	15	#N/A	15	#N/A	9
302	NE_067	127	2022-06-25 15:41:05	2022-06-26 02:25:56	F	Netherlands	Autumn	NE_067	5.11732	242.472	1	269.783	269.783	220.804	1.63263	251.807	1.00646	175.625	156.386	2022-06-25 17:31:00	2022-06-26 04:31:00	0.458333	2022-2023	51.2843	3.21616	2022	52.8164	6.31757	#N/A	17	#N/A	18	#N/A	11
303	NE_067	112	2021-06-19 17:18:15	2021-06-20 02:33:15	F	Netherlands	Autumn	NE_067	5	246.051	1	274.9	274.9	224.113	1.60944	255.387	1.00636	180.05	160.591	2021-06-19 19:08:00	2021-06-20 04:38:00	0.395833	2021-2022	51.287	3.22051	2021	52.8174	6.32203	#N/A	17	#N/A	18	#N/A	11
304	PO_001	5261	2017-06-08 13:45:00	2017-06-26 20:20:00	F	Poland	Autumn	PO_001	5.00285	3847.52	7	3036.29	21254	2798.71	1.61001	3993.57	7.04456	1988.37	12413.8	2017-06-08 15:35:00	2017-06-26 22:25:00	18.2847	2017-2018	37.236	-7.15202	2017	52.675	22.1518	#N/A	2	#N/A	3	#N/A	2
305	PO_001	2027	2018-03-10 17:26:00	2018-04-03 02:08:00	F	Poland	Spring	PO_001	16.6265	4814.02	8	3616.75	28934	2718.17	2.811	5137.57	8.08912	1727.16	11315.3	2018-03-10 16:26:00	2018-04-03 04:23:00	23.4979	2017-2018	37.236	-7.15202	2018	52.6694	22.1438	#N/A	#N/A	#N/A	#N/A	#N/A	#N/A
306	PO_001	727	2018-06-12 14:41:00	2018-06-15 03:15:00	F	Poland	Autumn	PO_001	5.0055	3073.48	2	502	1004	2799.31	1.61054	3190.18	2.01273	328.698	586.3	2018-06-12 16:31:00	2018-06-15 05:20:00	2.53403	2018-2019	37.2314	-7.15875	2018	52.6694	22.1438	#N/A	2	#N/A	3	#N/A	2
307	PO_001	1109	2019-03-07 18:22:00	2019-03-15 11:12:00	F	Poland	Spring	PO_001	10.009	3501.75	1	8020	8020	2789.91	2.30349	3693.47	1.00912	4376.64	3715.75	2019-03-07 19:02:00	2019-03-15 12:22:00	7.72222	2018-2019	37.2314	-7.15875	2019	52.6612	22.1265	#N/A	#N/A	#N/A	#N/A	#N/A	#N/A
308	PO_001	664	2019-06-22 11:36:00	2019-07-06 18:57:00	F	Poland	Autumn	PO_001	31.0557	3488.05	4	4229.75	16919	2823.05	3.43578	3776.69	4.05453	1713.9	5370.36	2019-06-22 12:57:00	2019-07-06 21:37:00	14.3611	2019-2020	37.2321	-7.15059	2019	52.6612	22.1265	#N/A	2	#N/A	3	#N/A	2
309	PO_001	110	2020-06-20 11:04:00	2020-06-23 13:46:00	F	Poland	Autumn	PO_001	41.1091	3098.22	1	1161	1161	2744.54	3.71623	3376.45	1.01475	436.997	335.569	2020-06-20 11:44:00	2020-06-23 16:26:00	3.19583	2020-2021	37.2346	-7.13506	2020	52.6694	22.1358	#N/A	2	#N/A	3	#N/A	2
310	PO_001	#N/A	#N/A	#N/A	F	Poland	Spring	PO_001	#N/A	#N/A	#N/A	#N/A	#N/A	#N/A	#N/A	#N/A	#N/A	#N/A	#N/A	2020-03-03 18:30:00	2020-03-18 06:45:00	14.5104	2019-2020	37.2321	-7.15059	2020	52.6694	22.1358	#N/A	#N/A	#N/A	#N/A	#N/A	#N/A
311	PO_020	553	2017-07-19 13:33:00	2017-07-21 11:38:00	M	Poland	Autumn	PO_020	5.00904	1588.3	1	801	801	1421.45	1.61124	1648.64	1.00637	524.379	467.645	2017-07-19 15:23:00	2017-07-21 13:43:00	1.93056	2017-2018	51.767	0.848963	2017	53.1409	22.4753	#N/A	4	#N/A	5	#N/A	3
312	PO_020	5889	2018-03-07 18:52:00	2018-03-28 14:49:00	M	Poland	Spring	PO_020	5.09628	2392.99	4	6896.5	27586	1691.86	1.62851	2484.89	4.02575	4494.38	16012.8	2018-03-07 19:22:00	2018-03-28 16:54:00	20.8972	2017-2018	50.7178	-3.05825	2018	53.1343	22.3822	7	#N/A	4	#N/A	5	#N/A
313	PO_020	481	2018-06-07 14:33:00	2018-06-09 06:33:00	M	Poland	Autumn	PO_020	5	1550.28	1	790	790	1416.33	1.60944	1609.1	1.00636	517.424	461.502	2018-06-07 16:23:00	2018-06-09 08:38:00	1.67708	2018-2019	51.7696	0.854902	2018	53.1343	22.3822	#N/A	4	#N/A	5	#N/A	3
314	PO_020	705	2019-02-28 19:31:00	2019-03-20 08:51:00	M	Poland	Spring	PO_020	40	1982.26	2	13300	26600	1661.5	3.68888	2158.9	2.02929	5042.21	7758.87	2019-02-28 19:11:00	2019-03-20 10:31:00	19.6389	2018-2019	50.7159	-3.05886	2019	53.1353	22.4201	7	#N/A	4	#N/A	5	#N/A
315	PO_020	62	2019-06-09 15:22:00	2019-06-10 11:43:00	M	Poland	Autumn	PO_020	20.0161	1487.91	0	#N/A	0	1385.22	2.99654	1594.74	0	#N/A	0	2019-06-09 16:42:00	2019-06-10 14:03:00	0.889583	2019-2020	51.7682	0.852021	2019	53.1353	22.4201	#N/A	4	#N/A	5	#N/A	3
316	PO_59E	1080	2018-07-16 14:18:00	2018-07-24 01:56:00	F	Poland	Autumn	PO_59E	9.98889	1941.51	5	1690.2	8451	1629.98	2.30147	2047.71	5.04556	922.857	3918.07	2018-07-16 15:58:00	2018-07-24 04:06:00	7.50556	2018-2019	50.7265	-1.3681	2018	53.5824	22.9541	#N/A	4	#N/A	5	#N/A	3
317	PO_59E	181	2019-03-24 08:33:00	2019-03-25 14:33:00	F	Poland	Spring	PO_59E	10	1700.16	1	100	100	1615.26	2.30259	1793.21	1.00912	54.5845	46.345	2019-03-24 09:13:00	2019-03-25 15:43:00	1.27083	2018-2019	50.7265	-1.3681	2019	53.5818	22.9519	7	#N/A	4	#N/A	5	#N/A
318	PO_59E	485	2019-06-05 13:53:00	2019-06-07 06:16:00	F	Poland	Autumn	PO_59E	5.00619	1768.18	2	236.5	473	1634.1	1.61067	1835.33	2.01274	154.849	276.203	2019-06-05 15:43:00	2019-06-07 08:21:00	1.69306	2019-2020	50.7225	-1.39101	2019	53.5818	22.9519	#N/A	4	#N/A	5	#N/A	3
319	PO_59E	244	2020-03-14 18:27:00	2020-03-16 12:26:00	F	Poland	Spring	PO_59E	10.3852	1727.39	2	625.5	1251	1600.88	2.34039	1823.52	2.01853	338.05	572.502	2020-03-14 18:57:00	2020-03-16 13:36:00	1.77708	2019-2020	50.7225	-1.39101	2020	53.5831	22.9439	7	#N/A	4	#N/A	5	#N/A
320	PO_59E	298	2020-06-24 05:36:00	2020-06-26 07:07:00	F	Poland	Autumn	PO_59E	10.0034	1802.3	1	1550	1550	1627.91	2.30292	1900.95	1.00912	845.985	718.267	2020-06-24 07:16:00	2020-06-26 09:17:00	2.08403	2020-2021	50.7239	-1.39066	2020	53.5831	22.9439	#N/A	4	#N/A	5	#N/A	3
321	PO_59E	181	2021-03-22 14:32:00	2021-03-24 11:32:00	F	Poland	Spring	PO_59E	15	1841.06	2	367.5	735	1628.28	2.70805	1960.12	2.02146	180.313	297.493	2021-03-22 15:02:00	2021-03-24 12:47:00	1.90625	2020-2021	50.7239	-1.39066	2021	53.5798	22.952	7	#N/A	4	#N/A	5	#N/A
322	PO_59E	68	2021-05-30 14:40:00	2021-06-01 00:25:00	F	Poland	Autumn	PO_59E	30.2206	1671.58	2	299	598	1590.57	3.40852	1808.76	2.02705	122.027	191.551	2021-05-30 15:40:00	2021-06-01 02:55:00	1.46875	2021-2022	50.7218	-1.39255	2021	53.5798	22.952	#N/A	4	#N/A	5	#N/A	3
323	PO_59E	63	2022-03-17 16:28:00	2022-03-19 14:47:00	F	Poland	Spring	PO_59E	45.0794	1668.26	1	1200	1200	1551.7	3.80842	1821.96	1.01512	440.859	336.324	2022-03-17 15:28:00	2022-03-19 16:17:00	2.03403	2021-2022	50.7218	-1.39255	2022	53.5788	22.956	7	#N/A	4	#N/A	5	#N/A
324	PO_59E	#N/A	#N/A	#N/A	F	Poland	Autumn	PO_59E	#N/A	#N/A	#N/A	#N/A	#N/A	#N/A	#N/A	#N/A	#N/A	#N/A	#N/A	2022-06-11 12:52:00	2022-06-14 03:51:00	2.62431	2022-2023	50.7224	-1.39229	2022	53.5788	22.956	#N/A	#N/A	#N/A	#N/A	#N/A	#N/A
325	PO_7B3	330	2018-06-23 12:02:00	2018-06-25 18:54:00	F	Poland	Autumn	PO_7B3	10.0061	3015.61	0	#N/A	0	2827.59	2.30319	3180.69	0	#N/A	0	2018-06-23 13:42:00	2018-06-25 21:04:00	2.30694	2018-2019	38.6692	-9.02135	2018	53.4174	21.6746	#N/A	2	#N/A	3	#N/A	2
326	PO_7B3	791	2019-06-21 11:54:00	2019-06-24 05:48:00	F	Poland	Autumn	PO_7B3	5.00506	3289.61	1	515	515	2803.12	1.61045	3414.52	1.00637	337.218	300.751	2019-06-21 13:44:00	2019-06-24 07:53:00	2.75625	2019-2020	38.6669	-9.01973	2019	53.3248	21.8613	#N/A	2	#N/A	3	#N/A	2
327	PO_BD9	488	2018-06-05 15:30:00	2018-06-07 08:12:00	F	Poland	Autumn	PO_BD9	5.01434	1909.84	1	415	415	1676.01	1.6123	1982.44	1.00637	271.607	242.202	2018-06-05 17:20:00	2018-06-07 10:17:00	1.70625	2018-2019	49.1916	-2.23307	2018	53.0393	21.7984	#N/A	3	#N/A	4	#N/A	3
328	PO_BD9	174	2019-03-10 17:05:00	2019-03-11 21:55:00	F	Poland	Spring	PO_BD9	10	1874.38	1	470	470	1652.2	2.30259	1976.96	1.00912	256.547	217.822	2019-03-10 17:45:00	2019-03-11 23:06:00	1.22292	2018-2019	49.1916	-2.23307	2019	53.0329	21.8082	5	#N/A	4	#N/A	5	#N/A
329	PO_BD9	524	2019-06-09 16:24:00	2019-06-11 12:02:00	F	Poland	Autumn	PO_BD9	5.00573	2036.75	2	397.5	795	1668.21	1.61058	2114.09	2.01274	260.271	464.245	2019-06-09 18:14:00	2019-06-11 14:06:00	1.82778	2019-2020	49.1923	-2.23277	2019	53.0329	21.8082	#N/A	3	#N/A	4	#N/A	3
330	PO_BD9	87	2020-03-12 16:03:00	2020-03-13 06:24:00	F	Poland	Spring	PO_BD9	10.0115	1707.89	0	#N/A	0	1609.7	2.30373	1801.41	0	#N/A	0	2020-03-12 16:43:00	2020-03-13 07:34:00	0.61875	2019-2020	49.1923	-2.23277	2020	53.2474	21.699	5	#N/A	4	#N/A	5	#N/A
331	PO_BD9	218	2020-06-12 15:38:00	2020-06-14 03:51:00	F	Poland	Autumn	PO_BD9	10.0138	1792.12	1	640	640	1654.42	2.30396	1890.26	1.00912	349.215	296.472	2020-06-12 17:18:00	2020-06-14 06:01:00	1.52986	2020-2021	49.1938	-2.23332	2020	53.2474	21.699	#N/A	3	#N/A	4	#N/A	3
332	PO_BD9	863	2021-06-16 17:11:00	2021-06-22 22:58:00	F	Poland	Autumn	PO_BD9	10.4253	2071.74	4	1743.25	6973	1659.08	2.34423	2187.23	4.03713	941.182	3187	2021-06-16 18:50:00	2021-06-23 01:08:00	6.2625	2021-2022	49.1907	-2.23401	2021	53.2482	21.6947	#N/A	3	#N/A	4	#N/A	3
333	PO_BD9	285	2022-06-09 14:04:00	2022-06-15 22:37:00	F	Poland	Autumn	PO_BD9	32.2211	1883.99	2	3691	7382	1608.14	3.47262	2041.64	2.02756	1481.18	2314.51	2022-06-09 15:04:00	2022-06-16 01:07:00	6.41875	2022-2023	49.1901	-2.2332	2022	53.0974	21.8143	#N/A	3	#N/A	4	#N/A	3
334	PO_BD9	#N/A	#N/A	#N/A	F	Poland	Spring	PO_BD9	#N/A	#N/A	#N/A	#N/A	#N/A	#N/A	#N/A	#N/A	#N/A	#N/A	#N/A	#N/A	2021-03-25 14:20:00	#N/A	2020-2021	49.1938	-2.23332	2021	53.2482	21.6947	#N/A	#N/A	#N/A	#N/A	#N/A	#N/A
335	PO_BD9	#N/A	#N/A	#N/A	F	Poland	Spring	PO_BD9	#N/A	#N/A	#N/A	#N/A	#N/A	#N/A	#N/A	#N/A	#N/A	#N/A	#N/A	2022-03-11 18:01:00	#N/A	#N/A	2021-2022	49.1907	-2.23401	2022	53.0974	21.8143	#N/A	#N/A	#N/A	#N/A	#N/A	#N/A
336	PO_D69	79	2019-06-19 17:50:00	2019-06-22 03:53:00	M	Poland	Autumn	PO_D69	44.8481	1948.47	2	491.5	983	1761.24	3.80328	2127.73	2.0302	180.813	275.979	2019-06-19 17:50:00	2019-06-22 06:23:00	2.52292	2019-2020	48.8527	-3.06973	2019	53.5834	23.0549	#N/A	3	#N/A	4	#N/A	3
337	PO_D69	71	2020-06-12 14:17:00	2020-06-14 01:17:00	M	Poland	Autumn	PO_D69	30	1988.9	0	#N/A	0	1790.07	3.4012	2151.76	0	#N/A	0	2020-06-12 15:17:00	2020-06-14 03:47:00	1.52083	2020-2021	48.8479	-3.06791	2020	53.5531	23.0512	#N/A	3	#N/A	4	#N/A	3
338	PO_D69	65	2021-07-11 10:15:00	2021-07-13 17:03:00	M	Poland	Autumn	PO_D69	51.5077	2047.42	3	340	1020	1763.25	3.94173	2242.95	3.04697	120.608	273.426	2021-07-11 10:15:00	2021-07-13 19:33:00	2.3875	2021-2022	48.8514	-3.07123	2021	53.5865	23.0432	#N/A	3	#N/A	4	#N/A	3
339	PO_D69	71	2022-06-12 18:05:00	2022-06-15 16:07:00	M	Poland	Autumn	PO_D69	60.0282	1930.37	4	540.5	2162	1777.39	4.09481	2122.23	4.06508	184.167	550.668	2022-06-12 18:06:00	2022-06-15 19:07:00	3.04236	2022-2023	48.8465	-3.07582	2022	53.5731	23.0556	#N/A	3	#N/A	4	#N/A	3
340	PO_D69	#N/A	#N/A	#N/A	M	Poland	Spring	PO_D69	#N/A	#N/A	#N/A	#N/A	#N/A	#N/A	#N/A	#N/A	#N/A	#N/A	#N/A	2020-03-11 00:58:00	2020-03-13 09:54:00	2.37222	2019-2020	48.8527	-3.06973	2020	53.5531	23.0512	#N/A	#N/A	#N/A	#N/A	#N/A	#N/A
341	PO_D69	#N/A	#N/A	#N/A	M	Poland	Spring	PO_D69	#N/A	#N/A	#N/A	#N/A	#N/A	#N/A	#N/A	#N/A	#N/A	#N/A	#N/A	2021-03-09 19:00:00	2021-03-19 06:59:00	9.49931	2020-2021	48.8479	-3.06791	2021	53.5865	23.0432	#N/A	#N/A	#N/A	#N/A	#N/A	#N/A
342	PO_D69	#N/A	#N/A	#N/A	M	Poland	Spring	PO_D69	#N/A	#N/A	#N/A	#N/A	#N/A	#N/A	#N/A	#N/A	#N/A	#N/A	#N/A	#N/A	2022-03-26 12:59:00	#N/A	2021-2022	48.8514	-3.07123	2022	53.5731	23.0556	#N/A	#N/A	#N/A	#N/A	#N/A	#N/A
