# Supplementary material for: High annual-cycle repeatability suggests low flexibility to environmental changes in a near-threatened migratory shorebird
Source: Commun Biol. 2026 May 30;9:736. doi: 10.1038/s42003-026-10371-0 (PMC13222360; doi:10.1038/s42003-026-10371-0)
Supplement: Supplementary file 5 — Supplementary Data 3 [file 42003_2026_10371_MOESM5_ESM.xlsx]

## Sheet: plot_data
variable

## Sheet: README
Source data for FIG_repeatability_all_R_forest
