# Supplementary material for: High annual-cycle repeatability suggests low flexibility to environmental changes in a near-threatened migratory shorebird
Source: Commun Biol. 2026 May 30;9:736. doi: 10.1038/s42003-026-10371-0 (PMC13222360; doi:10.1038/s42003-026-10371-0)
Supplement: Supplementary file 6 — Supplementary Data 4 [file 42003_2026_10371_MOESM6_ESM.xlsx]

## Sheet: Track_similarity_Fig.7
ID1	Season1	ID_Season1	ID2	Season2	ID_Season2	Activity	Buffer	n_obs	Mean	SD	SE	Median	Min	Max
DE_003	2019	DE_003_2019	DE_003	2020	DE_003_2020	Spring	9	1374	57410	31237	842.706	56090.7	200.273	168891
DE_003	2019	DE_003_2019	FI_192	2021	FI_192_2021	Spring	9	1374	62890.6	34377	927.416	58343.7	288.018	160082
DE_003	2019	DE_003_2019	FI_192	2022	FI_192_2022	Spring	9	1374	76968	38520.8	1039.21	74374.7	396.989	154970
DE_006	2021	DE_006_2021	DE_006	2022	DE_006_2022	Spring	8	466	15446.1	4065.62	188.336	13881	13496.3	34220.4
DE_006	2021	DE_006_2021	DE_082	2021	DE_082_2021	Spring	8	466	47310.9	2408.83	111.587	46909.7	39548.6	60601
DE_006	2021	DE_006_2021	DE_082	2022	DE_082_2022	Spring	8	466	101087	9378.3	434.442	103620	58369.8	115740
DE_013	2017	DE_013_2017	DE_013	2018	DE_013_2018	Autumn	17	541	6926.04	10311.9	443.341	2054.99	27.3259	39048.6
DE_013	2017	DE_013_2017	DE_070	2020	DE_070_2020	Autumn	17	541	68159.3	44445.2	1910.85	50935.3	35876.6	193664
DE_013	2017	DE_013_2017	DE_070	2021	DE_070_2021	Autumn	17	541	87166	40464	1739.68	71562.2	58711.8	202882
DE_013	2017	DE_013_2017	DE_082	2020	DE_082_2020	Autumn	17	541	37968.3	36627.2	1574.73	31412.4	2988.55	160453
DE_013	2017	DE_013_2017	DE_082	2021	DE_082_2021	Autumn	17	541	45723.8	37047.7	1592.8	35769.6	8594.82	152714
DE_013	2017	DE_013_2017	DE_082	2022	DE_082_2022	Autumn	17	541	46724.1	42671	1834.57	30014.9	6718.55	187983
DE_013	2017	DE_013_2017	DE_406	2021	DE_406_2021	Autumn	17	541	103038	42960.1	1847	112738	1869.67	206755
DE_013	2017	DE_013_2017	DE_406	2022	DE_406_2022	Autumn	17	541	86645.5	49649	2134.58	81045	28006.4	251850
DE_013	2017	DE_013_2017	DE_418	2021	DE_418_2021	Autumn	17	541	46240.8	28225	1213.49	42976.2	9164.88	137097
DE_013	2017	DE_013_2017	DE_418	2022	DE_418_2022	Autumn	17	541	59884.7	30743.5	1321.76	67244.5	438.821	148739
DE_013	2017	DE_013_2017	DE_497	2020	DE_497_2020	Autumn	17	541	88997.6	52062.6	2238.35	73803.5	38190.4	228234
DE_013	2017	DE_013_2017	DE_497	2021	DE_497_2021	Autumn	17	541	26470.2	42090.6	1809.62	10214.2	407.744	183550
DE_058	2019	DE_058_2019	DE_058	2020	DE_058_2020	Autumn	13	7307	107914	72566.2	848.917	104626	57.2946	548579
DE_058	2019	DE_058_2019	DE_058	2020	DE_058_2020	Spring	14	3071	42849.5	42686.9	770.291	20202.4	377.988	177464
DE_058	2019	DE_058_2019	DE_058	2021	DE_058_2021	Autumn	13	7307	62916.3	101841	1191.39	39697.8	174.419	602530
DE_058	2019	DE_058_2019	DE_058	2021	DE_058_2021	Spring	14	3071	160757	76361.7	1377.96	126240	24458.2	338898
DE_058	2019	DE_058_2019	DE_058	2022	DE_058_2022	Spring	14	3071	61144	101548	1832.44	2639.98	257.343	316955
DE_058	2019	DE_058_2019	DE_060	2019	DE_060_2019	Autumn	13	7307	58160.9	87430.1	1022.8	16314.1	113.233	374286
DE_058	2019	DE_058_2019	DE_060	2019	DE_060_2019	Spring	14	3071	84568.5	26789.7	483.423	96469.6	158.414	167739
DE_058	2019	DE_058_2019	DE_060	2020	DE_060_2020	Autumn	13	7307	86003	86715.6	1014.44	87179.6	201.632	635186
DE_058	2019	DE_058_2019	DE_060	2020	DE_060_2020	Spring	14	3071	94341.7	32865.1	593.055	99529.8	168.069	338131
DE_058	2019	DE_058_2019	DE_060	2021	DE_060_2021	Autumn	13	7307	48768.7	80253	938.84	34626.2	1357.49	588885
DE_058	2019	DE_058_2019	DE_060	2021	DE_060_2021	Spring	14	3071	70223.7	34985	631.31	75449.4	236.796	270464
DE_058	2019	DE_058_2019	DE_060	2022	DE_060_2022	Autumn	13	7307	119684	186631	2183.3	30846.2	14222.1	874385
DE_058	2019	DE_058_2019	DE_060	2022	DE_060_2022	Spring	14	3071	48239.9	25694.1	463.653	46879.3	452.082	196185
DE_060	2019	DE_060_2019	DE_058	2019	DE_058_2019	Autumn	13	8142	158949	104302	1155.92	195396	113.233	385120
DE_060	2019	DE_060_2019	DE_058	2019	DE_058_2019	Spring	14	5954	126858	42576.8	551.783	154174	158.414	159378
DE_060	2019	DE_060_2019	DE_058	2020	DE_058_2020	Autumn	13	8142	166971	91707.4	1016.34	202324	342.042	384393
DE_060	2019	DE_060_2019	DE_058	2020	DE_058_2020	Spring	14	5954	192259	79595	1031.53	242083	273.571	245338
DE_060	2019	DE_060_2019	DE_058	2021	DE_058_2021	Autumn	13	8142	90060.3	69700.1	772.446	91048.9	520.898	315334
DE_060	2019	DE_060_2019	DE_058	2021	DE_058_2021	Spring	14	5954	335172	105545	1367.83	403036	27002.9	411492
DE_060	2019	DE_060_2019	DE_058	2022	DE_058_2022	Spring	14	5954	280980	88640.8	1148.76	335656	3367.03	338506
DE_060	2019	DE_060_2019	DE_060	2020	DE_060_2020	Autumn	13	8142	117288	82882.7	918.541	134640	581.515	349037
DE_060	2019	DE_060_2019	DE_060	2020	DE_060_2020	Spring	14	5954	62223.1	96032.9	1244.56	2940.39	247.953	368812
DE_060	2019	DE_060_2019	DE_060	2021	DE_060_2021	Autumn	13	8142	117103	81836.2	906.943	131579	77.0166	333244
DE_060	2019	DE_060_2019	DE_060	2021	DE_060_2021	Spring	14	5954	55304.2	74628	967.157	9892.43	3255.97	307052
DE_060	2019	DE_060_2019	DE_060	2022	DE_060_2022	Autumn	13	8142	99878	138556	1535.53	53602.1	40.4783	611830
DE_060	2019	DE_060_2019	DE_060	2022	DE_060_2022	Spring	14	5954	136433	65019.2	842.631	180457	33.0055	183158
DE_070	2020	DE_070_2020	DE_013	2017	DE_013_2017	Autumn	17	8	39937.3	2578.92	911.785	40234.9	35876.6	42888.1
DE_070	2020	DE_070_2020	DE_013	2018	DE_013_2018	Autumn	17	8	26525.1	7801.9	2758.39	27358.8	14629.7	36742
DE_070	2020	DE_070_2020	DE_070	2021	DE_070_2021	Autumn	17	8	20968.7	2293.7	810.947	20544.5	18479.7	25328.9
DE_070	2020	DE_070_2020	DE_082	2020	DE_082_2020	Autumn	17	8	48415.4	4897.09	1731.38	48185.7	41759.8	55542.2
DE_070	2020	DE_070_2020	DE_082	2021	DE_082_2021	Autumn	17	8	60688.4	3516.67	1243.33	60903.7	55219	64942.7
DE_070	2020	DE_070_2020	DE_082	2022	DE_082_2022	Autumn	17	8	20811.7	5711.11	2019.18	19989.6	14588.3	29836.4
DE_070	2020	DE_070_2020	DE_406	2021	DE_406_2021	Autumn	17	8	104733	10206.9	3608.7	105063	89928.4	118937
DE_070	2020	DE_070_2020	DE_406	2022	DE_406_2022	Autumn	17	8	80761.7	10348.2	3658.63	81220.6	65583.5	95014.8
DE_070	2020	DE_070_2020	DE_418	2021	DE_418_2021	Autumn	17	8	10870.5	8149.97	2881.45	9655.9	1378.67	23435.7
DE_070	2020	DE_070_2020	DE_418	2022	DE_418_2022	Autumn	17	8	37608.7	6505.94	2300.2	37002.2	29621.5	47213.5
DE_070	2020	DE_070_2020	DE_497	2020	DE_497_2020	Autumn	17	8	87740.6	3594.88	1270.98	87725.1	82684.5	92918.9
DE_070	2020	DE_070_2020	DE_497	2021	DE_497_2021	Autumn	17	8	55207.8	5979.26	2113.99	55420.1	46618.3	63560
DE_073	2021	DE_073_2021	DE_073	2022	DE_073_2022	Spring	2	117	36873.1	24319.1	2248.3	28279	1682.3	100546
DE_073	2021	DE_073_2021	DE_080	2021	DE_080_2021	Spring	2	117	22592.7	16011.2	1480.23	18429.9	3663.16	77028.6
DE_073	2021	DE_073_2021	DE_080	2022	DE_080_2022	Spring	2	117	42583.5	38046	3517.35	30962.8	2691.23	132127
DE_074	2020	DE_074_2020	DE_074	2021	DE_074_2021	Autumn	15	423	36355.5	36238	1761.95	14186.6	418.231	128067
DE_074	2020	DE_074_2020	DE_074	2022	DE_074_2022	Autumn	15	423	80290.6	49753.2	2419.08	75523.2	21830.2	172468
DE_074	2020	DE_074_2020	DE_084	2020	DE_084_2020	Autumn	15	423	125189	40822.3	1984.85	118771	79641.3	201653
DE_074	2020	DE_074_2020	DE_084	2021	DE_084_2021	Autumn	15	423	116671	37409.4	1818.91	109145	80858.1	198601
DE_074	2020	DE_074_2020	DE_084	2022	DE_084_2022	Autumn	15	423	131224	36222.6	1761.2	123592	95111.6	207363
DE_074	2020	DE_074_2020	DE_427	2021	DE_427_2021	Autumn	15	423	44458.3	23251.7	1130.54	44106.1	1126.19	103350
DE_074	2020	DE_074_2020	DE_427	2022	DE_427_2022	Autumn	15	423	45803.8	40940.7	1990.61	26346.6	3911.48	141212
DE_074	2020	DE_074_2020	DE_465	2021	DE_465_2021	Autumn	15	423	175995	51412.7	2499.77	161327	123673	288659
DE_074	2020	DE_074_2020	DE_465	2022	DE_465_2022	Autumn	15	423	119279	40051	1947.35	107763	73989.7	197694
DE_074	2020	DE_074_2020	DE_476	2021	DE_476_2021	Autumn	15	423	64999.3	21499.4	1045.34	61815.4	33314.5	126154
DE_074	2020	DE_074_2020	DE_476	2022	DE_476_2022	Autumn	15	423	106089	39935.9	1941.75	102877	59748.2	179462
DE_074	2020	DE_074_2020	NE_065	2021	NE_065_2021	Autumn	15	423	120178	36243.3	1762.21	115117	76203.7	193979
DE_074	2020	DE_074_2020	NE_065	2022	NE_065_2022	Autumn	15	423	123831	34899.2	1696.86	122585	78066.7	193805
DE_075	2021	DE_075_2021	DE_075	2022	DE_075_2022	Spring	6	142	20814.6	9889.73	829.928	23167.4	1021.96	34882.1
DE_075	2021	DE_075_2021	DE_084	2021	DE_084_2021	Spring	6	142	40421.7	30910.3	2593.93	34972.9	4495.91	177685
DE_075	2021	DE_075_2021	DE_084	2022	DE_084_2022	Spring	6	142	33055.7	31992.8	2684.78	20912.8	1053.39	159209
DE_075	2021	DE_075_2021	DE_1059	2021	DE_1059_2021	Spring	6	142	15948.7	8027.45	673.648	16746	3233.24	41436.8
DE_075	2021	DE_075_2021	DE_1059	2022	DE_1059_2022	Spring	6	142	17203.9	14560.2	1221.87	12240.7	2029.63	69144.4
DE_075	2021	DE_075_2021	DE_492	2021	DE_492_2021	Spring	6	142	78484.6	22210.5	1863.86	79767.5	2965.78	176258
DE_075	2021	DE_075_2021	DE_492	2022	DE_492_2022	Spring	6	142	27504.7	27231	2285.18	23257.1	1379.95	150740
DE_080	2020	DE_080_2020	DE_080	2021	DE_080_2021	Autumn	16	1003	69074	25376.2	801.266	79951.1	1425.62	94201.9
DE_080	2020	DE_080_2020	DE_1059	2020	DE_1059_2020	Autumn	16	1003	262080	104896	3312.14	306128	151	489259
DE_080	2020	DE_080_2020	DE_1059	2021	DE_1059_2021	Autumn	16	1003	229964	88875.8	2806.29	266224	900.669	454352
DE_080	2020	DE_080_2020	DE_421	2021	DE_421_2021	Autumn	16	1003	151278	66108.7	2087.41	177060	307.086	353167
DE_080	2020	DE_080_2020	DE_421	2022	DE_421_2022	Autumn	16	1003	169195	69451.5	2192.96	196631	1677.01	377975
DE_080	2020	DE_080_2020	DE_445	2021	DE_445_2021	Autumn	16	1003	268661	106769	3371.28	312710	163.696	501709
DE_080	2020	DE_080_2020	DE_445	2022	DE_445_2022	Autumn	16	1003	257296	91017.2	2873.91	295344	21246.6	477664
DE_080	2020	DE_080_2020	DE_473	2021	DE_473_2021	Autumn	16	1003	144745	57089.7	1802.63	165655	4412.4	348699
DE_080	2020	DE_080_2020	DE_473	2022	DE_473_2022	Autumn	16	1003	143498	59132.7	1867.14	163504	1178.31	344790
DE_080	2020	DE_080_2020	DE_477	2021	DE_477_2021	Autumn	16	1003	282511	105840	3341.94	327211	1328.88	508579
DE_080	2020	DE_080_2020	DE_477	2022	DE_477_2022	Autumn	16	1003	320518	118835	3752.26	370612	1923.89	553019
DE_080	2021	DE_080_2021	DE_073	2021	DE_073_2021	Spring	2	64	26111.9	22670.7	2833.83	16940.1	3663.16	85274.3
DE_080	2021	DE_080_2021	DE_073	2022	DE_073_2022	Spring	2	64	38525.8	23649.5	2956.19	35874	2838.49	96432.4
DE_080	2021	DE_080_2021	DE_080	2022	DE_080_2022	Spring	2	64	36402.2	26642.5	3330.31	30235.6	1783.93	96947.8
DE_082	2020	DE_082_2020	DE_013	2017	DE_013_2017	Autumn	17	35	23827.9	19955.4	3373.07	19668.8	2988.55	73736.1
DE_082	2020	DE_082_2020	DE_013	2018	DE_013_2018	Autumn	17	35	39296.3	23538.1	3978.67	43782	7876.66	71734.7
DE_082	2020	DE_082_2020	DE_070	2020	DE_070_2020	Autumn	17	35	96699.2	43710.5	7388.42	84840.4	41759.8	180890
DE_082	2020	DE_082_2020	DE_070	2021	DE_070_2021	Autumn	17	35	116529	42114	7118.56	105683	65595.9	197668
DE_082	2020	DE_082_2020	DE_082	2021	DE_082_2021	Autumn	17	35	21292.4	12496.5	2112.3	17099.6	4972.89	50133.9
DE_082	2020	DE_082_2020	DE_082	2022	DE_082_2022	Autumn	17	35	30006.7	11584.1	1958.07	31554.3	7881.63	47901
DE_082	2020	DE_082_2020	DE_406	2021	DE_406_2021	Autumn	17	35	101495	24966	4220.02	97574.1	60068.5	143959
DE_082	2020	DE_082_2020	DE_406	2022	DE_406_2022	Autumn	17	35	66707.3	27590	4663.57	59613.1	27833.2	116129
DE_082	2020	DE_082_2020	DE_418	2021	DE_418_2021	Autumn	17	35	38367.7	13337.4	2254.43	39061.2	16382	58283
DE_082	2020	DE_082_2020	DE_418	2022	DE_418_2022	Autumn	17	35	69961.2	9631.64	1628.04	68229.3	57245.2	86207.5
DE_082	2020	DE_082_2020	DE_497	2020	DE_497_2020	Autumn	17	35	84147.9	40769.1	6891.23	79556.2	35830.7	157239
DE_082	2020	DE_082_2020	DE_497	2021	DE_497_2021	Autumn	17	35	31606.3	22023.8	3722.7	29831.7	543.172	61954.5
DE_082	2021	DE_082_2021	DE_006	2021	DE_006_2021	Spring	8	1543	46801.7	8713.05	221.813	44548.4	39548.6	82084.6
DE_082	2021	DE_082_2021	DE_006	2022	DE_006_2022	Spring	8	1543	20402.6	4031.46	102.631	18823.3	14357.5	34921.9
DE_082	2021	DE_082_2021	DE_082	2022	DE_082_2022	Spring	8	1543	33148.5	14915	379.7	27429.1	17123.6	64569.5
DE_084	2020	DE_084_2020	DE_074	2020	DE_074_2020	Autumn	15	900	183805	34758.1	1158.6	196425	79641.3	224227
DE_084	2020	DE_084_2020	DE_074	2021	DE_074_2021	Autumn	15	900	100032	18391.7	613.058	106611	37644	173602
DE_084	2020	DE_084_2020	DE_074	2022	DE_074_2022	Autumn	15	900	59701.5	18530	617.665	57076.5	27511.8	156768
DE_084	2020	DE_084_2020	DE_084	2021	DE_084_2021	Autumn	15	900	14425.1	11516.5	383.884	14030.5	864.936	76810.9
DE_084	2020	DE_084_2020	DE_084	2022	DE_084_2022	Autumn	15	900	17759.6	9120.34	304.011	15424.7	213.999	49122.8
DE_084	2020	DE_084_2020	DE_427	2021	DE_427_2021	Autumn	15	900	123452	15308.8	510.293	123226	73485.6	177630
DE_084	2020	DE_084_2020	DE_427	2022	DE_427_2022	Autumn	15	900	91005.1	16776.9	559.231	97650.7	28580.6	162747
DE_084	2020	DE_084_2020	DE_465	2021	DE_465_2021	Autumn	15	900	63062.9	17356.6	578.554	57536.9	37712.4	134521
DE_084	2020	DE_084_2020	DE_465	2022	DE_465_2022	Autumn	15	900	27181.3	11539.9	384.662	32255.1	462.904	50260
DE_084	2020	DE_084_2020	DE_476	2021	DE_476_2021	Autumn	15	900	109210	23380.7	779.358	111957	48583.9	238667
DE_084	2020	DE_084_2020	DE_476	2022	DE_476_2022	Autumn	15	900	46211.7	19789.5	659.65	47603	8276.98	157858
DE_084	2020	DE_084_2020	NE_065	2021	NE_065_2021	Autumn	15	900	31611.1	17765.1	592.172	35316	1335.68	85516.5
DE_084	2020	DE_084_2020	NE_065	2022	NE_065_2022	Autumn	15	900	30422	15623	520.768	32167.3	583.2	89847.4
DE_084	2021	DE_084_2021	DE_075	2021	DE_075_2021	Spring	6	838	40330.5	9111.73	314.76	43528.2	4495.91	58868.8
DE_084	2021	DE_084_2021	DE_075	2022	DE_075_2022	Spring	6	838	11362.8	3446.6	119.061	11192.8	1969.97	31214.8
DE_084	2021	DE_084_2021	DE_084	2022	DE_084_2022	Spring	6	838	42545.5	9329.91	322.296	42166.4	30972.6	83374.1
DE_084	2021	DE_084_2021	DE_1059	2021	DE_1059_2021	Spring	6	838	29165.6	1606.66	55.501	29237.7	3027.26	35843.4
DE_084	2021	DE_084_2021	DE_1059	2022	DE_1059_2022	Spring	6	838	36929.3	10046.5	347.049	37401.4	20828.4	62343.5
DE_084	2021	DE_084_2021	DE_492	2021	DE_492_2021	Spring	6	838	42059.7	3094.34	106.892	41855.5	9222.54	49050.2
DE_084	2021	DE_084_2021	DE_492	2022	DE_492_2022	Spring	6	838	49354.8	3775.24	130.413	49152.9	29591.6	65427.6
DE_1059	2020	DE_1059_2020	DE_080	2020	DE_080_2020	Autumn	16	141	26498.7	22851.6	1924.45	15123.7	151	75351.1
DE_1059	2020	DE_1059_2020	DE_080	2021	DE_080_2021	Autumn	16	141	16388.7	10593.7	892.146	14844.4	559.894	38305
DE_1059	2020	DE_1059_2020	DE_1059	2021	DE_1059_2021	Autumn	16	141	14810.4	9351.75	787.559	11819.5	2008.9	42534.3
DE_1059	2020	DE_1059_2020	DE_421	2021	DE_421_2021	Autumn	16	141	18687.5	13143.2	1106.86	15087.8	182.698	45409.2
DE_1059	2020	DE_1059_2020	DE_421	2022	DE_421_2022	Autumn	16	141	26915.2	16373.7	1378.92	19873	628.375	54788.6
DE_1059	2020	DE_1059_2020	DE_445	2021	DE_445_2021	Autumn	16	141	19317.4	17331.9	1459.61	11945.7	467.386	51967.6
DE_1059	2020	DE_1059_2020	DE_445	2022	DE_445_2022	Autumn	16	141	39515.7	19994	1683.8	34240.8	1236.87	82601.4
DE_1059	2020	DE_1059_2020	DE_473	2021	DE_473_2021	Autumn	16	141	37902.2	23808.9	2005.07	28475.3	3146.23	93780.4
DE_1059	2020	DE_1059_2020	DE_473	2022	DE_473_2022	Autumn	16	141	54068.2	37542.7	3161.67	45346.3	2611.55	135902
DE_1059	2020	DE_1059_2020	DE_477	2021	DE_477_2021	Autumn	16	141	18866.1	11398	959.887	17947.3	252.304	42116.6
DE_1059	2020	DE_1059_2020	DE_477	2022	DE_477_2022	Autumn	16	141	24644.6	10861	914.661	26029.9	775.199	64484.8
DE_1059	2021	DE_1059_2021	DE_075	2021	DE_075_2021	Spring	6	63	33019.5	19270.8	2427.89	28145.1	3233.24	92120.6
DE_1059	2021	DE_1059_2021	DE_075	2022	DE_075_2022	Spring	6	63	16622.4	13394.7	1687.58	17248.4	559.448	42632.3
DE_1059	2021	DE_1059_2021	DE_084	2021	DE_084_2021	Spring	6	63	39647.5	29056.9	3660.83	32209.3	3027.26	159952
DE_1059	2021	DE_1059_2021	DE_084	2022	DE_084_2022	Spring	6	63	42235.6	27276.6	3436.53	34226	5535.7	147968
DE_1059	2021	DE_1059_2021	DE_1059	2022	DE_1059_2022	Spring	6	63	34007.4	12075.2	1521.33	35107.5	3788.2	55868.2
DE_1059	2021	DE_1059_2021	DE_492	2021	DE_492_2021	Spring	6	63	42692.4	34190.1	4307.55	26619.9	3176.61	149215
DE_1059	2021	DE_1059_2021	DE_492	2022	DE_492_2022	Spring	6	63	37533.9	28362.2	3573.31	27369.7	11392.4	145209
DE_1789	2020	DE_1789_2020	DE_1789	2021	DE_1789_2021	Autumn	1	191	80008.9	40752.6	2948.75	81987.4	3335.46	173545
DE_1789	2020	DE_1789_2020	DE_1789	2022	DE_1789_2022	Autumn	1	191	159684	105936	7665.26	169455	2040.22	319705
DE_1789	2020	DE_1789_2020	DE_341	2018	DE_341_2018	Autumn	1	191	215566	144670	10468	233005	5268.96	458875
DE_1789	2020	DE_1789_2020	DE_341	2019	DE_341_2019	Autumn	1	191	140859	88337.2	6391.86	125716	3279.24	279288
DE_1789	2020	DE_1789_2020	DE_349	2016	DE_349_2016	Autumn	1	191	83026.8	34647.6	2507.01	77827.2	2537.84	202868
DE_1789	2020	DE_1789_2020	DE_349	2017	DE_349_2017	Autumn	1	191	61077.4	60629.3	4386.98	39984.9	1324.69	261934
DE_1789	2020	DE_1789_2020	DE_349	2018	DE_349_2018	Autumn	1	191	127451	78151.6	5654.85	120135	3805.31	274094
DE_1789	2020	DE_1789_2020	DE_349	2019	DE_349_2019	Autumn	1	191	124905	82730.1	5986.14	147340	2834.63	256324
DE_1789	2020	DE_1789_2020	DE_349	2020	DE_349_2020	Autumn	1	191	73761.7	51661.1	3738.07	59616.5	4478.19	250280
DE_1789	2020	DE_1789_2020	DE_501	2014	DE_501_2014	Autumn	1	191	92235.2	62153.7	4497.28	79411.4	473.33	249438
DE_1789	2020	DE_1789_2020	DE_501	2015	DE_501_2015	Autumn	1	191	110977	65888.6	4767.53	98425.2	4455.94	238130
DE_1789	2020	DE_1789_2020	DE_501	2016	DE_501_2016	Autumn	1	191	128806	88620.4	6412.35	97751.5	1824.22	306781
DE_1789	2020	DE_1789_2020	DE_562	2017	DE_562_2017	Autumn	1	191	160405	83708	6056.9	153237	3333.89	317954
DE_1789	2020	DE_1789_2020	DE_562	2018	DE_562_2018	Autumn	1	191	127877	60917.9	4407.86	131042	4522.05	260175
DE_1789	2020	DE_1789_2020	DE_562	2019	DE_562_2019	Autumn	1	191	139934	63917.6	4624.92	146566	4089.88	262929
DE_1789	2020	DE_1789_2020	DE_792	2016	DE_792_2016	Autumn	1	191	98889.7	69467.2	5026.47	74000.4	1477.83	279714
DE_1789	2020	DE_1789_2020	DE_792	2017	DE_792_2017	Autumn	1	191	57666.8	31225.6	2259.41	48617.3	3475.03	129608
DE_1789	2020	DE_1789_2020	DE_792	2018	DE_792_2018	Autumn	1	191	49462.1	21946.7	1588.01	55863.2	4987.22	78760.3
DE_1789	2021	DE_1789_2021	DE_1789	2022	DE_1789_2022	Spring	1	471	127465	60843.4	2803.52	159506	1298.42	257875
DE_1789	2021	DE_1789_2021	DE_349	2017	DE_349_2017	Spring	1	471	135300	114038	5254.6	55975	7456.04	376219
DE_1789	2021	DE_1789_2021	DE_349	2018	DE_349_2018	Spring	1	471	128955	86956.1	4006.73	76753.1	1945.65	287918
DE_1789	2021	DE_1789_2021	DE_349	2019	DE_349_2019	Spring	1	471	117790	78406.7	3612.79	66159.1	1494.79	278297
DE_1789	2021	DE_1789_2021	DE_349	2020	DE_349_2020	Spring	1	471	143221	126958	5849.92	53074.2	4549.01	419706
DE_1789	2021	DE_1789_2021	DE_349	2021	DE_349_2021	Spring	1	471	88520.4	33537.6	1545.33	81657.3	22376.3	243524
DE_1789	2021	DE_1789_2021	DE_501	2015	DE_501_2015	Spring	1	471	157869	117509	5414.54	80329.9	659.199	359289
DE_1789	2021	DE_1789_2021	DE_501	2016	DE_501_2016	Spring	1	471	249099	87876	4049.11	214384	1240.17	405999
DE_1789	2021	DE_1789_2021	DE_501	2017	DE_501_2017	Spring	1	471	193056	97450.5	4490.28	132731	3978.65	334993
DE_1789	2021	DE_1789_2021	DE_562	2018	DE_562_2018	Spring	1	471	102150	98549.2	4540.91	38251.5	2793.23	305927
DE_1789	2021	DE_1789_2021	DE_562	2019	DE_562_2019	Spring	1	471	164414	49417	2277.02	153553	5339.71	284863
DE_1789	2021	DE_1789_2021	DE_562	2020	DE_562_2020	Spring	1	471	195702	96253.8	4435.14	137607	3474.2	384780
DE_2497	2021	DE_2497_2021	DE_2497	2022	DE_2497_2022	Autumn	11	995	57960.2	70837.1	2245.69	38615.6	324.58	366255
DE_2497	2021	DE_2497_2021	DE_2497	2022	DE_2497_2022	Spring	10	1925	132334	94088.5	2144.48	79211.3	200.488	310012
DE_2497	2021	DE_2497_2021	DE_640	2019	DE_640_2019	Autumn	11	995	26723.5	69183.4	2193.26	1212.07	13.9715	334709
DE_2497	2021	DE_2497_2021	DE_640	2019	DE_640_2019	Spring	10	1925	240027	102891	2345.11	298348	899.038	390245
DE_2497	2021	DE_2497_2021	DE_640	2020	DE_640_2020	Autumn	11	995	25269.6	24533.7	777.77	19087.8	185.04	127869
DE_2497	2021	DE_2497_2021	DE_640	2020	DE_640_2020	Spring	10	1925	38404.1	34360.4	783.146	23641.1	325.67	116735
DE_2497	2021	DE_2497_2021	DE_766	2019	DE_766_2019	Autumn	11	995	26015.7	63888.1	2025.39	1283.61	345.885	356722
DE_2497	2021	DE_2497_2021	DE_766	2019	DE_766_2019	Spring	10	1925	211841	83493.1	1902.98	227942	2297.78	304372
DE_2497	2021	DE_2497_2021	DE_766	2020	DE_766_2020	Autumn	11	995	56348	121744	3859.54	11668.2	472.999	552695
DE_2497	2021	DE_2497_2021	DE_766	2020	DE_766_2020	Spring	10	1925	138619	49363.9	1125.11	123437	671.346	256311
DE_2497	2021	DE_2497_2021	DE_766	2021	DE_766_2021	Autumn	11	995	58466.4	100143	3174.75	23924.3	285.591	428967
DE_2497	2021	DE_2497_2021	DE_766	2021	DE_766_2021	Spring	10	1925	128131	48052.1	1095.21	156929	4172.86	209123
DE_2497	2021	DE_2497_2021	DE_766	2022	DE_766_2022	Autumn	11	995	72057.2	75516.6	2394.04	40223.7	21299.5	329810
DE_2497	2021	DE_2497_2021	DE_766	2022	DE_766_2022	Spring	10	1925	77153.7	43431.6	989.899	58885.8	361.117	224750
DE_341	2018	DE_341_2018	DE_1789	2020	DE_1789_2020	Autumn	1	35	174733	157831	26678.3	76145.9	5268.96	449362
DE_341	2018	DE_341_2018	DE_1789	2021	DE_1789_2021	Autumn	1	35	136494	102633	17348.1	86660.8	7946.43	306680
DE_341	2018	DE_341_2018	DE_1789	2022	DE_1789_2022	Autumn	1	35	124908	82986.2	14027.2	96300	10871.2	299580
DE_341	2018	DE_341_2018	DE_341	2019	DE_341_2019	Autumn	1	35	70480.3	78132.7	13206.8	35748	2860.76	244671
DE_341	2018	DE_341_2018	DE_349	2016	DE_349_2016	Autumn	1	35	184869	158360	26767.7	190278	6098.17	419571
DE_341	2018	DE_341_2018	DE_349	2017	DE_349_2017	Autumn	1	35	223836	147559	24942.1	177647	50019.9	479170
DE_341	2018	DE_341_2018	DE_349	2018	DE_349_2018	Autumn	1	35	266837	142998	24171.1	280534	84541	490590
DE_341	2018	DE_341_2018	DE_349	2019	DE_349_2019	Autumn	1	35	252862	136835	23129.3	258147	88410.2	466136
DE_341	2018	DE_341_2018	DE_349	2020	DE_349_2020	Autumn	1	35	211830	144065	24351.4	180256	32721.1	466231
DE_341	2018	DE_341_2018	DE_501	2014	DE_501_2014	Autumn	1	35	154828	95852.3	16202	122744	14619.4	348707
DE_341	2018	DE_341_2018	DE_501	2015	DE_501_2015	Autumn	1	35	149274	93451.1	15796.1	156993	14317.5	321715
DE_341	2018	DE_341_2018	DE_501	2016	DE_501_2016	Autumn	1	35	118411	89186.7	15075.3	97852.1	9142.78	312197
DE_341	2018	DE_341_2018	DE_562	2017	DE_562_2017	Autumn	1	35	90492.6	83684.8	14145.3	56978	2541.34	322760
DE_341	2018	DE_341_2018	DE_562	2018	DE_562_2018	Autumn	1	35	111663	82756.7	13988.4	96538	6739.41	311859
DE_341	2018	DE_341_2018	DE_562	2019	DE_562_2019	Autumn	1	35	127559	87446.3	14781.1	105992	9415.99	346310
DE_341	2018	DE_341_2018	DE_792	2016	DE_792_2016	Autumn	1	35	133296	96250.3	16269.3	81351.1	11741.1	339024
DE_341	2018	DE_341_2018	DE_792	2017	DE_792_2017	Autumn	1	35	132534	144401	24408.1	48150.6	5999.83	380958
DE_341	2018	DE_341_2018	DE_792	2018	DE_792_2018	Autumn	1	35	170515	128933	21793.6	84249.1	37528.8	380010
DE_349	2016	DE_349_2016	DE_1789	2020	DE_1789_2020	Autumn	1	1040	227531	66282.7	2055.34	270967	2537.84	283406
DE_349	2016	DE_349_2016	DE_1789	2021	DE_1789_2021	Autumn	1	1040	180025	36286.6	1125.2	185624	3753.54	239268
DE_349	2016	DE_349_2016	DE_1789	2022	DE_1789_2022	Autumn	1	1040	343989	71566	2219.17	323315	7414.4	481260
DE_349	2016	DE_349_2016	DE_341	2018	DE_341_2018	Autumn	1	1040	233948	68354.9	2119.6	197705	6098.17	433173
DE_349	2016	DE_349_2016	DE_341	2019	DE_341_2019	Autumn	1	1040	241844	51748.3	1604.65	233992	7727.95	351604
DE_349	2016	DE_349_2016	DE_349	2017	DE_349_2017	Autumn	1	1040	137784	41925.8	1300.06	135693	731.224	234448
DE_349	2016	DE_349_2016	DE_349	2018	DE_349_2018	Autumn	1	1040	36396.2	21587.6	669.404	39195.5	42.387	149640
DE_349	2016	DE_349_2016	DE_349	2019	DE_349_2019	Autumn	1	1040	64883.4	36169.7	1121.57	91489.7	5.94355	141310
DE_349	2016	DE_349_2016	DE_349	2020	DE_349_2020	Autumn	1	1040	126339	57644.3	1787.47	152657	18.9755	199305
DE_349	2016	DE_349_2016	DE_501	2014	DE_501_2014	Autumn	1	1040	100316	33131.1	1027.35	121023	121.849	129497
DE_349	2016	DE_349_2016	DE_501	2015	DE_501_2015	Autumn	1	1040	147543	27155	842.041	153404	5978.65	207079
DE_349	2016	DE_349_2016	DE_501	2016	DE_501_2016	Autumn	1	1040	185406	48990.6	1519.13	219747	4634.42	231375
DE_349	2016	DE_349_2016	DE_562	2017	DE_562_2017	Autumn	1	1040	223577	60162.8	1865.57	197860	4336.53	362620
DE_349	2016	DE_349_2016	DE_562	2018	DE_562_2018	Autumn	1	1040	241167	48093.2	1491.31	229020	9793.37	345351
DE_349	2016	DE_349_2016	DE_562	2019	DE_562_2019	Autumn	1	1040	205848	51049.8	1582.99	180545	1512.48	335630
DE_349	2016	DE_349_2016	DE_792	2016	DE_792_2016	Autumn	1	1040	123990	65201.3	2021.8	77372.2	1645.46	279708
DE_349	2016	DE_349_2016	DE_792	2017	DE_792_2017	Autumn	1	1040	234622	59264.4	1837.71	232130	6039.42	341453
DE_349	2016	DE_349_2016	DE_792	2018	DE_792_2018	Autumn	1	1040	219155	90062.5	2792.72	294318	2635.83	301649
DE_349	2017	DE_349_2017	DE_1789	2021	DE_1789_2021	Spring	1	1212	354574	124251	3569.01	322734	7456.04	482000
DE_349	2017	DE_349_2017	DE_1789	2022	DE_1789_2022	Spring	1	1212	351123	91637.8	2632.23	348401	90783.6	430503
DE_349	2017	DE_349_2017	DE_349	2018	DE_349_2018	Spring	1	1212	175235	65671.9	1886.38	188012	1023.37	221433
DE_349	2017	DE_349_2017	DE_349	2019	DE_349_2019	Spring	1	1212	205245	74738.7	2146.81	201335	2784.52	273279
DE_349	2017	DE_349_2017	DE_349	2020	DE_349_2020	Spring	1	1212	29662.3	27198.6	781.258	21493.7	2781.47	145750
DE_349	2017	DE_349_2017	DE_349	2021	DE_349_2021	Spring	1	1212	430962	141595	4067.22	414047	26954.3	560666
DE_349	2017	DE_349_2017	DE_501	2015	DE_501_2015	Spring	1	1212	109317	25334.5	727.715	101429	3369.82	171015
DE_349	2017	DE_349_2017	DE_501	2016	DE_501_2016	Spring	1	1212	67167.7	72913.9	2094.4	58683.6	2783.14	341298
DE_349	2017	DE_349_2017	DE_501	2017	DE_501_2017	Spring	1	1212	90044.8	83795.1	2406.95	75541.2	942.1	249200
DE_349	2017	DE_349_2017	DE_562	2018	DE_562_2018	Spring	1	1212	203935	71509.3	2054.05	224371	842.524	253382
DE_349	2017	DE_349_2017	DE_562	2019	DE_562_2019	Spring	1	1212	149660	61411.2	1763.99	105708	8309.54	224223
DE_349	2017	DE_349_2017	DE_562	2020	DE_562_2020	Spring	1	1212	87626.5	47991.3	1378.51	50638.8	4915.75	223883
DE_405	2021	DE_405_2021	DE_405	2022	DE_405_2022	Autumn	14	252	37974.4	17903.1	1127.79	36376	2180.11	63991.6
DE_405	2021	DE_405_2021	DE_430	2021	DE_430_2021	Autumn	14	252	114511	66632.2	4197.43	101429	19496.2	228830
DE_405	2021	DE_405_2021	DE_430	2022	DE_430_2022	Autumn	14	252	79837.9	42990.2	2708.13	70545.3	16665.9	158196
DE_405	2021	DE_405_2021	DE_442	2021	DE_442_2021	Autumn	14	252	100831	77291	4868.88	83196.8	5253.84	266510
DE_405	2021	DE_405_2021	DE_442	2022	DE_442_2022	Autumn	14	252	114509	84523.3	5324.47	90673.5	9298.33	288536
DE_405	2021	DE_405_2021	DE_464	2021	DE_464_2021	Autumn	14	252	112251	81631.8	5142.32	89741.9	561.181	260142
DE_405	2021	DE_405_2021	DE_464	2022	DE_464_2022	Autumn	14	252	83159.7	69599.1	4384.33	59807	420.168	229615
DE_405	2021	DE_405_2021	DE_495	2020	DE_495_2020	Autumn	14	252	74402.4	50906.7	3206.82	68278.8	4809.41	152478
DE_405	2021	DE_405_2021	DE_495	2021	DE_495_2021	Autumn	14	252	60134.2	51898.9	3269.33	43706.7	524.253	148151
DE_405	2021	DE_405_2021	DE_495	2022	DE_495_2022	Autumn	14	252	155251	53537.6	3372.55	163403	58343.5	236723
DE_406	2021	DE_406_2021	DE_013	2017	DE_013_2017	Autumn	17	31	43652.6	32297.3	5800.77	35579	1869.67	152166
DE_406	2021	DE_406_2021	DE_013	2018	DE_013_2018	Autumn	17	31	27722.9	20996.9	3771.16	23589.5	5570.87	113580
DE_406	2021	DE_406_2021	DE_070	2020	DE_070_2020	Autumn	17	31	147544	42516	7636.1	142775	89928.4	252432
DE_406	2021	DE_406_2021	DE_070	2021	DE_070_2021	Autumn	17	31	155367	44357.2	7966.79	151768	90796.5	248663
DE_406	2021	DE_406_2021	DE_082	2020	DE_082_2020	Autumn	17	31	86637.6	37914.6	6809.66	81396.1	60068.5	275465
DE_406	2021	DE_406_2021	DE_082	2021	DE_082_2021	Autumn	17	31	110169	31933.6	5735.45	101026	97542.7	275753
DE_406	2021	DE_406_2021	DE_082	2022	DE_082_2022	Autumn	17	31	79371.9	37437	6723.88	72929.5	67593.2	280359
DE_406	2021	DE_406_2021	DE_406	2022	DE_406_2022	Autumn	17	31	44553.2	51636.4	9274.18	35860	29291.4	322230
DE_406	2021	DE_406_2021	DE_418	2021	DE_418_2021	Autumn	17	31	63612.2	27368.1	4915.46	56687.2	48354.7	204845
DE_406	2021	DE_406_2021	DE_418	2022	DE_418_2022	Autumn	17	31	30723.3	34326.2	6165.16	27790.7	8036.05	206304
DE_406	2021	DE_406_2021	DE_497	2020	DE_497_2020	Autumn	17	31	192710	28422.3	5104.79	188926	165967	311385
DE_406	2021	DE_406_2021	DE_497	2021	DE_497_2021	Autumn	17	31	34706.8	52734.6	9471.42	25546.1	1931.25	304365
DE_418	2021	DE_418_2021	DE_013	2017	DE_013_2017	Autumn	17	385	47175.3	28207.2	1437.57	40446.6	9164.88	80072.6
DE_418	2021	DE_418_2021	DE_013	2018	DE_013_2018	Autumn	17	385	33400.8	18050.9	919.957	33020.3	6491.31	54075.2
DE_418	2021	DE_418_2021	DE_070	2020	DE_070_2020	Autumn	17	385	38661.5	28642.9	1459.78	49662.7	1378.67	168947
DE_418	2021	DE_418_2021	DE_070	2021	DE_070_2021	Autumn	17	385	46554.6	26645.8	1358	41085.9	20735	184658
DE_418	2021	DE_418_2021	DE_082	2020	DE_082_2020	Autumn	17	385	61528.1	21680.3	1104.93	52380.8	16382	88676.8
DE_418	2021	DE_418_2021	DE_082	2021	DE_082_2021	Autumn	17	385	73802.7	19834.8	1010.87	63521.1	41050.5	98987.7
DE_418	2021	DE_418_2021	DE_082	2022	DE_082_2022	Autumn	17	385	37096.7	30424.2	1550.56	14528.2	8467.96	76637
DE_418	2021	DE_418_2021	DE_406	2021	DE_406_2021	Autumn	17	385	104219	27412.6	1397.08	95388.6	48354.7	137635
DE_418	2021	DE_418_2021	DE_406	2022	DE_406_2022	Autumn	17	385	80446.3	35014.7	1784.51	71143.4	15917.5	122213
DE_418	2021	DE_418_2021	DE_418	2022	DE_418_2022	Autumn	17	385	24411.5	8450.76	430.69	28501.9	14480	53065.2
DE_418	2021	DE_418_2021	DE_497	2020	DE_497_2020	Autumn	17	385	108596	18923.1	964.412	95247	89980.7	162730
DE_418	2021	DE_418_2021	DE_497	2021	DE_497_2021	Autumn	17	385	60564.2	43690.3	2226.66	48920.5	2698.18	112124
DE_421	2021	DE_421_2021	DE_080	2020	DE_080_2020	Autumn	16	1460	52515.1	22199.3	580.982	59564.3	307.086	115143
DE_421	2021	DE_421_2021	DE_080	2021	DE_080_2021	Autumn	16	1460	34531.5	9264.16	242.454	36464.7	1950.28	83392.8
DE_421	2021	DE_421_2021	DE_1059	2020	DE_1059_2020	Autumn	16	1460	25299.5	14838.4	388.34	26980.4	182.698	137072
DE_421	2021	DE_421_2021	DE_1059	2021	DE_1059_2021	Autumn	16	1460	40053.7	17645.9	461.815	49080.3	770.397	111928
DE_421	2021	DE_421_2021	DE_421	2022	DE_421_2022	Autumn	16	1460	56537.5	24943.2	652.792	71077.5	369.907	80562.9
DE_421	2021	DE_421_2021	DE_445	2021	DE_445_2021	Autumn	16	1460	56860.2	27080.4	708.728	68696.5	167.957	158565
DE_421	2021	DE_421_2021	DE_445	2022	DE_445_2022	Autumn	16	1460	48567.1	19251.2	503.827	55452.9	8945.03	125143
DE_421	2021	DE_421_2021	DE_473	2021	DE_473_2021	Autumn	16	1460	49407	11655.8	305.047	49062.9	234.07	113237
DE_421	2021	DE_421_2021	DE_473	2022	DE_473_2022	Autumn	16	1460	52728.7	18356.4	480.408	57243.5	1896.2	153836
DE_421	2021	DE_421_2021	DE_477	2021	DE_477_2021	Autumn	16	1460	11890.2	18962	496.259	7811.02	261.227	155524
DE_421	2021	DE_421_2021	DE_477	2022	DE_477_2022	Autumn	16	1460	18217	28016.3	733.219	4889.82	7.84045	200064
DE_427	2021	DE_427_2021	DE_074	2020	DE_074_2020	Autumn	15	5249	46012.5	24789	342.153	61410	1126.19	99364.6
DE_427	2021	DE_427_2021	DE_074	2021	DE_074_2021	Autumn	15	5249	46122.2	10201.1	140.802	45151.3	769.617	104212
DE_427	2021	DE_427_2021	DE_074	2022	DE_074_2022	Autumn	15	5249	93702.3	25551.2	352.673	79876	60281.5	177847
DE_427	2021	DE_427_2021	DE_084	2020	DE_084_2020	Autumn	15	5249	88748	12496	172.477	90656.5	73485.6	147863
DE_427	2021	DE_427_2021	DE_084	2021	DE_084_2021	Autumn	15	5249	69677.3	13476.7	186.013	71876.2	54680.6	151936
DE_427	2021	DE_427_2021	DE_084	2022	DE_084_2022	Autumn	15	5249	68967.6	15067.3	207.969	71518.2	51899.4	166417
DE_427	2021	DE_427_2021	DE_427	2022	DE_427_2022	Autumn	15	5249	53956.6	8263.47	114.058	51624.3	21633.3	67213.5
DE_427	2021	DE_427_2021	DE_465	2021	DE_465_2021	Autumn	15	5249	219069	13088.1	180.65	214587	158644	241451
DE_427	2021	DE_427_2021	DE_465	2022	DE_465_2022	Autumn	15	5249	122295	17841.9	246.265	112409	86288.7	148723
DE_427	2021	DE_427_2021	DE_476	2021	DE_476_2021	Autumn	15	5249	63563.7	26984.5	372.457	46844.8	1410.05	155012
DE_427	2021	DE_427_2021	DE_476	2022	DE_476_2022	Autumn	15	5249	83270.1	14162.2	195.475	79116.8	66761.2	136980
DE_427	2021	DE_427_2021	NE_065	2021	NE_065_2021	Autumn	15	5249	114104	28573	394.382	106242	56213.8	205176
DE_427	2021	DE_427_2021	NE_065	2022	NE_065_2022	Autumn	15	5249	107169	29442.6	406.385	102749	44503.5	201755
DE_430	2021	DE_430_2021	DE_405	2021	DE_405_2021	Autumn	14	16074	217178	30653.8	241.781	207572	19496.2	286443
DE_430	2021	DE_430_2021	DE_405	2022	DE_405_2022	Autumn	14	16074	212575	20860	164.533	211858	46915.9	278194
DE_430	2021	DE_430_2021	DE_430	2022	DE_430_2022	Autumn	14	16074	69166.4	41743.6	329.252	55936.5	4768.96	124213
DE_430	2021	DE_430_2021	DE_442	2021	DE_442_2021	Autumn	14	16074	165446	121373	957.324	71185.8	1274.79	410592
DE_430	2021	DE_430_2021	DE_442	2022	DE_442_2022	Autumn	14	16074	134015	115807	913.423	47098	783.945	378174
DE_430	2021	DE_430_2021	DE_464	2021	DE_464_2021	Autumn	14	16074	94571.3	93297.7	735.884	34241.2	62.3059	314894
DE_430	2021	DE_430_2021	DE_464	2022	DE_464_2022	Autumn	14	16074	128897	66371.8	523.506	95645.3	10191.4	315898
DE_430	2021	DE_430_2021	DE_495	2020	DE_495_2020	Autumn	14	16074	56787	27656.6	218.14	68594.1	12030.8	134151
DE_430	2021	DE_430_2021	DE_495	2021	DE_495_2021	Autumn	14	16074	73264.5	18544.5	146.269	77220	21464	135276
DE_430	2021	DE_430_2021	DE_495	2022	DE_495_2022	Autumn	14	16074	28647.4	25140	198.291	28060.4	264.965	136627
DE_442	2021	DE_442_2021	DE_405	2021	DE_405_2021	Autumn	14	5415	136210	28515.2	387.505	144697	5253.84	159664
DE_442	2021	DE_442_2021	DE_405	2022	DE_405_2022	Autumn	14	5415	147651	29366.5	399.073	155923	15253.5	168550
DE_442	2021	DE_442_2021	DE_430	2021	DE_430_2021	Autumn	14	5415	38451.6	19059.4	259.006	36410.8	1274.79	111969
DE_442	2021	DE_442_2021	DE_430	2022	DE_430_2022	Autumn	14	5415	62848.1	25302.8	343.85	63131.8	690.233	145915
DE_442	2021	DE_442_2021	DE_442	2022	DE_442_2022	Autumn	14	5415	21079.7	7980.94	108.456	21539.2	975.433	36394.2
DE_442	2021	DE_442_2021	DE_464	2021	DE_464_2021	Autumn	14	5415	45729.2	20372.6	276.851	42232.2	295.7	128137
DE_442	2021	DE_442_2021	DE_464	2022	DE_464_2022	Autumn	14	5415	31090.6	29000.3	394.097	26652.7	1336.56	144468
DE_442	2021	DE_442_2021	DE_495	2020	DE_495_2020	Autumn	14	5415	24378.8	21101.8	286.761	21748.6	1146.4	107837
DE_442	2021	DE_442_2021	DE_495	2021	DE_495_2021	Autumn	14	5415	30095.3	19605.6	266.428	27165.9	5517.85	105387
DE_442	2021	DE_442_2021	DE_495	2022	DE_495_2022	Autumn	14	5415	40968.3	18750.8	254.812	34516.4	29903.1	114397
DE_445	2021	DE_445_2021	DE_080	2020	DE_080_2020	Autumn	16	5471	12276.6	14436.1	195.172	9547.13	163.696	64369.6
DE_445	2021	DE_445_2021	DE_080	2021	DE_080_2021	Autumn	16	5471	22863.3	9657.62	130.568	22528.4	2902.57	42644.4
DE_445	2021	DE_445_2021	DE_1059	2020	DE_1059_2020	Autumn	16	5471	10640.5	8529.15	115.311	9051.21	467.386	47859
DE_445	2021	DE_445_2021	DE_1059	2021	DE_1059_2021	Autumn	16	5471	11972	7855.91	106.209	8853.95	802.104	30641.3
DE_445	2021	DE_445_2021	DE_421	2021	DE_421_2021	Autumn	16	5471	19950	17283.2	233.664	18473	167.957	59975.5
DE_445	2021	DE_445_2021	DE_421	2022	DE_421_2022	Autumn	16	5471	21697.1	14429.5	195.082	19124.7	405.524	66720.7
DE_445	2021	DE_445_2021	DE_445	2022	DE_445_2022	Autumn	16	5471	31299.8	12496	168.942	29991.6	11460.6	87093.5
DE_445	2021	DE_445_2021	DE_473	2021	DE_473_2021	Autumn	16	5471	43679.4	19812.2	267.855	39465.3	9693.35	95058.9
DE_445	2021	DE_445_2021	DE_473	2022	DE_473_2022	Autumn	16	5471	24147.6	42140.8	569.73	8144.98	633.469	157842
DE_445	2021	DE_445_2021	DE_477	2021	DE_477_2021	Autumn	16	5471	23464.2	13305.4	179.886	18659.1	1332.44	58704.8
DE_445	2021	DE_445_2021	DE_477	2022	DE_477_2022	Autumn	16	5471	23755.7	16138.9	218.193	22189.3	844.223	79439.6
DE_464	2021	DE_464_2021	DE_405	2021	DE_405_2021	Autumn	14	338	89948.9	65517.1	3563.66	80487	561.181	236067
DE_464	2021	DE_464_2021	DE_405	2022	DE_405_2022	Autumn	14	338	119101	65430.8	3558.97	137920	784.209	216652
DE_464	2021	DE_464_2021	DE_430	2021	DE_430_2021	Autumn	14	338	27006.9	20312.6	1104.86	20747.5	62.3059	69942.3
DE_464	2021	DE_464_2021	DE_430	2022	DE_430_2022	Autumn	14	338	48654.6	30175.9	1641.35	43821.8	1054.79	113950
DE_464	2021	DE_464_2021	DE_442	2021	DE_442_2021	Autumn	14	338	35943.5	23455.4	1275.81	31242.9	295.7	117103
DE_464	2021	DE_464_2021	DE_442	2022	DE_442_2022	Autumn	14	338	27314.5	22994	1250.71	19783.2	848.687	76459.2
DE_464	2021	DE_464_2021	DE_464	2022	DE_464_2022	Autumn	14	338	44738.1	13954.1	759.001	46886.1	14758.3	72007.3
DE_464	2021	DE_464_2021	DE_495	2020	DE_495_2020	Autumn	14	338	35618.3	20654.3	1123.45	29243.4	721.303	86647
DE_464	2021	DE_464_2021	DE_495	2021	DE_495_2021	Autumn	14	338	42306.2	22472.4	1222.34	43775	753.999	101211
DE_464	2021	DE_464_2021	DE_495	2022	DE_495_2022	Autumn	14	338	71320.6	38439.3	2090.82	100862	1602.02	111403
DE_465	2021	DE_465_2021	DE_074	2020	DE_074_2020	Autumn	15	2134	231527	21949.9	475.155	223461	123673	274991
DE_465	2021	DE_465_2021	DE_074	2021	DE_074_2021	Autumn	15	2134	219972	35425.8	766.871	234881	143343	259307
DE_465	2021	DE_465_2021	DE_074	2022	DE_074_2022	Autumn	15	2134	201610	37933.8	821.162	215077	83082.2	246858
DE_465	2021	DE_465_2021	DE_084	2020	DE_084_2020	Autumn	15	2134	69779.2	13381.1	289.665	64321.1	37712.4	91222.3
DE_465	2021	DE_465_2021	DE_084	2021	DE_084_2021	Autumn	15	2134	67517.9	41310.8	894.266	44925.5	1718.74	149920
DE_465	2021	DE_465_2021	DE_084	2022	DE_084_2022	Autumn	15	2134	63809.3	34935.4	756.256	43578.8	4082.88	125482
DE_465	2021	DE_465_2021	DE_427	2021	DE_427_2021	Autumn	15	2134	230677	19617.7	424.67	239139	158644	252190
DE_465	2021	DE_465_2021	DE_427	2022	DE_427_2022	Autumn	15	2134	209861	32861.1	711.352	224697	133235	244594
DE_465	2021	DE_465_2021	DE_465	2022	DE_465_2022	Autumn	15	2134	51085.7	27021.1	584.933	44950.2	16277	108600
DE_465	2021	DE_465_2021	DE_476	2021	DE_476_2021	Autumn	15	2134	269970	58801.1	1272.88	297586	148028	327794
DE_465	2021	DE_465_2021	DE_476	2022	DE_476_2022	Autumn	15	2134	195696	43610.6	944.049	210577	57017.3	249025
DE_465	2021	DE_465_2021	NE_065	2021	NE_065_2021	Autumn	15	2134	132636	25721.1	556.791	126323	39543.5	164608
DE_465	2021	DE_465_2021	NE_065	2022	NE_065_2022	Autumn	15	2134	134063	27739	600.473	126877	35758.9	175165
DE_473	2021	DE_473_2021	DE_080	2020	DE_080_2020	Autumn	16	10992	48364.1	46663.8	445.084	17616.6	4412.4	117519
DE_473	2021	DE_473_2021	DE_080	2021	DE_080_2021	Autumn	16	10992	36614.4	12576.8	119.958	36721.3	8400.43	57633.2
DE_473	2021	DE_473_2021	DE_1059	2020	DE_1059_2020	Autumn	16	10992	68381.2	38526.6	367.47	47298.2	3146.23	141210
DE_473	2021	DE_473_2021	DE_1059	2021	DE_1059_2021	Autumn	16	10992	42132.7	34069.2	324.955	33380.2	1539.2	107321
DE_473	2021	DE_473_2021	DE_421	2021	DE_421_2021	Autumn	16	10992	25649.2	17281.2	164.83	23216.7	234.07	57304.2
DE_473	2021	DE_473_2021	DE_421	2022	DE_421_2022	Autumn	16	10992	14304.7	6478.82	61.7956	15602.8	1738.12	31131.5
DE_473	2021	DE_473_2021	DE_445	2021	DE_445_2021	Autumn	16	10992	75101.3	45354.4	432.594	54038.7	9693.35	155036
DE_473	2021	DE_473_2021	DE_445	2022	DE_445_2022	Autumn	16	10992	68471	29335.3	279.803	50876.7	13966.8	130058
DE_473	2021	DE_473_2021	DE_473	2022	DE_473_2022	Autumn	16	10992	38033.9	36453.8	347.7	14039.5	60.8377	94792.1
DE_473	2021	DE_473_2021	DE_477	2021	DE_477_2021	Autumn	16	10992	82825.9	44187.4	421.464	65030.9	18267.7	161749
DE_473	2021	DE_473_2021	DE_477	2022	DE_477_2022	Autumn	16	10992	102528	66517.1	634.446	94071.5	1334.89	205558
DE_476	2021	DE_476_2021	DE_074	2020	DE_074_2020	Autumn	15	294	100851	11837.8	690.393	100138	33314.5	119950
DE_476	2021	DE_476_2021	DE_074	2021	DE_074_2021	Autumn	15	294	10344.6	2265.37	132.119	11078.1	1145.12	20478.7
DE_476	2021	DE_476_2021	DE_074	2022	DE_074_2022	Autumn	15	294	34834	10081	587.935	30691	30010	77335.1
DE_476	2021	DE_476_2021	DE_084	2020	DE_084_2020	Autumn	15	294	55303.2	14178.6	826.912	49582	48583.9	113287
DE_476	2021	DE_476_2021	DE_084	2021	DE_084_2021	Autumn	15	294	35889.1	17782.4	1037.09	28851.1	27780.2	109235
DE_476	2021	DE_476_2021	DE_084	2022	DE_084_2022	Autumn	15	294	41230.7	22194	1294.38	31601.6	30220.2	113439
DE_476	2021	DE_476_2021	DE_427	2021	DE_427_2021	Autumn	15	294	31829.5	6421.44	374.506	34193.3	1410.05	35008.5
DE_476	2021	DE_476_2021	DE_427	2022	DE_427_2022	Autumn	15	294	18475.8	2090.72	121.933	19070.9	8287.87	26491.6
DE_476	2021	DE_476_2021	DE_465	2021	DE_465_2021	Autumn	15	294	176509	5306.17	309.462	178614	148028	179381
DE_476	2021	DE_476_2021	DE_465	2022	DE_465_2022	Autumn	15	294	71148.2	4820.58	281.142	70242.3	63107.1	99431.2
DE_476	2021	DE_476_2021	DE_476	2022	DE_476_2022	Autumn	15	294	42702.1	9572.11	558.257	39345.4	38706	88080.4
DE_476	2021	DE_476_2021	NE_065	2021	NE_065_2021	Autumn	15	294	53715.9	10558	615.754	50990	30363.6	105706
DE_476	2021	DE_476_2021	NE_065	2022	NE_065_2022	Autumn	15	294	48356.2	12102.9	705.856	45533.6	16624.7	105132
DE_477	2021	DE_477_2021	DE_080	2020	DE_080_2020	Autumn	16	7124	64907.6	5104.86	60.4814	66651.9	1328.88	71708.1
DE_477	2021	DE_477_2021	DE_080	2021	DE_080_2021	Autumn	16	7124	21199.9	11326.4	134.193	15168.3	489.245	43875.7
DE_477	2021	DE_477_2021	DE_1059	2020	DE_1059_2020	Autumn	16	7124	12796.8	10340.3	122.51	9779.31	252.304	36718.2
DE_477	2021	DE_477_2021	DE_1059	2021	DE_1059_2021	Autumn	16	7124	34050.9	13435.4	159.18	30156	4124.81	59339.8
DE_477	2021	DE_477_2021	DE_421	2021	DE_421_2021	Autumn	16	7124	38232.2	19554.8	231.682	46834.1	261.227	53979.8
DE_477	2021	DE_477_2021	DE_421	2022	DE_421_2022	Autumn	16	7124	52891.4	13485	159.767	48129.9	792.704	80861.2
DE_477	2021	DE_477_2021	DE_445	2021	DE_445_2021	Autumn	16	7124	32278.7	25147.7	297.945	23334.8	1332.44	80306.7
DE_477	2021	DE_477_2021	DE_445	2022	DE_445_2022	Autumn	16	7124	45915.8	11456.4	135.733	46523.6	3819.61	77666.1
DE_477	2021	DE_477_2021	DE_473	2021	DE_473_2021	Autumn	16	7124	35898	13041.7	154.515	29768.3	18267.7	84541.2
DE_477	2021	DE_477_2021	DE_473	2022	DE_473_2022	Autumn	16	7124	105482	23966.7	283.953	118180	4063.8	128846
DE_477	2021	DE_477_2021	DE_477	2022	DE_477_2022	Autumn	16	7124	20052.4	12209.8	144.659	22278.4	1.34249	47670.3
DE_492	2021	DE_492_2021	DE_075	2021	DE_075_2021	Spring	6	77	46814.2	13744	1566.28	43674.3	2965.78	87129.9
DE_492	2021	DE_492_2021	DE_075	2022	DE_075_2022	Spring	6	77	31972.7	10494	1195.9	29499.8	3670.84	60353.7
DE_492	2021	DE_492_2021	DE_084	2021	DE_084_2021	Spring	6	77	40075.2	6385.51	727.696	41547.5	9222.54	53299.6
DE_492	2021	DE_492_2021	DE_084	2022	DE_084_2022	Spring	6	77	53128.6	18451.6	2102.76	45005.5	27336.8	110950
DE_492	2021	DE_492_2021	DE_1059	2021	DE_1059_2021	Spring	6	77	17830.1	26101.4	2974.54	3844.27	3176.61	75731.9
DE_492	2021	DE_492_2021	DE_1059	2022	DE_1059_2022	Spring	6	77	45129.1	20205.5	2302.63	34161.6	33192.5	98721.4
DE_492	2021	DE_492_2021	DE_492	2022	DE_492_2022	Spring	6	77	38004.7	24515.8	2793.83	24684.3	24258.1	97690.3
DE_495	2020	DE_495_2020	DE_405	2021	DE_405_2021	Autumn	14	442	153319	52488.6	2496.63	171907	4809.41	212966
DE_495	2020	DE_495_2020	DE_405	2022	DE_405_2022	Autumn	14	442	135024	28485.3	1354.91	132653	33097	189167
DE_495	2020	DE_495_2020	DE_430	2021	DE_430_2021	Autumn	14	442	48437.4	16381.6	779.194	57387.8	12030.8	76582.3
DE_495	2020	DE_495_2020	DE_430	2022	DE_430_2022	Autumn	14	442	31827.3	12635	600.984	33787.2	1302.97	60594
DE_495	2020	DE_495_2020	DE_442	2021	DE_442_2021	Autumn	14	442	153212	84745.2	4030.92	191737	1146.4	277027
DE_495	2020	DE_495_2020	DE_442	2022	DE_442_2022	Autumn	14	442	141120	66435.4	3160.01	170084	14995.3	244661
DE_495	2020	DE_495_2020	DE_464	2021	DE_464_2021	Autumn	14	442	102476	40286.4	1916.23	115240	721.303	182183
DE_495	2020	DE_495_2020	DE_464	2022	DE_464_2022	Autumn	14	442	90453.5	45530.1	2165.64	103949	238.398	181768
DE_495	2020	DE_495_2020	DE_495	2021	DE_495_2021	Autumn	14	442	25004	10973.3	521.946	28782.5	2459.68	40756.6
DE_495	2020	DE_495_2020	DE_495	2022	DE_495_2022	Autumn	14	442	57770	22653.8	1077.53	56287.7	19114.7	125834
DE_497	2020	DE_497_2020	DE_013	2017	DE_013_2017	Autumn	17	31	95286.8	38973.8	6999.9	93060.6	38190.4	159529
DE_497	2020	DE_497_2020	DE_013	2018	DE_013_2018	Autumn	17	31	99267.5	36795	6608.57	96180.3	46646.8	162778
DE_497	2020	DE_497_2020	DE_070	2020	DE_070_2020	Autumn	17	31	148099	41047.2	7372.3	147478	82684.5	215437
DE_497	2020	DE_497_2020	DE_070	2021	DE_070_2021	Autumn	17	31	168539	40107.4	7203.51	167157	105748	235708
DE_497	2020	DE_497_2020	DE_082	2020	DE_082_2020	Autumn	17	31	87160.7	33585.6	6032.15	86874.7	35830.7	140633
DE_497	2020	DE_497_2020	DE_082	2021	DE_082_2021	Autumn	17	31	79293.6	32983.2	5923.95	78481.8	26641.7	127488
DE_497	2020	DE_497_2020	DE_082	2022	DE_082_2022	Autumn	17	31	119001	24429.9	4387.74	118661	78133.4	152573
DE_497	2020	DE_497_2020	DE_406	2021	DE_406_2021	Autumn	17	31	192289	18705	3359.51	188653	165967	222825
DE_497	2020	DE_497_2020	DE_406	2022	DE_406_2022	Autumn	17	31	153882	17022.3	3057.3	148610	133771	186449
DE_497	2020	DE_497_2020	DE_418	2021	DE_418_2021	Autumn	17	31	128867	26009	4671.36	125596	89980.7	170069
DE_497	2020	DE_497_2020	DE_418	2022	DE_418_2022	Autumn	17	31	156327	25376.5	4557.74	154340	119295	198416
DE_497	2020	DE_497_2020	DE_497	2021	DE_497_2021	Autumn	17	31	81637.1	42092.9	7560.11	80658	16755.7	151188
DE_501	2014	DE_501_2014	DE_1789	2020	DE_1789_2020	Autumn	1	2403	98594.5	15582.2	317.872	100297	473.33	218207
DE_501	2014	DE_501_2014	DE_1789	2021	DE_1789_2021	Autumn	1	2403	39459.7	18939.6	386.361	37251	1485.05	173588
DE_501	2014	DE_501_2014	DE_1789	2022	DE_1789_2022	Autumn	1	2403	230710	23321	475.741	231047	6232.1	385524
DE_501	2014	DE_501_2014	DE_341	2018	DE_341_2018	Autumn	1	2403	75792.3	48751	994.505	66192.7	14619.4	426036
DE_501	2014	DE_501_2014	DE_341	2019	DE_341_2019	Autumn	1	2403	84536.7	34418.3	702.121	80823.8	9425.64	342351
DE_501	2014	DE_501_2014	DE_349	2016	DE_349_2016	Autumn	1	2403	30786.4	25251.8	515.128	28193.8	121.849	279471
DE_501	2014	DE_501_2014	DE_349	2017	DE_349_2017	Autumn	1	2403	18811.3	21588.7	440.403	15387.2	1093.1	192370
DE_501	2014	DE_501_2014	DE_349	2018	DE_349_2018	Autumn	1	2403	124752	25776.9	525.841	122701	296.968	285362
DE_501	2014	DE_501_2014	DE_349	2019	DE_349_2019	Autumn	1	2403	109146	27530.4	561.611	105648	23.3966	312883
DE_501	2014	DE_501_2014	DE_349	2020	DE_349_2020	Autumn	1	2403	23778.9	24181.3	493.29	20024.8	34.2899	264593
DE_501	2014	DE_501_2014	DE_501	2015	DE_501_2015	Autumn	1	2403	6860.23	24833.2	506.59	101.857	0.156956	172315
DE_501	2014	DE_501_2014	DE_501	2016	DE_501_2016	Autumn	1	2403	21033.7	26893.9	548.626	15899.5	5686.1	197468
DE_501	2014	DE_501_2014	DE_562	2017	DE_562_2017	Autumn	1	2403	74369.1	37601.5	767.058	69138.7	2557.28	362753
DE_501	2014	DE_501_2014	DE_562	2018	DE_562_2018	Autumn	1	2403	104160	21426.5	437.094	102515	3189.34	238719
DE_501	2014	DE_501_2014	DE_562	2019	DE_562_2019	Autumn	1	2403	68973.5	26940.3	549.573	66354.6	1324.81	267645
DE_501	2014	DE_501_2014	DE_792	2016	DE_792_2016	Autumn	1	2403	12925	36254.9	739.588	3792.46	392.619	266690
DE_501	2014	DE_501_2014	DE_792	2017	DE_792_2017	Autumn	1	2403	128601	17946.1	366.095	131398	8454.84	223655
DE_501	2014	DE_501_2014	DE_792	2018	DE_792_2018	Autumn	1	2403	95061.8	16924.8	345.261	96234	5827.26	228346
DE_501	2015	DE_501_2015	DE_1789	2021	DE_1789_2021	Spring	1	226	157323	143825	9567.13	133093	659.199	370676
DE_501	2015	DE_501_2015	DE_1789	2022	DE_1789_2022	Spring	1	226	251513	33482.6	2227.23	253735	205226	306384
DE_501	2015	DE_501_2015	DE_349	2017	DE_349_2017	Spring	1	226	88438.7	38849	2584.2	101549	3369.82	153235
DE_501	2015	DE_501_2015	DE_349	2018	DE_349_2018	Spring	1	226	100803	32121.6	2136.7	92299.1	24825.1	156771
DE_501	2015	DE_501_2015	DE_349	2019	DE_349_2019	Spring	1	226	126117	30757.4	2045.95	136712	2415.36	144936
DE_501	2015	DE_501_2015	DE_349	2020	DE_349_2020	Spring	1	226	66479	35047.2	2331.3	67583	2412.21	122195
DE_501	2015	DE_501_2015	DE_349	2021	DE_349_2021	Spring	1	226	263075	106624	7092.53	202362	137476	445964
DE_501	2015	DE_501_2015	DE_501	2016	DE_501_2016	Spring	1	226	75094.2	67712.2	4504.15	37499.1	2925.63	239431
DE_501	2015	DE_501_2015	DE_501	2017	DE_501_2017	Spring	1	226	46063.6	34675.6	2306.59	34624.7	1589.44	165137
DE_501	2015	DE_501_2015	DE_562	2018	DE_562_2018	Spring	1	226	92706.6	31516.9	2096.47	89037.5	5047.83	179443
DE_501	2015	DE_501_2015	DE_562	2019	DE_562_2019	Spring	1	226	62477.8	41264.8	2744.9	50738.2	988.334	180081
DE_501	2015	DE_501_2015	DE_562	2020	DE_562_2020	Spring	1	226	32320.3	20566.1	1368.03	23800.3	3080.09	87979.9
DE_520	2021	DE_520_2021	DE_520	2022	DE_520_2022	Autumn	12	1595	401316	92261.5	2310.15	427402	1516.81	434170
DE_520	2021	DE_520_2021	DE_520	2022	DE_520_2022	Spring	12	1772	146906	48465.9	1151.34	116850	97041.9	380187
DE_520	2021	DE_520_2021	DE_U14	2016	DE_U14_2016	Autumn	12	1595	251839	56501	1414.74	266625	644.589	333408
DE_520	2021	DE_520_2021	DE_U14	2016	DE_U14_2016	Spring	12	1772	133647	41966	996.933	134092	11170.8	296902
DE_520	2021	DE_520_2021	DE_U14	2017	DE_U14_2017	Autumn	12	1595	279782	66771.8	1671.91	304743	3018.95	328545
DE_520	2021	DE_520_2021	DE_U14	2017	DE_U14_2017	Spring	12	1772	44867.8	42263.4	1004	25331	735.632	179215
DE_520	2021	DE_520_2021	DE_U14	2018	DE_U14_2018	Autumn	12	1595	218580	50911.2	1274.77	235671	1860.72	250755
DE_520	2021	DE_520_2021	DE_U14	2018	DE_U14_2018	Spring	12	1772	49624.2	27966.7	664.369	37265.9	5680.72	114977
DE_520	2021	DE_520_2021	DE_U14	2019	DE_U14_2019	Autumn	12	1595	244601	60861.8	1523.93	249118	5095.58	376095
DE_520	2021	DE_520_2021	DE_U14	2019	DE_U14_2019	Spring	12	1772	62130.1	31605.6	750.814	48249.2	3916.76	119274
DE_562	2017	DE_562_2017	DE_1789	2020	DE_1789_2020	Autumn	1	101	161160	95937	9546.09	148122	3333.89	341116
DE_562	2017	DE_562_2017	DE_1789	2021	DE_1789_2021	Autumn	1	101	109629	53079.7	5281.63	116069	11553.9	195228
DE_562	2017	DE_562_2017	DE_1789	2022	DE_1789_2022	Autumn	1	101	116739	40850.6	4064.79	117712	6984.32	223653
DE_562	2017	DE_562_2017	DE_341	2018	DE_341_2018	Autumn	1	101	74306	69203.6	6886.02	48998.3	2541.34	219905
DE_562	2017	DE_562_2017	DE_341	2019	DE_341_2019	Autumn	1	101	32522.9	18464.1	1837.24	27069.7	1791.01	92362.4
DE_562	2017	DE_562_2017	DE_349	2016	DE_349_2016	Autumn	1	101	190528	110347	10980	201242	4336.53	360824
DE_562	2017	DE_562_2017	DE_349	2017	DE_349_2017	Autumn	1	101	179446	103435	10292.1	138245	53549.3	379717
DE_562	2017	DE_562_2017	DE_349	2018	DE_349_2018	Autumn	1	101	276646	85391.2	8496.74	320082	79455.1	381898
DE_562	2017	DE_562_2017	DE_349	2019	DE_349_2019	Autumn	1	101	266125	96949.8	9646.87	319476	82304.7	394220
DE_562	2017	DE_562_2017	DE_349	2020	DE_349_2020	Autumn	1	101	186358	112460	11190.1	148146	35512.9	388680
DE_562	2017	DE_562_2017	DE_501	2014	DE_501_2014	Autumn	1	101	84341.1	75901.7	7552.5	50216.9	2557.28	295877
DE_562	2017	DE_562_2017	DE_501	2015	DE_501_2015	Autumn	1	101	116523	64587.7	6426.71	147677	5715.96	199279
DE_562	2017	DE_562_2017	DE_501	2016	DE_501_2016	Autumn	1	101	122050	54979.4	5470.65	152314	2704.35	172429
DE_562	2017	DE_562_2017	DE_562	2018	DE_562_2018	Autumn	1	101	40154.3	35384	3520.84	29892.9	1144.32	126742
DE_562	2017	DE_562_2017	DE_562	2019	DE_562_2019	Autumn	1	101	39840.1	35787.6	3561	20666.6	480.647	121425
DE_562	2017	DE_562_2017	DE_792	2016	DE_792_2016	Autumn	1	101	115328	50451.5	5020.12	107305	9506.79	224868
DE_562	2017	DE_562_2017	DE_792	2017	DE_792_2017	Autumn	1	101	103973	89454.7	8901.08	73617.4	6560.37	293332
DE_562	2017	DE_562_2017	DE_792	2018	DE_792_2018	Autumn	1	101	168622	74657.5	7428.7	169892	40023.2	303318
DE_562	2018	DE_562_2018	DE_1789	2021	DE_1789_2021	Spring	1	147	158340	111710	9213.67	72800.3	2793.23	311221
DE_562	2018	DE_562_2018	DE_1789	2022	DE_1789_2022	Spring	1	147	183744	52471.8	4327.8	159598	62242.8	284916
DE_562	2018	DE_562_2018	DE_349	2017	DE_349_2017	Spring	1	147	36519.5	46926.1	3870.4	19802.7	842.524	235180
DE_562	2018	DE_562_2018	DE_349	2018	DE_349_2018	Spring	1	147	21665	13101.8	1080.62	16666.5	1916.33	64818.2
DE_562	2018	DE_562_2018	DE_349	2019	DE_349_2019	Spring	1	147	52078.6	24525.7	2022.85	62411.9	634.426	75246.2
DE_562	2018	DE_562_2018	DE_349	2020	DE_349_2020	Spring	1	147	62586.3	58907.6	4858.62	36406	3946.81	264587
DE_562	2018	DE_562_2018	DE_349	2021	DE_349_2021	Spring	1	147	212626	122583	10110.5	134151	33276	400068
DE_562	2018	DE_562_2018	DE_501	2015	DE_501_2015	Spring	1	147	67962	36691.6	3026.27	59635.2	5047.83	178357
DE_562	2018	DE_562_2018	DE_501	2016	DE_501_2016	Spring	1	147	102704	86531.8	7137.02	77274.9	6558.66	325909
DE_562	2018	DE_562_2018	DE_501	2017	DE_501_2017	Spring	1	147	76900.4	62970.1	5193.69	60297.8	12368.8	287715
DE_562	2018	DE_562_2018	DE_562	2019	DE_562_2019	Spring	1	147	102986	46313.4	3819.87	72820.3	9750.44	203365
DE_562	2018	DE_562_2018	DE_562	2020	DE_562_2020	Spring	1	147	81761.1	57783.1	4765.87	70746	1208.32	237399
DE_640	2019	DE_640_2019	DE_2497	2021	DE_2497_2021	Autumn	11	6048	101748	79477.1	1021.96	107376	13.9715	408179
DE_640	2019	DE_640_2019	DE_2497	2021	DE_2497_2021	Spring	10	5136	404430	255791	3569.21	237049	899.038	805916
DE_640	2019	DE_640_2019	DE_2497	2022	DE_2497_2022	Autumn	11	6048	217569	175404	2255.46	162825	601.635	588771
DE_640	2019	DE_640_2019	DE_2497	2022	DE_2497_2022	Spring	10	5136	430377	241563	3370.68	388373	1953.69	784032
DE_640	2019	DE_640_2019	DE_640	2020	DE_640_2020	Autumn	11	6048	109574	69358.3	891.851	106345	339.519	296843
DE_640	2019	DE_640_2019	DE_640	2020	DE_640_2020	Spring	10	5136	337528	131467	1834.44	316521	394.645	558844
DE_640	2019	DE_640_2019	DE_766	2019	DE_766_2019	Autumn	11	6048	217881	185558	2386.01	185123	257.2	529862
DE_640	2019	DE_640_2019	DE_766	2019	DE_766_2019	Spring	10	5136	197640	194093	2708.31	71609.8	306.682	569374
DE_640	2019	DE_640_2019	DE_766	2020	DE_766_2020	Autumn	11	6048	265617	220414	2834.21	148321	295.941	776887
DE_640	2019	DE_640_2019	DE_766	2020	DE_766_2020	Spring	10	5136	201264	208060	2903.19	63313.6	251.149	574266
DE_640	2019	DE_640_2019	DE_766	2021	DE_766_2021	Autumn	11	6048	239884	190124	2444.73	167781	722.141	784281
DE_640	2019	DE_640_2019	DE_766	2021	DE_766_2021	Spring	10	5136	237958	134632	1878.6	190857	2247.88	467061
DE_640	2019	DE_640_2019	DE_766	2022	DE_766_2022	Autumn	11	6048	290350	133015	1710.38	276119	18676.7	655963
DE_640	2019	DE_640_2019	DE_766	2022	DE_766_2022	Spring	10	5136	233208	177117	2471.43	111233	476.65	566899
DE_766	2019	DE_766_2019	DE_2497	2021	DE_2497_2021	Autumn	11	8111	103485	121067	1344.28	42642	345.885	382316
DE_766	2019	DE_766_2019	DE_2497	2021	DE_2497_2021	Spring	10	6346	329799	191576	2404.87	252608	2297.78	595079
DE_766	2019	DE_766_2019	DE_2497	2022	DE_2497_2022	Autumn	11	8111	63439.4	56265.3	624.745	37615.1	466.33	373670
DE_766	2019	DE_766_2019	DE_2497	2022	DE_2497_2022	Spring	10	6346	368662	178784	2244.29	339845	138.627	602589
DE_766	2019	DE_766_2019	DE_640	2019	DE_640_2019	Autumn	11	8111	194042	165545	1838.14	79623.2	257.2	470546
DE_766	2019	DE_766_2019	DE_640	2019	DE_640_2019	Spring	10	6346	112293	69411.6	871.329	122462	306.682	288887
DE_766	2019	DE_766_2019	DE_640	2020	DE_640_2020	Autumn	11	8111	152393	90372	1003.45	123187	6047.85	325811
DE_766	2019	DE_766_2019	DE_640	2020	DE_640_2020	Spring	10	6346	369666	205354	2577.82	330530	6118.28	643283
DE_766	2019	DE_766_2019	DE_766	2020	DE_766_2020	Autumn	11	8111	127350	105604	1172.58	89076.7	826.696	466732
DE_766	2019	DE_766_2019	DE_766	2020	DE_766_2020	Spring	10	6346	93954.3	70618.8	886.483	47971.4	136.422	258050
DE_766	2019	DE_766_2019	DE_766	2021	DE_766_2021	Autumn	11	8111	180811	68599.7	761.701	183686	373.252	303507
DE_766	2019	DE_766_2019	DE_766	2021	DE_766_2021	Spring	10	6346	171743	89266.8	1120.57	164178	3973.66	305151
DE_766	2019	DE_766_2019	DE_766	2022	DE_766_2022	Autumn	11	8111	143119	55149.7	612.359	152919	602.184	290024
DE_766	2019	DE_766_2019	DE_766	2022	DE_766_2022	Spring	10	6346	108314	76712.6	962.979	73080.5	115.494	229984
DE_792	2016	DE_792_2016	DE_1789	2020	DE_1789_2020	Autumn	1	432	127294	45722.3	2199.81	152547	1477.83	203738
DE_792	2016	DE_792_2016	DE_1789	2021	DE_1789_2021	Autumn	1	432	75607.8	35070.4	1687.33	84064.2	3380.23	144381
DE_792	2016	DE_792_2016	DE_1789	2022	DE_1789_2022	Autumn	1	432	213244	67567	3250.82	244156	533.769	278800
DE_792	2016	DE_792_2016	DE_341	2018	DE_341_2018	Autumn	1	432	83347.2	29401.5	1414.58	93311.7	11741.1	245660
DE_792	2016	DE_792_2016	DE_341	2019	DE_341_2019	Autumn	1	432	116983	37290.5	1794.14	135564	7685.75	184214
DE_792	2016	DE_792_2016	DE_349	2016	DE_349_2016	Autumn	1	432	84078	54844.9	2638.73	84971.1	1645.46	294390
DE_792	2016	DE_792_2016	DE_349	2017	DE_349_2017	Autumn	1	432	64053.4	72982.6	3511.38	42747.6	4561.42	351617
DE_792	2016	DE_792_2016	DE_349	2018	DE_349_2018	Autumn	1	432	98792.4	71475.6	3438.87	66473.3	23889.4	363698
DE_792	2016	DE_792_2016	DE_349	2019	DE_349_2019	Autumn	1	432	68841.2	80199.4	3858.6	26437.4	5052.82	344992
DE_792	2016	DE_792_2016	DE_349	2020	DE_349_2020	Autumn	1	432	76671.1	67135.6	3230.06	60869.2	1140.74	340477
DE_792	2016	DE_792_2016	DE_501	2014	DE_501_2014	Autumn	1	432	57454.1	70973.3	3414.71	40924.8	392.619	338775
DE_792	2016	DE_792_2016	DE_501	2015	DE_501_2015	Autumn	1	432	57324.8	64008.7	3079.62	34953.3	1453.12	329781
DE_792	2016	DE_792_2016	DE_501	2016	DE_501_2016	Autumn	1	432	104720	57346.1	2759.07	109949	542.716	318982
DE_792	2016	DE_792_2016	DE_562	2017	DE_562_2017	Autumn	1	432	100896	58290.7	2804.51	98087.6	9506.79	330003
DE_792	2016	DE_792_2016	DE_562	2018	DE_562_2018	Autumn	1	432	124366	51245.7	2465.56	127884	7205.18	318273
DE_792	2016	DE_792_2016	DE_562	2019	DE_562_2019	Autumn	1	432	92469.4	66726.6	3210.39	85742.1	68.6345	354577
DE_792	2016	DE_792_2016	DE_792	2017	DE_792_2017	Autumn	1	432	121873	45890.1	2207.89	143908	1512.25	180096
DE_792	2016	DE_792_2016	DE_792	2018	DE_792_2018	Autumn	1	432	153647	56370.5	2712.13	186296	12081.5	228902
DE_U06	2015	DE_U06_2015	DE_U06	2016	DE_U06_2016	Autumn	10	3246	7860.64	13199.1	231.67	28.9773	0	142833
DE_U06	2015	DE_U06_2015	DE_U06	2016	DE_U06_2016	Spring	11	226	82255.2	47561.8	3163.76	55769.4	2034.99	193193
DE_U06	2015	DE_U06_2015	DE_U21	2017	DE_U21_2017	Autumn	10	3246	226846	80592.1	1414.55	293391	63839	337041
DE_U06	2015	DE_U06_2015	DE_U21	2017	DE_U21_2017	Spring	11	226	199271	64182	4269.32	228259	45433.6	275054
DE_U06	2015	DE_U06_2015	DE_U21	2018	DE_U21_2018	Autumn	10	3246	139724	72550.2	1273.4	201501	4094.2	250122
DE_U06	2015	DE_U06_2015	DE_U21	2018	DE_U21_2018	Spring	11	226	291727	98700.9	6565.49	218226	130981	446801
DE_U06	2015	DE_U06_2015	DE_U21	2019	DE_U21_2019	Autumn	10	3246	227655	88412.7	1551.82	294492	98125.3	505052
DE_U06	2015	DE_U06_2015	DE_U21	2019	DE_U21_2019	Spring	11	226	171081	94954.6	6316.29	145911	5256.46	284147
DE_U06	2015	DE_U06_2015	DE_U21	2020	DE_U21_2020	Autumn	10	3246	236091	143101	2511.71	350039	11776.5	390512
DE_U06	2015	DE_U06_2015	DE_U21	2020	DE_U21_2020	Spring	11	226	206975	68877.7	4581.67	220361	19419.8	285370
DE_U06	2015	DE_U06_2015	DE_U21	2021	DE_U21_2021	Autumn	10	3246	180624	92252.4	1619.21	255195	9266.26	310337
DE_U06	2015	DE_U06_2015	DE_U21	2021	DE_U21_2021	Spring	11	226	189218	61030	4059.65	188532	53191.8	317311
DE_U06	2015	DE_U06_2015	DE_U21	2022	DE_U21_2022	Autumn	10	3246	267979	136520	2396.2	376081	4323.94	412847
DE_U06	2015	DE_U06_2015	DE_U21	2022	DE_U21_2022	Spring	11	226	169111	63669.7	4235.24	163147	51535.2	244584
DE_U14	2016	DE_U14_2016	DE_520	2021	DE_520_2021	Autumn	12	734	96138.2	110023	4061.04	31051.9	644.589	353154
DE_U14	2016	DE_U14_2016	DE_520	2021	DE_520_2021	Spring	12	125	132488	118487	10597.8	72486.2	11170.8	304714
DE_U14	2016	DE_U14_2016	DE_520	2022	DE_520_2022	Autumn	12	734	32258	43294.8	1598.04	13294.1	703.793	188284
DE_U14	2016	DE_U14_2016	DE_520	2022	DE_520_2022	Spring	12	125	118335	61149.5	5469.38	119095	8308.21	352991
DE_U14	2016	DE_U14_2016	DE_U14	2017	DE_U14_2017	Autumn	12	734	24127.9	36872.1	1360.98	6163.75	2547.17	136582
DE_U14	2016	DE_U14_2016	DE_U14	2017	DE_U14_2017	Spring	12	125	97693.2	93775.6	8387.54	43504.8	5484.73	246859
DE_U14	2016	DE_U14_2016	DE_U14	2018	DE_U14_2018	Autumn	12	734	37005.1	69170.7	2553.14	5110.98	1587.31	240515
DE_U14	2016	DE_U14_2016	DE_U14	2018	DE_U14_2018	Spring	12	125	120602	105844	9466.97	44749	2041.45	276502
DE_U14	2016	DE_U14_2016	DE_U14	2019	DE_U14_2019	Autumn	12	734	31024.6	20860.9	769.991	29227.1	1896.37	116327
DE_U14	2016	DE_U14_2016	DE_U14	2019	DE_U14_2019	Spring	12	125	113196	93293.1	8344.39	46281	5263.97	274619
DE_U21	2017	DE_U21_2017	DE_U06	2015	DE_U06_2015	Autumn	10	912	256922	96704.8	3202.22	336022	63839	342170
DE_U21	2017	DE_U21_2017	DE_U06	2015	DE_U06_2015	Spring	11	712	251945	76940.5	2883.47	308000	45433.6	322760
DE_U21	2017	DE_U21_2017	DE_U06	2016	DE_U06_2016	Autumn	10	912	268975	94246.8	3120.82	345047	101371	351067
DE_U21	2017	DE_U21_2017	DE_U06	2016	DE_U06_2016	Spring	11	712	324358	70807.1	2653.61	377621	161673	388170
DE_U21	2017	DE_U21_2017	DE_U21	2018	DE_U21_2018	Autumn	10	912	324294	132454	4385.98	429646	61862.7	434965
DE_U21	2017	DE_U21_2017	DE_U21	2018	DE_U21_2018	Spring	11	712	81643.1	96519.5	3617.22	15854.8	1736.22	309117
DE_U21	2017	DE_U21_2017	DE_U21	2019	DE_U21_2019	Autumn	10	912	141021	82673.4	2737.59	134392	1360.66	390014
DE_U21	2017	DE_U21_2017	DE_U21	2019	DE_U21_2019	Spring	11	712	19821.1	31473.3	1179.51	5936.39	1052.61	182499
DE_U21	2017	DE_U21_2017	DE_U21	2020	DE_U21_2020	Autumn	10	912	172130	96285.3	3188.32	251081	3470.92	257138
DE_U21	2017	DE_U21_2017	DE_U21	2020	DE_U21_2020	Spring	11	712	67222.7	30837.9	1155.7	80120.3	2269.91	160244
DE_U21	2017	DE_U21_2017	DE_U21	2021	DE_U21_2021	Autumn	10	912	182234	91379.9	3025.89	257235	2803.29	261187
DE_U21	2017	DE_U21_2017	DE_U21	2021	DE_U21_2021	Spring	11	712	69153.1	71175.8	2667.43	16259.2	1109.39	205970
DE_U21	2017	DE_U21_2017	DE_U21	2022	DE_U21_2022	Autumn	10	912	290082	144600	4788.2	401258	3999.66	415313
DE_U21	2017	DE_U21_2017	DE_U21	2022	DE_U21_2022	Spring	11	712	71060.6	19298.4	723.238	79285.2	1735.83	107650
ES_033	2021	ES_033_2021	ES_033	2022	ES_033_2022	Autumn	7	1087	80382.5	31723.6	962.204	81275.6	411.53	123540
ES_033	2021	ES_033_2021	ES_035	2021	ES_035_2021	Autumn	7	1087	99172.6	49104	1489.37	116998	185.408	161012
ES_033	2021	ES_033_2021	ES_035	2022	ES_035_2022	Autumn	7	1087	72487.4	31867.1	966.558	82831	100.756	124217
ES_035	2021	ES_035_2021	ES_033	2021	ES_033_2021	Autumn	7	1886	79375.3	55309	1273.58	69189	185.408	199799
ES_035	2021	ES_035_2021	ES_033	2022	ES_033_2022	Autumn	7	1886	65172.7	52177.2	1201.46	37581.8	319.075	202051
ES_035	2021	ES_035_2021	ES_035	2022	ES_035_2022	Autumn	7	1886	47425.7	15579.9	358.75	47224.7	345.96	86566.4
FI_071	2021	FI_071_2021	FI_071	2022	FI_071_2022	Autumn	8	575	118583	81536.9	3400.32	59670.3	17167.1	279271
FI_071	2021	FI_071_2021	FI_200	2020	FI_200_2020	Autumn	8	575	85838	54407.4	2268.95	59679.5	524.596	216728
FI_071	2021	FI_071_2021	FI_200	2021	FI_200_2021	Autumn	8	575	70852.2	44127.4	1840.24	42853.7	1651.63	179167
FI_192	2020	FI_192_2020	FI_192	2021	FI_192_2021	Autumn	9	1689	72828	34138.9	830.682	96449.1	832.213	132855
FI_192	2020	FI_192_2020	FI_192	2022	FI_192_2022	Autumn	9	1689	85034.6	22279.2	542.106	92553.3	1655.25	130561
FI_192	2020	FI_192_2020	FI_202	2020	FI_202_2020	Autumn	9	1689	78064.7	54110.4	1316.64	64552.6	38100.7	367744
FI_192	2020	FI_192_2020	FI_202	2021	FI_202_2021	Autumn	9	1689	41276.6	89234.8	2171.3	6995.58	329.317	424870
FI_192	2021	FI_192_2021	DE_003	2019	DE_003_2019	Spring	9	726	73023.8	36049.9	1337.94	63558.9	288.018	205007
FI_192	2021	FI_192_2021	DE_003	2020	DE_003_2020	Spring	9	726	61423.7	36245.5	1345.2	53583.1	300.675	168658
FI_192	2021	FI_192_2021	FI_192	2022	FI_192_2022	Spring	9	726	15278	16104.8	597.706	9710.36	125.913	72641.6
FI_200	2020	FI_200_2020	FI_071	2021	FI_071_2021	Autumn	8	1821	125473	75355.1	1765.87	71029.8	524.596	222249
FI_200	2020	FI_200_2020	FI_071	2022	FI_071_2022	Autumn	8	1821	23077	48776.9	1143.03	837.242	11.5512	184438
FI_200	2020	FI_200_2020	FI_200	2021	FI_200_2021	Autumn	8	1821	30231.6	35017.9	820.606	4483.52	144.707	89611.9
FI_202	2020	FI_202_2020	FI_192	2020	FI_192_2020	Autumn	9	2218	78916.1	32936.1	699.345	68678.4	38100.7	230951
FI_202	2020	FI_202_2020	FI_192	2021	FI_192_2021	Autumn	9	2218	37425.4	42736.6	907.443	25125.2	1588.38	269403
FI_202	2020	FI_202_2020	FI_192	2022	FI_192_2022	Autumn	9	2218	127336	32204.2	683.804	133690	25312	171436
FI_202	2020	FI_202_2020	FI_202	2021	FI_202_2021	Autumn	9	2218	59543.4	13800.5	293.032	51587.2	1254.93	100576
FR_000	2021	FR_000_2021	FR_000	2022	FR_000_2022	Autumn	6	328	40838.7	30838.3	1702.76	33439.6	657.708	112988
FR_000	2021	FR_000_2021	FR_002	2021	FR_002_2021	Autumn	6	328	41724.2	40142.6	2216.5	30495.5	2161.42	241546
FR_000	2021	FR_000_2021	FR_002	2022	FR_002_2022	Autumn	6	328	57762.1	69511.8	3838.15	41581.3	38.7758	326555
FR_002	2021	FR_002_2021	FR_000	2021	FR_000_2021	Autumn	6	222	19290.6	14696.9	986.394	14066.8	2161.42	69127.1
FR_002	2021	FR_002_2021	FR_000	2022	FR_000_2022	Autumn	6	222	55590.5	19462.7	1306.25	44700.4	30547.7	121203
FR_002	2021	FR_002_2021	FR_002	2022	FR_002_2022	Autumn	6	222	34627.7	32125.6	2156.13	11879.4	5020.87	128407
FR_047	2021	FR_047_2021	FR_047	2022	FR_047_2022	Autumn	5	181	36775.9	29109.9	2163.72	30471.8	825.031	97909.1
FR_047	2021	FR_047_2021	FR_195	2020	FR_195_2020	Autumn	5	181	78388.9	46287	3440.48	63421.9	2236.4	189292
FR_047	2021	FR_047_2021	FR_195	2021	FR_195_2021	Autumn	5	181	55551.8	63901.5	4749.76	28067	1268.66	244487
FR_047	2021	FR_047_2021	FR_204	2020	FR_204_2020	Autumn	5	181	49771.2	30860.5	2293.84	49289	500.701	105414
FR_047	2021	FR_047_2021	FR_204	2021	FR_204_2021	Autumn	5	181	35936.5	23789.2	1768.24	27855.9	1512.25	80979.6
FR_186	2020	FR_186_2020	FR_186	2021	FR_186_2021	Spring	3	669	345603	139439	5391.04	418772	38495.3	496063
FR_186	2020	FR_186_2020	FR_189	2020	FR_189_2020	Spring	3	669	46674.3	67373.3	2604.8	9417.12	133.247	293316
FR_186	2020	FR_186_2020	FR_189	2021	FR_189_2021	Spring	3	669	121187	67950.3	2627.11	149439	2971.49	328020
FR_186	2020	FR_186_2020	FR_M24	2016	FR_M24_2016	Spring	3	669	76184.4	45226	1748.54	55654.1	6980.35	196345
FR_186	2020	FR_186_2020	FR_M24	2017	FR_M24_2017	Spring	3	669	439395	146805	5675.81	479808	43228.8	692556
FR_189	2020	FR_189_2020	FR_186	2020	FR_186_2020	Spring	3	607	47938.7	72853	2957.01	9951.64	133.247	257910
FR_189	2020	FR_189_2020	FR_186	2021	FR_186_2021	Spring	3	607	403609	108673	4410.89	424290	47348.7	512527
FR_189	2020	FR_189_2020	FR_189	2021	FR_189_2021	Autumn	18	631	56812.7	38185	1520.12	34006.6	34.7391	177748
FR_189	2020	FR_189_2020	FR_189	2021	FR_189_2021	Spring	3	607	103494	56436.4	2290.68	127137	2657.49	206467
FR_189	2020	FR_189_2020	FR_M24	2016	FR_M24_2016	Autumn	18	631	70025.4	42530.4	1693.11	70995.6	636.761	175209
FR_189	2020	FR_189_2020	FR_M24	2016	FR_M24_2016	Spring	3	607	85583	58552.1	2376.56	61167	3000.85	242886
FR_189	2020	FR_189_2020	FR_M24	2017	FR_M24_2017	Autumn	18	631	33527.4	25613.5	1019.66	17901.4	1615.61	121811
FR_189	2020	FR_189_2020	FR_M24	2017	FR_M24_2017	Spring	3	607	482048	120925	4908.18	482598	52033.2	747697
FR_195	2020	FR_195_2020	FR_047	2021	FR_047_2021	Autumn	5	333	164334	103896	5693.45	171735	2236.4	283707
FR_195	2020	FR_195_2020	FR_047	2022	FR_047_2022	Autumn	5	333	169856	107932	5914.63	200474	2287.18	281604
FR_195	2020	FR_195_2020	FR_195	2021	FR_195_2021	Autumn	5	333	154029	106565	5839.73	154814	939.593	278248
FR_195	2020	FR_195_2020	FR_204	2020	FR_204_2020	Autumn	5	333	153663	101243	5548.07	181280	7918.74	260283
FR_195	2020	FR_195_2020	FR_204	2021	FR_204_2021	Autumn	5	333	185553	111997	6137.38	221634	10073.1	305226
FR_204	2020	FR_204_2020	FR_047	2021	FR_047_2021	Autumn	5	210	53506.2	22626.9	1561.4	47150.5	500.701	105513
FR_204	2020	FR_204_2020	FR_047	2022	FR_047_2022	Autumn	5	210	36576.3	21243.9	1465.97	34766.3	489.784	80560
FR_204	2020	FR_204_2020	FR_195	2020	FR_195_2020	Autumn	5	210	53710.7	59608.2	4113.36	16774.2	7918.74	189297
FR_204	2020	FR_204_2020	FR_195	2021	FR_195_2021	Autumn	5	210	65426.4	49079.6	3386.81	59649	1655.17	250767
FR_204	2020	FR_204_2020	FR_204	2021	FR_204_2021	Autumn	5	210	43216.4	21003.1	1449.35	53450.7	318.262	84855.8
FR_838	2021	FR_838_2021	FR_838	2022	FR_838_2022	Autumn	19	12279	20779.4	37797.7	341.102	35.2394	0	312426
FR_838	2021	FR_838_2021	FR_838	2022	FR_838_2022	Spring	4	4558	59426.9	28802.8	426.626	71266.3	167.779	158933
FR_838	2021	FR_838_2021	FR_M29	2016	FR_M29_2016	Autumn	19	12279	60416.8	88107.7	795.119	10935.8	60.0147	362720
FR_838	2021	FR_838_2021	FR_M29	2016	FR_M29_2016	Spring	4	4558	105251	84260.1	1248.06	87284.2	4465.51	470773
FR_838	2021	FR_838_2021	FR_M29	2017	FR_M29_2017	Autumn	19	12279	64303.4	25588.3	230.919	76213.3	70.7642	335255
FR_838	2021	FR_838_2021	FR_M29	2017	FR_M29_2017	Spring	4	4558	142156	153726	2276.99	98492.6	15938	1.1676e+06
FR_M21	2016	FR_M21_2016	FR_M21	2017	FR_M21_2017	Spring	13	309	72269.9	73460.4	4179.02	20067	9637.36	340581
FR_M21	2016	FR_M21_2016	FR_U07	2016	FR_U07_2016	Spring	13	309	46428.9	58861.7	3348.52	26738.9	4156.56	285667
FR_M21	2016	FR_M21_2016	FR_U07	2017	FR_U07_2017	Spring	13	309	68512.1	33263.7	1892.31	70956.6	3284.26	203766
FR_M24	2016	FR_M24_2016	FR_186	2020	FR_186_2020	Spring	3	152	113207	54813	4445.92	108949	6980.35	191322
FR_M24	2016	FR_M24_2016	FR_186	2021	FR_186_2021	Spring	3	152	284642	50544.2	4099.68	301791	131952	391989
FR_M24	2016	FR_M24_2016	FR_189	2020	FR_189_2020	Autumn	18	76	62442.5	43071.5	4940.64	66314.1	636.761	138646
FR_M24	2016	FR_M24_2016	FR_189	2020	FR_189_2020	Spring	3	152	122627	68212	5532.73	116506	3000.85	215607
FR_M24	2016	FR_M24_2016	FR_189	2021	FR_189_2021	Autumn	18	76	84098.9	61874.4	7097.48	67091.2	1063.45	216625
FR_M24	2016	FR_M24_2016	FR_189	2021	FR_189_2021	Spring	3	152	222158	59870.8	4856.17	247320	5175.78	271495
FR_M24	2016	FR_M24_2016	FR_M24	2017	FR_M24_2017	Autumn	18	76	66953.2	45957.4	5271.68	59135.2	5114.79	175515
FR_M24	2016	FR_M24_2016	FR_M24	2017	FR_M24_2017	Spring	3	152	380533	139655	11327.5	451133	135240	607807
FR_M25	2016	FR_M25_2016	FR_M25	2017	FR_M25_2017	Autumn	3	71	116796	74155.8	8800.68	126728	6930.43	214981
FR_M25	2016	FR_M25_2016	FR_M25	2017	FR_M25_2017	Spring	5	42	79861.6	36997.6	5708.86	73570.4	14694	149303
FR_M25	2016	FR_M25_2016	PO_BD9	2018	PO_BD9_2018	Autumn	3	71	216742	121562	14426.8	253644	1653.82	422479
FR_M25	2016	FR_M25_2016	PO_BD9	2019	PO_BD9_2019	Autumn	3	71	271924	63689.7	7558.58	274264	138591	450134
FR_M25	2016	FR_M25_2016	PO_BD9	2019	PO_BD9_2019	Spring	5	42	200897	90761	14004.7	190667	42226.2	418976
FR_M25	2016	FR_M25_2016	PO_BD9	2020	PO_BD9_2020	Autumn	3	71	264849	85342.2	10128.3	269621	110261	452437
FR_M25	2016	FR_M25_2016	PO_BD9	2020	PO_BD9_2020	Spring	5	42	251256	75356.8	11627.8	263627	104917	429274
FR_M25	2016	FR_M25_2016	PO_BD9	2021	PO_BD9_2021	Autumn	3	71	317811	77088.2	9148.69	327913	168027	460523
FR_M25	2016	FR_M25_2016	PO_BD9	2022	PO_BD9_2022	Autumn	3	71	251306	65324.6	7752.6	243587	138986	448977
FR_M25	2016	FR_M25_2016	PO_D69	2019	PO_D69_2019	Autumn	3	71	273770	45751.5	5429.7	259623	214544	415029
FR_M25	2016	FR_M25_2016	PO_D69	2020	PO_D69_2020	Autumn	3	71	230475	49589.7	5885.21	224587	146995	399122
FR_M25	2016	FR_M25_2016	PO_D69	2021	PO_D69_2021	Autumn	3	71	206913	66677	7913.11	209287	122470	384693
FR_M25	2016	FR_M25_2016	PO_D69	2022	PO_D69_2022	Autumn	3	71	230492	63841	7576.54	215121	148309	387426
FR_M29	2016	FR_M29_2016	FR_838	2021	FR_838_2021	Autumn	19	702	15000	39329.3	1484.39	3036.64	60.0147	292882
FR_M29	2016	FR_M29_2016	FR_838	2021	FR_838_2021	Spring	4	531	90213.1	77700.7	3371.92	113721	4465.51	286984
FR_M29	2016	FR_M29_2016	FR_838	2022	FR_838_2022	Autumn	19	702	48401.4	30578.4	1154.11	47476.2	2062.42	271582
FR_M29	2016	FR_M29_2016	FR_838	2022	FR_838_2022	Spring	4	531	143434	90928.9	3945.98	181086	2382.73	354780
FR_M29	2016	FR_M29_2016	FR_M29	2017	FR_M29_2017	Autumn	19	702	18736.1	48920.1	1846.37	443.612	1.12248	261204
FR_M29	2016	FR_M29_2016	FR_M29	2017	FR_M29_2017	Spring	4	531	157347	133186	5779.79	151268	12281.9	1.115e+06
FR_U07	2016	FR_U07_2016	FR_M21	2016	FR_M21_2016	Spring	13	749	96418.5	106111	3877.23	28789.4	4156.56	385212
FR_U07	2016	FR_U07_2016	FR_M21	2017	FR_M21_2017	Spring	13	749	72025.9	102783	3755.61	8170.7	2558.8	354388
FR_U07	2016	FR_U07_2016	FR_U07	2017	FR_U07_2017	Spring	13	749	44331.4	45461.3	1661.12	8506.89	100.454	170394
NE_065	2021	NE_065_2021	DE_074	2020	DE_074_2020	Autumn	15	209	124372	31573.3	2183.97	112117	76203.7	179546
NE_065	2021	NE_065_2021	DE_074	2021	DE_074_2021	Autumn	15	209	77905.7	30686.2	2122.61	99130.4	10980.3	132531
NE_065	2021	NE_065_2021	DE_074	2022	DE_074_2022	Autumn	15	209	33038.6	13662.5	945.058	29732.3	15059.8	101759
NE_065	2021	NE_065_2021	DE_084	2020	DE_084_2020	Autumn	15	209	14064.1	7380.07	510.49	13513.1	1335.68	41596.5
NE_065	2021	NE_065_2021	DE_084	2021	DE_084_2021	Autumn	15	209	7582.83	10329.8	714.53	4613.74	178.789	45786
NE_065	2021	NE_065_2021	DE_084	2022	DE_084_2022	Autumn	15	209	16430.5	8667.18	599.522	15502.4	3834.55	48496.1
NE_065	2021	NE_065_2021	DE_427	2021	DE_427_2021	Autumn	15	209	98222.3	19778.9	1368.14	103992	56213.8	159458
NE_065	2021	NE_065_2021	DE_427	2022	DE_427_2022	Autumn	15	209	67329.6	24780.7	1714.12	80267.7	18944.8	132660
NE_065	2021	NE_065_2021	DE_465	2021	DE_465_2021	Autumn	15	209	81454.5	33401.6	2310.44	59549.3	39543.5	150503
NE_065	2021	NE_065_2021	DE_465	2022	DE_465_2022	Autumn	15	209	9754.86	7796.07	539.266	9614.76	1247.05	40124.6
NE_065	2021	NE_065_2021	DE_476	2021	DE_476_2021	Autumn	15	209	83161.1	31642.8	2188.78	96536.9	30363.6	182948
NE_065	2021	NE_065_2021	DE_476	2022	DE_476_2022	Autumn	15	209	13305.3	14428.4	998.031	10465.2	1718.35	90152.1
NE_065	2021	NE_065_2021	NE_065	2022	NE_065_2022	Autumn	15	209	7014.27	2976.36	205.879	7931.92	344.257	13435.9
PO_001	2017	PO_001_2017	PO_001	2018	PO_001_2018	Autumn	2	5095	338763	94120.4	1318.6	345435	9086	594556
PO_001	2017	PO_001_2017	PO_001	2019	PO_001_2019	Autumn	2	5095	47235.4	88717.7	1242.91	10394.4	1.11157	337246
PO_001	2017	PO_001_2017	PO_001	2020	PO_001_2020	Autumn	2	5095	570862	140013	1961.54	607624	14680.7	881540
PO_001	2017	PO_001_2017	PO_7B3	2018	PO_7B3_2018	Autumn	2	5095	85989.1	76125.5	1066.49	56773.9	1150.75	383729
PO_001	2017	PO_001_2017	PO_7B3	2019	PO_7B3_2019	Autumn	2	5095	82437.7	106793	1496.13	33935.4	902.96	420373
PO_020	2017	PO_020_2017	PO_020	2018	PO_020_2018	Autumn	4	455	37343	26367.9	1236.15	23098.9	2209.3	107045
PO_020	2017	PO_020_2017	PO_020	2019	PO_020_2019	Autumn	4	455	31966.2	13647.8	639.817	35999.5	480.574	70943.5
PO_020	2017	PO_020_2017	PO_59E	2018	PO_59E_2018	Autumn	4	455	115988	43256	2027.87	97091.8	35690	211524
PO_020	2017	PO_020_2017	PO_59E	2019	PO_59E_2019	Autumn	4	455	40922.1	46941.4	2200.64	5782.02	104.5	130951
PO_020	2017	PO_020_2017	PO_59E	2020	PO_59E_2020	Autumn	4	455	79758.4	36150	1694.74	99114.6	1756.1	136250
PO_020	2017	PO_020_2017	PO_59E	2021	PO_59E_2021	Autumn	4	455	121003	44890.2	2104.48	130150	2671.56	202549
PO_020	2018	PO_020_2018	PO_020	2019	PO_020_2019	Spring	7	5594	1951.14	7376.21	98.6216	62.6409	0.178058	66491.8
PO_020	2018	PO_020_2018	PO_59E	2019	PO_59E_2019	Spring	7	5594	110811	13868.6	185.427	113958	3215.35	137957
PO_020	2018	PO_020_2018	PO_59E	2020	PO_59E_2020	Spring	7	5594	16096.9	17879.7	239.055	11447	561.005	132908
PO_020	2018	PO_020_2018	PO_59E	2021	PO_59E_2021	Spring	7	5594	108314	16104.9	215.327	111637	2493.57	151383
PO_020	2018	PO_020_2018	PO_59E	2022	PO_59E_2022	Spring	7	5594	68228	37106.7	496.125	63866.8	1454.95	518850
PO_59E	2018	PO_59E_2018	PO_020	2017	PO_020_2017	Autumn	4	981	148639	44496.8	1420.67	171877	35690	227238
PO_59E	2018	PO_59E_2018	PO_020	2018	PO_020_2018	Autumn	4	981	168086	54270.4	1732.72	172370	29726.6	319597
PO_59E	2018	PO_59E_2018	PO_020	2019	PO_020_2019	Autumn	4	981	147939	49497.4	1580.33	174087	44453.2	253777
PO_59E	2018	PO_59E_2018	PO_59E	2019	PO_59E_2019	Autumn	4	981	94539.2	110276	3520.86	17100.1	344.255	339275
PO_59E	2018	PO_59E_2018	PO_59E	2020	PO_59E_2020	Autumn	4	981	69201.7	47257.6	1508.82	50377.8	508.805	196281
PO_59E	2018	PO_59E_2018	PO_59E	2021	PO_59E_2021	Autumn	4	981	58631.7	37580.2	1199.84	38376	11796.3	162138
PO_59E	2019	PO_59E_2019	PO_020	2018	PO_020_2018	Spring	7	156	58912.7	24423.6	1955.45	56406.1	3215.35	121323
PO_59E	2019	PO_59E_2019	PO_020	2019	PO_020_2019	Spring	7	156	71245.7	24834.6	1988.36	75179.1	17303.8	115825
PO_59E	2019	PO_59E_2019	PO_59E	2020	PO_59E_2020	Spring	7	156	73165.4	45759.4	3663.68	72532.6	2991.4	152736
PO_59E	2019	PO_59E_2019	PO_59E	2021	PO_59E_2021	Spring	7	156	51617.5	63891.2	5115.39	17167.8	1580.62	175374
PO_59E	2019	PO_59E_2019	PO_59E	2022	PO_59E_2022	Spring	7	156	186509	186127	14902.1	81980	2268.93	548983
PO_7B3	2018	PO_7B3_2018	PO_001	2017	PO_001_2017	Autumn	2	298	157314	114333	6623.12	145256	1150.75	368955
PO_7B3	2018	PO_7B3_2018	PO_001	2018	PO_001_2018	Autumn	2	298	238347	70422.9	4079.49	235239	81341.4	388720
PO_7B3	2018	PO_7B3_2018	PO_001	2019	PO_001_2019	Autumn	2	298	97250.3	54411.1	3151.95	104011	2786.44	212214
PO_7B3	2018	PO_7B3_2018	PO_001	2020	PO_001_2020	Autumn	2	298	386515	135276	7836.32	431330	87186.2	576317
PO_7B3	2018	PO_7B3_2018	PO_7B3	2019	PO_7B3_2019	Autumn	2	298	95598.3	78312.2	4536.5	72071.7	831.479	256254
PO_BD9	2018	PO_BD9_2018	FR_M25	2016	FR_M25_2016	Autumn	3	424	215072	117266	5694.95	256694	1653.82	337840
PO_BD9	2018	PO_BD9_2018	FR_M25	2017	FR_M25_2017	Autumn	3	424	68526.8	57584.8	2796.57	42995.8	751.651	154171
PO_BD9	2018	PO_BD9_2018	PO_BD9	2019	PO_BD9_2019	Autumn	3	424	68371.9	64329.6	3124.12	33505.2	1096.02	207501
PO_BD9	2018	PO_BD9_2018	PO_BD9	2020	PO_BD9_2020	Autumn	3	424	78772.1	37126.9	1803.04	85194.1	1838.83	161120
PO_BD9	2018	PO_BD9_2018	PO_BD9	2021	PO_BD9_2021	Autumn	3	424	88964.2	77789.9	3777.81	83337.8	747.064	221235
PO_BD9	2018	PO_BD9_2018	PO_BD9	2022	PO_BD9_2022	Autumn	3	424	56401.3	53687.7	2607.31	29694.1	1060.09	183301
PO_BD9	2018	PO_BD9_2018	PO_D69	2019	PO_D69_2019	Autumn	3	424	103818	83821.7	4070.74	75097.4	1044.65	280783
PO_BD9	2018	PO_BD9_2018	PO_D69	2020	PO_D69_2020	Autumn	3	424	63335.2	56858.8	2761.31	34084.5	2364.04	197742
PO_BD9	2018	PO_BD9_2018	PO_D69	2021	PO_D69_2021	Autumn	3	424	50747.7	45845.6	2226.46	23914.3	768.329	147404
PO_BD9	2018	PO_BD9_2018	PO_D69	2022	PO_D69_2022	Autumn	3	424	90726.6	45369.6	2203.34	109295	1594.47	161936
PO_BD9	2019	PO_BD9_2019	FR_M25	2016	FR_M25_2016	Spring	5	156	215586	64291.5	5147.44	231306	42226.2	286869
PO_BD9	2019	PO_BD9_2019	FR_M25	2017	FR_M25_2017	Spring	5	156	150228	53936.6	4318.39	147362	60620.6	224148
PO_BD9	2019	PO_BD9_2019	PO_BD9	2020	PO_BD9_2020	Spring	5	156	54677.4	23954.9	1917.92	46789.6	992.37	104403
PO_D69	2019	PO_D69_2019	FR_M25	2016	FR_M25_2016	Autumn	3	73	261022	27995.4	3276.61	259149	214544	312966
PO_D69	2019	PO_D69_2019	FR_M25	2017	FR_M25_2017	Autumn	3	73	94318.1	99553.2	11651.8	33962	8076.99	293696
PO_D69	2019	PO_D69_2019	PO_BD9	2018	PO_BD9_2018	Autumn	3	73	73006.7	77181.8	9033.45	26317.5	1044.65	296506
PO_D69	2019	PO_D69_2019	PO_BD9	2019	PO_BD9_2019	Autumn	3	73	36428.7	32174.9	3765.79	17653.7	3023.84	119709
PO_D69	2019	PO_D69_2019	PO_BD9	2020	PO_BD9_2020	Autumn	3	73	65159	44275.7	5182.08	79706.2	6520.66	153408
PO_D69	2019	PO_D69_2019	PO_BD9	2021	PO_BD9_2021	Autumn	3	73	50036.4	57853.2	6771.2	10429.8	904.087	177690
PO_D69	2019	PO_D69_2019	PO_BD9	2022	PO_BD9_2022	Autumn	3	73	54356.4	35445.9	4148.63	42075.5	12841.1	117755
PO_D69	2019	PO_D69_2019	PO_D69	2020	PO_D69_2020	Autumn	3	73	45947	31763.1	3717.59	38015.3	1917.66	112624
PO_D69	2019	PO_D69_2019	PO_D69	2021	PO_D69_2021	Autumn	3	73	50623.9	40161.7	4700.57	24233.1	4240.02	173807
PO_D69	2019	PO_D69_2019	PO_D69	2022	PO_D69_2022	Autumn	3	73	81980.2	39497.5	4622.83	89358.6	10351.6	144538
