# Supplementary material for: High annual-cycle repeatability suggests low flexibility to environmental changes in a near-threatened migratory shorebird
Source: Commun Biol. 2026 May 30;9:736. doi: 10.1038/s42003-026-10371-0 (PMC13222360; doi:10.1038/s42003-026-10371-0)
Supplement: Supplementary file 7 — Supplementary Data 5 [file 42003_2026_10371_MOESM7_ESM.xlsx]

## Sheet: Feuil1
Bird ID	Species	Tagging Country	Program research or conservation	Device mark	Device model	Tag type	Device weight (g)	Device nb	Attachment method	Catching method	Tagging Year	Tagging Month	Activity	Site of ringing	GPS start location	First latitude	First longitude	Ring number	Age	Sex	Bill length (mm)	Wings length (mm)	Tarsus length (mm)	Body mass (g)	Method of sexing	Total wintering GPS fixes	Wintering country	Wintering site 1 latitude	Wintering site 1 longitude	Wintering site 2 latitude	Wintering site 2 longitude	Wintering site 3 latitude	Wintering site 3 longitude	Breeding country	Breeding site 1 latitude	Breeding site 1 longitude	GPS status	Stop date	Total birds kept 17.12.2024	Birds kept for migration tracks analyses	Birds kept for migration phenology	Birds kept for wintering site position	Birds kept for breeding site position	NB Spring	NB complete Spring (start and end available)	NB Spring kept in the migration tracks database	NB Autumn	NB complete Autumn (start and end available)	NB Autumn kept in the migration tracks database
DE_003	Numenius arquata	Germany	FTZ	Ornitela	OrniTrack_20	GPS_GSM	20	16003	Wing-loop harness	Mist net on roost	2019	4	Wintering	Cuxhaven Sahlenburg	Cuxhaven, NS	53.875	8.61364	4163163	A	F	155	325	-	1017	DNA	45933	Germany	53.8777	8.60805	-	-	-	-	Finland	63.6362	29.1563	OFF	2020-06-25	Yes	Yes	Yes	Yes	Yes	2	2	2	2	1	0
DE_004	Numenius arquata	Germany	Kruckenberg	Ornitela	OrniTrack_10 3G_Transmitter	GPS_GSM	10	201004	Wing-loop harness	Clap net on nest	2020	5	Breeding	Wattenmeer	Ostplate FK15, Spiekeroog	53.7744	7.74278	DEW 4159002	A	F	140	317	81.8	800	Biometry	97618	Germany	53.7737	7.7438	-	-	-	-	Germany	53.7737	7.7438	OFF	2022-10-03	No	No	No	No	No	-	-	-	-	-	-
DE_005	Numenius arquata	Germany	Kruckenberg	Ornitela	OrniTrack_10 3G_Transmitter	GPS_GSM	10	201005	Wing-loop harness	Clap net on nest	2020	5	Breeding	Wattenmeer	Lagune Hoge Horn, Borkum	53.6071	6.78282	DEW 4013903	A	M	102	291	68.5	630	Biometry	48798	UK	53.2523	-4.00065	-	-	-	-	Germany	53.6095	6.787	ON	-	Yes	No	No because no buffer	Yes	Yes	2	2	0	2	2	0
DE_006	Numenius arquata	Germany	Kruckenberg	Ornitela	OrniTrack_10 3G_Transmitter	GPS_GSM	10	201006	Wing-loop harness	Clap net on nest	2020	5	Breeding	Steinfurt	Finkenfeld, Westerkappeln	52.4518	7.67596	DEW 4163356	A	M	127	307	86.5	735	Biometry	68130	UK	51.7404	0.79301	-	-	-	-	Germany	52.4512	7.6753	OFF	2022-11-29	Yes	Yes	Yes	Yes	Yes	2	2	2	1	0	0
DE_007	Numenius arquata	Germany	Kruckenberg	Ornitela	OrniTrack_10 3G_Transmitter	GPS_GSM	10	201007	Wing-loop harness	Clap net on nest	2020	5	Breeding	Steinfurt	Westladbergen	52.184	7.7107	DEW 4163400	A	F	131	304	89.6	745	Biometry	46154	UK	53.2434	-3.07458	-	-	-	-	Germany	52.1654	7.69036	ON	-	Yes	No	No because no buffer	Yes	Yes	2	2	0	2	2	0
DE_012	Numenius arquata	Germany	FTZ	Ornitela	OrniTrack_20	GPS_GSM	20	17012	Wing-loop harness	Mist net on roost	2018	4	Wintering	Schillig	-	53.7131	7.97563	4309023	A	M	128	-	-	779	DNA	161534	Germany	53.715	7.98278	-	-	-	-	Russia	59.3301	70.7894	ON	-	Yes	Yes	Yes	Yes	Yes	5	5	5	5	5	5
DE_013	Numenius arquata	Germany	FTZ	Ornitela	OrniTrack_20	GPS_GSM	20	17013	Wing-loop harness	Scoop net	2017	5	Breeding	Prinzenmoor	-	54.2067	9.42967	4309603	A	F	148	310	-	774	DNA	49982	UK	52.1531	1.57079	-	-	-	-	Germany	54.2073	9.43755	OFF	2018-11-19	Yes	Yes	Yes	Yes	Yes	1	1	0	2	2	2
DE_034	Numenius arquata	Germany	Bavaria	Ornitela	OrniTrack_E10 3G_Transmitter	GPS_GSM	12	210034	Wing-loop harness	Cage trap on nest	2021	6	Breeding	Regentalaue	Regentalaue	49.2242	12.5859	HS01670, T190	Juv	-	65.09	221	89.18	580	-	9771	France/Spain	43.6034	4.53023	40.7338	0.658887	-	-	Germany	49.2231	12.5917	ON	-	No	No	No	No	No	-	-	-	-	-	-
DE_0341	Numenius arquata	Germany	FTZ	Ornitela	OrniTrack_15	GPS_GSM	15	200341	Wing-loop harness	Mist net on roost	2020	10	Wintering	Dorum	-	53.6739	8.47375	4163272	A	M	122	289	79.3	866.6	DNA	3063	Germany	53.6739	8.47375	-	-	-	-	Stopped before breeding	-	-	OFF	2021-01-08	No	No	No	No	No	-	-	-	-	-	-
DE_035	Numenius arquata	Germany	Bavaria	Ornitela	OrniTrack_E10 3G_Transmitter	GPS_GSM	12	210035	Wing-loop harness	Cage trap on nest	2021	6	Breeding	Donaumoos	Donaumoos	48.5123	10.3043	HF98919, T153	Juv	-	64.63	215	89.68	500	-	8878	France	43.4025	4.62066	-	-	-	-	Germany	48.6767	11.3573	OFF	2022-01-03	No	No	No	No	No	-	-	-	-	-	-
DE_036	Numenius arquata	Germany	Bavaria	Ornitela	OrniTrack_E10 3G_Transmitter	GPS_GSM	12	210036	Wing-loop harness	Cage trap on nest	2021	6	Breeding	Regentalaue	Regentalaue	49.2242	12.5859	HS01668, T161	Juv	-	59.52	214	88.57	500	-	8046	Spain	43.4234	-3.4975	-	-	-	-	Germany	49.2221	12.592	ON	-	No	No	No	No	No	-	-	-	-	-	-
DE_039	Numenius arquata	Germany	Bavaria	Ornitela	OrniTrack_E10 3G_Transmitter	GPS_GSM	12	210039	Wing-loop harness	Cage trap on nest	2021	7	Breeding	Altmuhltal_Wiesmet	Altmuhltal_Wiesmet	49.1636	10.6843	HS01663, T192	Juv	-	57.25	200	85.78	435	-	5048	France/Spain	43.4946	4.66329	41.7468	0.321225	39.0558	-5.95508	Germany	49.1741	10.6951	OFF	2021-09-24	No	No	No	No	No	-	-	-	-	-	-
DE_042	Numenius arquata	Germany	Bavaria	Ornitela	OrniTrack_E10 3G_Transmitter	GPS_GSM	12	210042	Wing-loop harness	Cage trap on nest	2021	6	Breeding	Konigsauer Moos	Konigsauer Moos	48.6521	12.4937	HF98941, T107	Juv	-	61.7	220	91.9	450	-	7764	Spain	36.9705	-7.89277	-	-	-	-	Germany	48.6683	12.5238	ON	-	No	No	No	No	No	-	-	-	-	-	-
DE_043	Numenius arquata	Germany	Bavaria	Ornitela	OrniTrack_E10 3G_Transmitter	GPS_GSM	12	210043	Wing-loop harness	Cage trap on nest	2021	7	Breeding	Altmuhltal_Wiesmet	Altmuhltal_Wiesmet	49.1636	10.6843	HS01664, T160	Juv	-	61.58	223	85.82	445	-	7299	France	43.548	4.31749	-	-	-	-	Germany	49.1729	10.6871	ON	-	No	No	No	No	No	-	-	-	-	-	-
DE_056	Numenius arquata	Germany	FTZ	Ornitela	OrniTrack_15	GPS_GSM	15	182056	Wing-loop harness	Mist net on roost	2019	1	Wintering	Cuxhaven Sahlenburg	Cuxhaven, NS	53.8752	8.6126	4163153	Juv	M	123	286	76.9	672	DNA	10791	Germany	53.8444	8.57465	53.8792	8.59992	-	-	Finland	61.0734	28.5036	OFF	2019-06-06	No	No	No	No	No	-	-	-	-	-	-
DE_057	Numenius arquata	Germany	FTZ	Ornitela	OrniTrack_15	GPS_GSM	15	182057	Wing-loop harness	Mist net on roost	2019	1	Wintering	Cuxhaven Sahlenburg	Cuxhaven, NS	53.8932	8.56033	4163152	Juv_A	F	144	333	90.4	995	DNA	89697	Germany	53.8409	8.56672	-	-	-	-	Russia	58.2147	42.8665	OFF	2020-11-11	No	No	No	No	No	2	2	-	2	2	-
DE_058	Numenius arquata	Germany	FTZ	Ornitela	OrniTrack_15	GPS_GSM	15	182058	Wing-loop harness	Mist net on roost	2019	4	Wintering	Cuxhaven Sahlenburg	Cuxhaven, NS	53.8744	8.61141	4163161	A	F	150	325	-	1103	DNA	90196	Germany	53.8248	8.55418	-	-	-	-	Russia	65.9083	56.648	OFF	2022-06-19	Yes	Yes	Yes	Yes	Yes	4	4	4	3	3	3
DE_059	Numenius arquata	Germany	FTZ	Ornitela	OrniTrack_15	GPS_GSM	15	182059	Wing-loop harness	Mist net on roost	2019	4	Wintering	Cuxhaven Sahlenburg	Cuxhaven, NS	53.8743	8.61099	4163164	A	M	104	290	-	829	DNA	3479	Germany	53.8752	8.60865	-	-	-	-	Russia	64.0767	44.4032	OFF	2019-07-27	No	No	No	No	No	-	-	-	-	-	-
DE_060	Numenius arquata	Germany	FTZ	Ornitela	OrniTrack_15	GPS_GSM	15	182060	Wing-loop harness	Mist net on roost	2018	11	Wintering	Dorum	Wursten, NS	53.7339	8.50935	4163111	A	F	158	310	-	1005	DNA	69291	Germany	53.7299	8.50423	-	-	-	-	Russia	64.9037	53.6905	OFF	2022-09-22	Yes	Yes	Yes	Yes	Yes	4	4	4	4	4	4
DE_061	Numenius arquata	Germany	FTZ	Ornitela	OrniTrack_15	GPS_GSM	15	182061	Wing-loop harness	Mist net on roost	2018	11	Wintering	Dorum	Wursten, NS	53.7335	8.50582	4163113	A	M	127	301	-	823	DNA	33973	Germany	53.7283	8.50366	-	-	-	-	Russia	65.693	57.292	OFF	2020-05-04	No	No	No	No	No	-	-	-	-	-	-
DE_065	Numenius arquata	Germany	Kruckenberg	Ornitela	OrniTrack_10 3G_Transmitter	GPS_GSM	10	201065	Wing-loop harness	Clap net on nest	2020	5	Breeding	Fehntjer Tief	Rusteweg, Lubbertsfehn	53.3804	7.36744	DEW 4013904	A	M	112	297	72.1	700	Biometry	6460	UK	49.1958	-2.2269	-	-	-	-	Germany	53.3773	7.48649	OFF	2020-07-06	No	No	No	No	No	-	-	-	-	-	-
DE_066	Numenius arquata	Germany	Kruckenberg	Ornitela	OrniTrack_10 3G_Transmitter	GPS_GSM	10	201066	Wing-loop harness	Clap net on nest	2020	4	Breeding	Leda_Jumme	Terwisch	53.2129	7.60426	DEW 4163378	A	F	158	309	80	810	Biometry	76982	Netherlands	51.6436	4.10564	-	-	-	-	Germany	53.3353	7.40275	ON	-	Yes	Yes	Yes	Yes	Yes	2	2	2	2	2	0
DE_067	Numenius arquata	Germany	Kruckenberg	Ornitela	OrniTrack_10 3G_Transmitter	GPS_GSM	10	201067	Wing-loop harness	Clap net on nest	2020	4	Breeding	Grosses Meer	Barsteder Meeden	53.4198	7.33689	DEW 4163363	A	F	139	310	89.2	800	Biometry	6751	Netherlands	53.3691	5.24588	-	-	-	-	Germany	53.4213	7.33962	OFF	2020-07-11	No	No	No	No	No	-	-	-	-	-	-
DE_069	Numenius arquata	Germany	Kruckenberg	Ornitela	OrniTrack_10 3G_Transmitter	GPS_GSM	10	201069	Wing-loop harness	Clap net on nest	2020	5	Breeding	Fehntjer Tief	Uthmeede, Hullenerfehn	53.3675	7.442	DEW 4013910	A	F	146	325	89	950	Biometry	103525	UK	52.8475	0.430885	-	-	-	-	Germany	53.3658	7.44063	ON	-	Yes	No	No because no buffer	Yes	Yes	2	2	0	2	2	0
DE_070	Numenius arquata	Germany	Kruckenberg	Ornitela	OrniTrack_10 3G_Transmitter	GPS_GSM	10	201070	Wing-loop harness	Clap net on nest	2020	4	Breeding	Leda_Jumme	Pieperweg, Terwisch, LER	53.2103	7.60535	DEW 4163367	A	M	99	298	77.2	695	Biometry	68870	Netherlands/France	51.4231	3.93387	49.3848	-1.16678	-	-	Germany	53.2202	7.60696	OFF	2022-10-31	Yes	Yes	Yes	Yes	Yes	2	2	0	2	2	2
DE_071	Numenius arquata	Germany	Kruckenberg	Ornitela	OrniTrack_10 3G_Transmitter	GPS_GSM	10	201071	Wing-loop harness	Clap net on nest	2020	4	Breeding	Fehntjer Tief	Hatshausen	53.3584	7.45129	DEW 4163364	A	M	111	295	84.8	610	Biometry	31011	Netherlands	52.9089	4.81583	-	-	-	-	Germany	53.3602	7.45733	OFF	2020-10-28	No	No	No	No	No	-	-	-	-	-	-
DE_072	Numenius arquata	Germany	Kruckenberg	Ornitela	OrniTrack_10 3G_Transmitter	GPS_GSM	10	201072	Wing-loop harness	Clap net on nest	2020	4	Breeding	Leda_Jumme	Hollkampenweg, Terheide, LER	53.2259	7.65564	DEW 4163369	A	M	99	293	78.2	650	Biometry	5932	France	48.892	-3.05427	-	-	-	-	Germany	53.2087	7.60108	OFF	2020-07-21	No	No	No	No	No	-	-	-	-	-	-
DE_073	Numenius arquata	Germany	Kruckenberg	Ornitela	OrniTrack_10 3G_Transmitter	GPS_GSM	10	201073	Wing-loop harness	Clap net on nest	2020	4	Breeding	Dummer	Osterfeiner Moor	52.5505	8.33348	DEW 4163357	A	M	116	293	80.8	670	Biometry	90641	Spain	43.4279	-3.47432	-	-	-	-	Germany	52.5521	8.32689	ON	-	Yes	Yes	Yes	Yes	Yes	2	2	2	2	2	0
DE_074	Numenius arquata	Germany	Kruckenberg	Ornitela	OrniTrack_10 3G_Transmitter	GPS_GSM	10	201074	Wing-loop harness	Clap net on nest	2020	4	Breeding	Mittelradde	Neuenkampen, CLP	52.8685	7.78426	DEW 4163374	A	F	146	322	83.9	940	Biometry	94345	UK	50.7621	-1.46451	-	-	-	-	Germany	52.8694	7.77668	ON	-	Yes	Yes	Yes	Yes	Yes	2	2	0	3	3	3
DE_075	Numenius arquata	Germany	Kruckenberg	Ornitela	OrniTrack_10 3G_Transmitter	GPS_GSM	10	201075	Wing-loop harness	Clap net on nest	2020	4	Breeding	Rheiderland	St. Georgiwold	53.2067	7.3435	DEW 4163379	A	M	105	296	86.74	-	Biometry	93558	France	48.618	-1.84067	47.0103	-2.03067	-	-	Germany	53.2064	7.34722	ON	-	Yes	Yes	Yes	Yes	Yes	2	2	2	2	2	0
DE_076	Numenius arquata	Germany	Kruckenberg	Ornitela	OrniTrack_10 3G_Transmitter	GPS_GSM	10	201076	Wing-loop harness	Clap net on nest	2020	5	Breeding	Mittelradde	Bockholte, Emsland	52.8565	7.72538	DEW 4013908	A	M	116	294	85,8	640	Biometry	11947	France	48.7817	-3.58075	-	-	-	-	Germany	52.895	7.82312	OFF	2020-08-06	No	No	No	No	No	-	-	-	-	-	-
DE_077	Numenius arquata	Germany	Kruckenberg	Ornitela	OrniTrack_10 3G_Transmitter	GPS_GSM	10	201077	Wing-loop harness	Clap net on nest	2020	5	Breeding	Mittelradde	Liener Lohe, Wachtum	52.8112	7.7035	DEW 4013909	A	F	134	320	90.3	750	Biometry	48866	UK	52.5322	-4.00028	-	-	-	-	Germany	53.2313	7.65555	OFF	?	No	No	No	No	No	-	-	-	-	-	-
DE_078	Numenius arquata	Germany	Kruckenberg	Ornitela	OrniTrack_10 3G_Transmitter	GPS_GSM	10	201078	Wing-loop harness	Clap net on nest	2020	4	Breeding	Grosses Meer	Woldenweg, Grosses Meer	53.4003	7.29082	DEW 4163361	A	F	134	310	87.8	880	Biometry	47465	Portugal	38.6637	-9.01657	-	-	-	-	Germany	53.401	7.28742	OFF	2021-05-05	No	No	No	No	No	-	-	-	-	-	-
DE_079	Numenius arquata	Germany	Kruckenberg	Ornitela	OrniTrack_10 3G_Transmitter	GPS_GSM	10	201079	Wing-loop harness	Clap net on nest	2020	5	Breeding	Rheiderland	Tunxdorfer Wiesen	53.0883	7.30248	DEW 4013906	A	M	110	286	82	640	Biometry	36810	France	48.0367	-4.8668	-	-	-	-	Germany	53.0882	7.29468	OFF	2021-05-24	No	No	No	No	No	-	-	-	-	-	-
DE_080	Numenius arquata	Germany	Kruckenberg	Ornitela	OrniTrack_10 3G_Transmitter	GPS_GSM	10	201080	Wing-loop harness	Clap net on nest	2020	4	Breeding	Leda_Jumme	Nortmoorer Hammrich	53.2254	7.56824	DEW 4163368	A	M	97	307	79.6	710	Biometry	73144	Spain	43.4303	-3.51012	-	-	-	-	Germany	53.2282	7.56525	ON	-	Yes	Yes	Yes	Yes	Yes	2	2	2	3	2	2
DE_081	Numenius arquata	Germany	Kruckenberg	Ornitela	OrniTrack_10 3G_Transmitter	GPS_GSM	10	201081	Wing-loop harness	Clap net on nest	2020	4	Breeding	Fehntjer Tief	Hullenerfehner Wieke	53.3714	7.46375	DEW 4163362	A	M	125	305	83.8	-	Biometry	2547	UK	53.3752	7.46768	-	-	-	-	Germany	51.6389	-4.15077	OFF	2020-07-02	No	No	No	No	No	-	-	-	-	-	-
DE_082	Numenius arquata	Germany	Kruckenberg	Ornitela	OrniTrack_10 3G_Transmitter	GPS_GSM	10	201082	Wing-loop harness	Clap net on nest	2020	4	Breeding	Fehntjer Tief	Blitzniederung	53.4539	7.32967	DEW 4013905	A	M	110	298	72	620	Biometry	57464	UK	51.3582	0.824942	-	-	-	-	Germany	53.4548	7.32352	ON	-	Yes	Yes	Yes	Yes	Yes	2	2	2	3	3	3
DE_083	Numenius arquata	Germany	Kruckenberg	Ornitela	OrniTrack_10 3G_Transmitter	GPS_GSM	10	201083	Wing-loop harness	Clap net on nest	2020	4	Breeding	Mittelradde	Wieste, Emsland	52.7993	7.67514	DEW 4163376	A	F	135	314	82.6	710	Biometry	357778	Netherlands	51.4147	4.51201	-	-	-	-	Germany	52.7911	7.66394	OFF	2021-11-02	Yes	Yes	Yes	Yes	Yes	1	1	0	2	2	2
DE_084	Numenius arquata	Germany	Kruckenberg	Ornitela	OrniTrack_10 3G_Transmitter	GPS_GSM	10	201084	Wing-loop harness	Clap net on nest	2020	4	Breeding	Mittelradde	Bockholte, Emsland	52.8593	7.72482	DEW 4163375	A	M	119	304	85.6	750	Biometry	54253	UK	49.1815	-2.12627	-	-	-	-	Germany	52.8576	7.72321	ON	-	Yes	Yes	Yes	Yes	Yes	2	2	2	3	3	3
DE_085	Numenius arquata	Germany	Kruckenberg	Ornitela	OrniTrack_10 3G_Transmitter	GPS_GSM	10	201085	Wing-loop harness	Clap net on nest	2020	4	Breeding	Mittelradde	Vehrensande, Cloppenburg	53.7503	7.68841	DEW 4163373	A	M	126	300	83.8	700	Biometry	50914	France	46.9363	-2.08344	-	-	-	-	Germany	52.7795	7.75424	OFF	2021-06-19	No	No	No	No	No	-	-	-	-	-	-
DE_086	Numenius arquata	Germany	Kruckenberg	Ornitela	OrniTrack_10 3G_Transmitter	GPS_GSM	10	201086	Wing-loop harness	Clap net on nest	2020	4	Breeding	Mittelradde	Vinnen, Cloppenburg	52.7638	7.71532	DEW 4163372	A	M	115	306	83.5	660	Biometry	3503	UK	52.9744	0.73998	-	-	-	-	Germany	52.7633	7.71679	OFF	?	No	No	No	No	No	-	-	-	-	-	-
DE_087	Numenius arquata	Germany	Kruckenberg	Ornitela	OrniTrack_10 3G_Transmitter	GPS_GSM	10	201087	Wing-loop harness	Clap net on nest	2020	4	Breeding	Mittelradde	Wieste, Emsland	52.7918	7.66729	DEW 4163377	A	M	110	311	84.9	710	Biometry	9808	UK	49.1614	-2.0399	-	-	-	-	Germany	52.7916	7.66517	OFF	2020-07-16	No	No	No	No	No	-	-	-	-	-	-
DE_1058	Numenius arquata	Germany	Kruckenberg	Ornitela	OrniTrack_10 3G_Transmitter	GPS_GSM	10	201058	Wing-loop harness	Clap net on nest	2020	4	Breeding	Dummer	Ochsenmoor, Dummer	52.4739	8.33463	DEW 4163360	A	M	115	299	80.6	700	Biometry	9874	Netherlands	51.4587	3.66973	-	-	-	-	Germany	52.4735	8.33713	OFF	2020-07-20	No	No	No	No	No	-	-	-	-	-	-
DE_1059	Numenius arquata	Germany	Kruckenberg	Ornitela	OrniTrack_10 3G_Transmitter	GPS_GSM	10	201059	Wing-loop harness	Clap net on nest	2020	4	Breeding	Leda_Jumme	Terheider Weg, Terheide, LER	53.2068	7.61501	DEW 4163370	A	M	99	292	79.8	665	Biometry	82688	France	47.5653	-2.96476	-	-	-	-	Germany	53.2067	7.61931	ON	-	Yes	Yes	Yes	Yes	Yes	2	2	2	3	2	2
DE_1060	Numenius arquata	Germany	Kruckenberg	Ornitela	OrniTrack_10 3G_Transmitter	GPS_GSM	10	201060	Wing-loop harness	Clap net on nest	2020	4	Breeding	Dummer	Ochsenmoor, Dummer	52.4697	8.31415	DEW 4163359	A	F	143	322	87.2	850	Biometry	316	UK	51.5643	-2.79671	-	-	-	-	Germany	52.4696	8.32139	OFF	2020-06-26	No	No	No	No	No	-	-	-	-	-	-
DE_1061	Numenius arquata	Germany	Kruckenberg	Ornitela	OrniTrack_10 3G_Transmitter	GPS_GSM	10	201061	Wing-loop harness	Clap net on nest	2020	5	Breeding	Steinfurt	Metelen, Eperstrasse	52.1518	7.17774	DEW 4163352	A	M	118	295	82,9	675	Biometry	129205	Netherlands	51.468	4.06898	-	-	-	-	Germany	51.8172	6.00468	OFF	2020-05-12	No	No	No	No	No	-	-	-	-	-	-
DE_1789	Numenius arquata	Germany	Bavaria	Ornitela	OrniTrack_E10 3G_Transmitter	GPS_GSM	12	191789	Wing-loop harness	Cage trap on nest	2020	5	Breeding	Altmuhltal_Wiesmet	Altmuhltal_Wiesmet	49.1636	10.6843	HF86690, T051	A	F	145	320	91.53	405	Biometry	34343	Portugal	38.4274	-8.74923	-	-	-	-	Germany	49.1704	10.6906	OFF	2022-09-03 10:34:03	Yes	Yes	Yes	Yes	Yes	2	2	2	3	3	3
DE_240	Numenius arquata	Germany	Boschert	e-obs	Solar GSM small	GPS_GSM	27	6240	Wing-loop harness	Cage trap on nest	2018	5	Breeding	Rheinau	Rheinau, Germany	48.6232	7.95656	HS00661	A	F	-	-	-	-	Visual	50555	Spain	41.6931	-4.9231	-	-	-	-	Germany	48.6179	7.95913	OFF	2019-05-04 12:50:20	No	No	No	No	No	-	-	-	-	-	-
DE_2493	Numenius arquata	Germany	FTZ	Ornitela	OrniTrack_15	GPS_GSM	15	192493	Wing-loop harness	Mist net on roost	2020	9	Wintering	Dorum	Wursten, NS	53.7215	8.49689	4163256	A	F	150	300	-	826	DNA	42221	Germany	53.7125	8.49409	-	-	-	-	Russia	61.3083	46.6357	OFF	2022-10-04	Yes	No	No because no buffer	Yes	Yes	2	1	0	2	1	0
DE_2495	Numenius arquata	Germany	FTZ	Ornitela	OrniTrack_15	GPS_GSM	15	192495	Wing-loop harness	Mist net on roost	2020	9	Wintering	Dorum	Wursten, NS	53.7152	8.50066	4163257	Juv_A	M	115	-	83.5	724	DNA	31992	Germany	53.5236	8.30449	-	-	-	-	Russia	59.6603	36.6404	ON	-	No	No	No	No	No	2	2	-	2	2	-
DE_2497	Numenius arquata	Germany	FTZ	Ornitela	OrniTrack_15	GPS_GSM	15	192497	Wing-loop harness	Mist net on roost	2020	10	Wintering	Dorum	Wursten, NS	53.716	8.50104	4163264	A	M	110.4	288	74.7	860.4	DNA	29661	Germany	53.7126	8.49582	-	-	-	-	Russia	61.7754	45.7206	OFF	2022-09-12	Yes	Yes	Yes	Yes	Yes	2	2	2	2	2	2
DE_2498	Numenius arquata	Germany	FTZ	Ornitela	OrniTrack_15	GPS_GSM	15	192498	Wing-loop harness	Mist net on roost	2020	9	Wintering	Dorum	Wursten, NS	53.7199	8.49901	4163262	A	M	128	315	82.2	702	DNA	18284	Germany	53.7137	8.49575	-	-	-	-	Russia	66.3125	58.7578	OFF	2022-05-06	No	No	No	No	No	-	-	-	-	-	-
DE_2501	Numenius arquata	Germany	FTZ	Ornitela	OrniTrack_15	GPS_GSM	15	192501	Wing-loop harness	Mist net on roost	2020	9	Wintering	Dorum	Wursten, NS	53.7143	8.50026	4163261	Juv_A	-	125	-	77.5	694	-	27939	Germany	53.6566	8.48849	-	-	-	-	Russia	63.0265	33.6743	OFF	2022-11-04	No	No	No	No	No	2	2	-	2	2	-
DE_341	Numenius arquata	Germany	Bavaria	Ecotone	Saker_L_GPS_GSM_Tracker	GPS_GSM	17	48503145341	Wing-loop harness	Cage trap on nest	2018	5	Breeding	Konigsauer Moos	Konigsauer Moos	48.6521	12.4937	HS00735, 0A37	A	F	142	300	94	860	Biometry	5812	Spain	36.8212	-6.34218	-	-	-	-	Germany	48.6766	12.5696	OFF	2020-03-19 23:00:00	Yes	Yes	Yes	Yes	Yes	2	1	0	2	2	2
DE_349	Numenius arquata	Germany	Boschert	e-obs	Solar GPS	GPS_Radio	40	2349	Wing-loop harness	Cage trap on nest	2016	4	Breeding	Rheinmunster	Rheinmunster, Germany	48.6832	8.01975	HS00679	A	F	-	-	-	-	Visual	89054	Portugal	36.9842	-7.9147	-	-	-	-	Germany	48.6857	8.02088	OFF	2021-06-03 08:40:11	Yes	Yes	Yes	Yes	Yes	5	5	5	5	5	5
DE_361	Numenius arquata	Germany	Boschert	e-obs	Solar GPRS	GPRS	27	6361	Wing-loop harness	Cage trap on nest	2021	4	Breeding	Rheinmunster	Rheinmunster, Germany	48.704	8.05553	HS01358	A	M	-	-	-	630	Visual	42590	Portugal	38.6435	-9.12021	-	-	-	-	Germany	48.7075	8.05839	OFF	2022-12-14	No	No	No	No	No	-	-	-	-	-	-
DE_366	Numenius arquata	Germany	FTZ	Ornitela	OrniTrack_20	GPS_GSM	20	171366	Wing-loop harness	Mist net on roost	2018	4	Wintering	Schillig	-	53.7133	7.97513	4309022	A	M	125	298	-	1031	DNA	1148	Germany	53.7135	7.97489	-	-	-	-	Russia	-	-	OFF	2018-04-25	No	No	No	No	No	-	-	-	-	-	-
DE_403	Numenius arquata	Germany	Kruckenberg	Ornitela	OrniTrack_10 3G_Transmitter	GPS_GSM	10	212403	Wing-loop harness	Clap net on nest	2021	5	Breeding	-	NSG am Lichtebach	51.9612	8.35525	DEW 4314010	A	F	157	-	-	563	Biometry	34846	UK	50.8081	-0.956981	46.9682	-1.89274	-	-	Germany	51.9599	8.35647	OFF	2022-09-24	Yes	No	No because no buffer	Yes	No	1	0	0	2	1	0
DE_405	Numenius arquata	Germany	Kruckenberg	Ornitela	OrniTrack_10 3G_Transmitter	GPS_GSM	10	212405	Wing-loop harness	Clap net on nest	2021	5	Breeding	Wattenmeer	Spiekeroog Lietz-Schule	53.7636	7.72857	DEW 4314017	A	F	164	-	-	825	Biometry	22053	UK	51.7095	-4.84981	-	-	-	-	Germany	53.7619	7.72762	ON	-	Yes	Yes	Yes	Yes	Yes	1	1	0	2	2	2
DE_406	Numenius arquata	Germany	Kruckenberg	Ornitela	OrniTrack_10 3G_Transmitter	GPS_GSM	10	212406	Wing-loop harness	Clap net on nest	2021	5	Breeding	-	Amtsvenn	52.1505	6.9563	DEW 4314013	A	F	164	-	-	729	Biometry	63495	UK	51.4815	0.543885	-	-	-	-	Germany	52.1499	6.95559	ON	-	Yes	Yes	Yes	Yes	Yes	1	1	0	2	2	2
DE_410	Numenius arquata	Germany	Kruckenberg	Ornitela	OrniTrack_10 3G_Transmitter	GPS_GSM	10	212410	Wing-loop harness	Clap net on nest	2021	5	Breeding	Diepholer Moorniederung	Bleckriede West	52.571	8.6995	DEW 4313630	A	F	157	-	-	>1000	Biometry	17030	France	48.2956	-4.20678	-	-	-	-	Germany	52.575	8.69198	OFF	?	No	No	No	No	No	-	-	-	-	-	-
DE_411	Numenius arquata	Germany	Kruckenberg	Ornitela	OrniTrack_10 3G_Transmitter	GPS_GSM	10	212411	Wing-loop harness	Clap net on nest	2021	5	Breeding	Diepholer Moorniederung	Renzel Thiemann	52.5785	8.76494	DEW 4313631	A	F	146.5	-	-	715	Biometry	43518	Portugal	38.4361	-8.82348	-	-	-	-	Germany	52.5804	8.77226	ON	-	Yes	No	No because no buffer	Yes	Yes	1	1	0	2	1	0
DE_412	Numenius arquata	Germany	Kruckenberg	Ornitela	OrniTrack_10 3G_Transmitter	GPS_GSM	10	212412	Wing-loop harness	Clap net on nest	2021	5	Breeding	Wattenmeer	Spiekeroog Suderdunen	53.7538	7.67877	DEW 4314016	A	M	121	-	-	615	Biometry	89131	Netherlands	51.5201	3.58481	-	-	-	-	Germany	53.7543	7.67791	OFF	2021-11-15	No	No	No	No	No	-	-	-	-	-	-
DE_414	Numenius arquata	Germany	Kruckenberg	Ornitela	OrniTrack_10 3G_Transmitter	GPS_GSM	10	212414	Wing-loop harness	Clap net on nest	2021	5	Breeding	-	Flache Langhorst, NSG Oppenweher Moorlandschaft	52.4949	8.52027	DEW 4314001	A	M	117.1	-	-	670	Biometry	32854	France	50.5398	1.60393	-	-	-	-	Germany	52.5092	8.50431	ON	-	No	No	No	No	No	1	1	0	1	1	0
DE_415	Numenius arquata	Germany	Kruckenberg	Ornitela	OrniTrack_10 3G_Transmitter	GPS_GSM	10	212415	Wing-loop harness	Clap net on nest	2021	5	Breeding	Diepholer Moorniederung	Renzel Sudost	52.5616	8.75963	DEW 4313632	A	M	116.5	-	-	640	Biometry	41674	France	44.6461	-1.03756	-	-	-	-	Germany	52.5652	8.75278	ON	-	Yes	No	No because no buffer	Yes	Yes	1	1	0	2	1	0
DE_416	Numenius arquata	Germany	Kruckenberg	Ornitela	OrniTrack_10 3G_Transmitter	GPS_GSM	10	212416	Wing-loop harness	Clap net on nest	2021	5	Breeding	Diepholer Moorniederung	Schwedt'sche Flache	52.5723	8.6731	DEW 4163035	A	F	137.6	-	-	770	Biometry	27692	UK	50.8291	-1.04641	-	-	-	-	Germany	52.5723	8.67319	OFF	2021-08-27	No	No	No	No	No	-	-	-	-	-	-
DE_417	Numenius arquata	Germany	Kruckenberg	Ornitela	OrniTrack_10 3G_Transmitter	GPS_GSM	10	212417	Wing-loop harness	Clap net on nest	2021	5	Breeding	Diepholer Moorniederung	Strohener Marsch	52.5283	8.74172	DEW 4313627	A	M	116.5	-	-	650	Biometry	62118	Ireland	53.2647	-8.99608	-	-	-	-	Germany	52.5283	8.74172	OFF	2022-05-11	No	No	No	No	No	-	-	-	-	-	-
DE_418	Numenius arquata	Germany	Kruckenberg	Ornitela	OrniTrack_10 3G_Transmitter	GPS_GSM	10	212418	Wing-loop harness	Clap net on nest	2021	5	Breeding	Diepholer Moorniederung	Hahnenberg, Neustadter Moor	52.5816	8.67893	DEW 4163048	A	F	152.5	-	-	850	Biometry	79499	UK	51.3677	0.936057	-	-	-	-	Germany	52.578	8.6709	ON	-	Yes	Yes	Yes	Yes	Yes	1	1	0	2	2	2
DE_420	Numenius arquata	Germany	Kruckenberg	Ornitela	OrniTrack_10 3G_Transmitter	GPS_GSM	10	212420	Wing-loop harness	Clap net on nest	2021	5	Breeding	-	Rabbruch	51.6823	8.53065	DEW 4314012	A	M	123	-	-	661	Biometry	45889	France	46.0371	-1.05258	-	-	-	-	Germany	51.6811	8.53047	ON	-	No	No	No	No	No	1	1	0	1	1	0
DE_421	Numenius arquata	Germany	Kruckenberg	Ornitela	OrniTrack_10 3G_Transmitter	GPS_GSM	10	212421	Wing-loop harness	Clap net on nest	2021	5	Breeding	Wummewiesen	Ober Blockland	53.1221	8.82891	DEW 4314006	A	M	117.2	-	-	583	Biometry	42786	France	46.0459	-1.05912	-	-	-	-	Germany	53.1218	8.82507	ON	-	Yes	Yes	Yes	Yes	Yes	1	1	0	2	2	2
DE_422	Numenius arquata	Germany	Kruckenberg	Ornitela	OrniTrack_10 3G_Transmitter	GPS_GSM	10	212422	Wing-loop harness	Clap net on nest	2021	5	Breeding	Wummewiesen	Polder Hollerdeich, NSG Borgfelder-Wummewiesen	53.1154	8.9469	DEW 4314007	A	M	109.9	-	-	539	Biometry	45160	France	48.6341	-1.86291	-	-	-	-	Germany	53.1256	8.94108	OFF	?	No	No	No	No	No	-	-	-	-	-	-
DE_424	Numenius arquata	Germany	Kruckenberg	Ornitela	OrniTrack_10 3G_Transmitter	GPS_GSM	10	212424	Wing-loop harness	Clap net on nest	2021	5	Breeding	Wummewiesen	Seehausen (Nieder Viel.)	53.1017	8.68258	DEW 4314009	A	M	114.5	-	-	584	Biometry	68012	UK	52.086	1.55413	-	-	-	-	Germany	53.1023	8.68266	ON	-	No	No	No	No	No	1	1	0	1	1	0
DE_425	Numenius arquata	Germany	Kruckenberg	Ornitela	OrniTrack_10 3G_Transmitter	GPS_GSM	10	212425	Wing-loop harness	Clap net on nest	2021	5	Breeding	Mittelradde	Vreeser Wiesen	52.8705	7.76861	DEW 4314014	A	F	134	-	-	630	Biometry	42152	UK	51.4039	0.679147	-	-	-	-	Germany	52.8679	7.76661	ON	-	Yes	No	No because no buffer	Yes	Yes	1	1	0	2	2	0
DE_427	Numenius arquata	Germany	Kruckenberg	Ornitela	OrniTrack_10 3G_Transmitter	GPS_GSM	10	212427	Wing-loop harness	Clap net on nest	2021	5	Breeding	-	Dornsode	53.5528	9.02865	DEW 4163424	A	F	136	-	-	770	Biometry	45648	UK/Spain	50.7054	-2.07576	43.4517	-3.7487	-	-	Germany	53.577	8.99943	ON	-	Yes	Yes	Yes	Yes	Yes	1	1	0	2	2	2
DE_430	Numenius arquata	Germany	Kruckenberg	Ornitela	OrniTrack_10 3G_Transmitter	GPS_GSM	10	212430	Wing-loop harness	Clap net on nest	2021	5	Breeding	Wattenmeer	Borkum Flugplatz	53.594	6.70302	DEW 4163420	A	F	136	-	-	740	Biometry	34645	Ireland	52.5661	-9.47794	-	-	-	-	Germany	53.5952	6.7035	ON	-	Yes	Yes	Yes	Yes	Yes	1	1	0	2	2	2
DE_431	Numenius arquata	Germany	Kruckenberg	Ornitela	OrniTrack_10 3G_Transmitter	GPS_GSM	10	212431	Wing-loop harness	Clap net on nest	2021	5	Breeding	-	Groen Breite, Großes Meer	53.4245	7.33818	DEW 4163419	A	F	132	314	-	810	Biometry	60919	Ireland	52.2151	-6.65439	-	-	-	-	Germany	53.4271	7.33567	OFF	2021-11-21	No	No	No	No	No	-	-	-	-	-	-
DE_432	Numenius arquata	Germany	Kruckenberg	Ornitela	OrniTrack_10 3G_Transmitter	GPS_GSM	10	212432	Wing-loop harness	Clap net on nest	2021	5	Breeding	Fehntjer Tief	Tergaster Hammrich	53.3334	7.40901	DEW 4163418	A	M	113	291	-	680	Biometry	32875	UK	53.7249	-2.94043	-	-	-	-	Germany	53.3335	7.41141	OFF	2022-12-01	No	No	No	No	No	1	1	0	1	1	0
DE_433	Numenius arquata	Germany	Kruckenberg	Ornitela	OrniTrack_10 3G_Transmitter	GPS_GSM	10	212433	Wing-loop harness	Clap net on nest	2021	5	Breeding	-	Leher Wiesen	52.979	7.33147	DEW 4163417	A	F	153	322	-	820	Biometry	164931	Netherlands	53.3519	5.68847	51.9764	4.82979	-	-	Germany	52.9771	7.32988	ON	-	Yes	Yes	Yes	Yes	Yes	1	1	0	2	2	2
DE_434	Numenius arquata	Germany	Kruckenberg	Ornitela	OrniTrack_10 3G_Transmitter	GPS_GSM	10	212434	Wing-loop harness	Clap net on nest	2021	5	Breeding	Fehntjer Tief	Wiesender Meeden	53.3736	7.4712	DEW 4163416	A	F	150	321	-	840	Biometry	35862	UK	51.695	0.752759	-	-	-	-	Germany	53.3991	7.54816	OFF	2022-03-06	No	No	No	No	No	-	-	-	-	-	-
DE_435	Numenius arquata	Germany	Kruckenberg	Ornitela	OrniTrack_10 3G_Transmitter	GPS_GSM	10	212435	Wing-loop harness	Clap net on nest	2021	5	Breeding	Fehntjer Tief	Flumm Niederung	53.3968	7.54537	DEW 4163415	A	M	111	297	-	610	Biometry	37978	Netherlands	53.4939	6.29481	-	-	-	-	Germany	53.3715	7.47264	ON	-	No	No	No	No	No	1	1	0	1	1	0
DE_436	Numenius arquata	Germany	Kruckenberg	Ornitela	OrniTrack_10 3G_Transmitter	GPS_GSM	10	212436	Wing-loop harness	Clap net on nest	2021	5	Breeding	-	Hollen	53.5884	9.13914	DEW 4163414	A	M	120	304	-	650	Biometry	35966	UK	51.7305	-4.36702	-	-	-	-	Germany	53.5913	9.1392	ON	-	No	No	No	No	No	1	1	0	1	1	0
DE_437	Numenius arquata	Germany	Kruckenberg	Ornitela	OrniTrack_10 3G_Transmitter	GPS_GSM	10	212437	Wing-loop harness	Clap net on nest	2021	5	Breeding	-	Heinschenwalde	53.5292	8.9503	DEW 4163413	A	F	152	314	-	760	Biometry	37974	Ireland	52.2811	-6.97228	-	-	-	-	Germany	53.5299	8.95501	ON	-	No	No	No	No	No	1	1	0	1	1	0
DE_438	Numenius arquata	Germany	Kruckenberg	Ornitela	OrniTrack_10 3G_Transmitter	GPS_GSM	10	212438	Wing-loop harness	Clap net on nest	2021	5	Breeding	-	Osterstader Marsch	53.3916	8.5675	DEW 4163408	A	M	113	319	-	800	Biometry	83770	Portugal	38.5071	-8.76325	-	-	-	-	Germany	53.393	8.56547	OFF	2022-06-30	No	No	No	No	No	-	-	-	-	-	-
DE_439	Numenius arquata	Germany	Kruckenberg	Ornitela	OrniTrack_10 3G_Transmitter	GPS_GSM	10	212439	Wing-loop harness	Clap net on nest	2021	5	Breeding	Fehntjer Tief	Krummes Tief	53.3728	7.43766	DEW 4163407	A	M	119	312	-	730	Biometry	42587	UK	54.5837	-0.918669	-	-	-	-	Germany	53.3742	7.44085	ON	-	No	No	No	No	No	1	1	0	1	1	0
DE_440	Numenius arquata	Germany	Kruckenberg	Ornitela	OrniTrack_10 3G_Transmitter	GPS_GSM	10	212440	Wing-loop harness	Clap net on nest	2021	5	Breeding	Fehntjer Tief	Flumm Niederung	53.3965	7.54469	DEW 4163406	A	F	136	318	-	850	Biometry	95924	Netherlands	53.1345	4.90393	-	-	-	-	Germany	53.3971	7.5412	OFF	2023-02-06	No	No	No	No	No	1	1	0	1	1	0
DE_441	Numenius arquata	Germany	Kruckenberg	Ornitela	OrniTrack_10 3G_Transmitter	GPS_GSM	10	212441	Wing-loop harness	Clap net on nest	2021	5	Breeding	Mittelradde	Augustenfeld	52.7656	7.7147	DEW 4163405	A	F	131	320	-	770	Biometry	72692	France	47.0106	-2.03145	-	-	-	-	Germany	52.7664	7.71704	OFF	2021-09-17	No	No	No	No	No	-	-	-	-	-	-
DE_442	Numenius arquata	Germany	Kruckenberg	Ornitela	OrniTrack_10 3G_Transmitter	GPS_GSM	10	212442	Wing-loop harness	Clap net on nest	2021	5	Breeding	-	Osterstader Marsch	53.3916	8.56748	DEW 4163409	A	F	132	310	-	820	Biometry	118345	UK	53.2914	-3.6012	-	-	-	-	Germany	53.3941	8.55823	ON	-	Yes	Yes	Yes	Yes	Yes	1	1	0	2	2	2
DE_443	Numenius arquata	Germany	Kruckenberg	Ornitela	OrniTrack_10 3G_Transmitter	GPS_GSM	10	212443	Wing-loop harness	Clap net on nest	2021	5	Breeding	-	Osterstader Marsch	53.3899	8.5601	DEW 4163410	A	F	167	318	-	920	Biometry	79998	UK	51.6354	-4.2359	-	-	-	-	Germany	53.39	8.55762	OFF	2022-05-19	No	No	No	No	No	-	-	-	-	-	-
DE_444	Numenius arquata	Germany	Kruckenberg	Ornitela	OrniTrack_10 3G_Transmitter	GPS_GSM	10	212444	Wing-loop harness	Clap net on nest	2021	5	Breeding	Wummewiesen	Fischerhuder Wummewiesen	53.0957	8.98367	DEW 4163411	A	M	124	306	-	740	Biometry	34650	UK	51.8096	1.04527	-	-	-	-	Germany	53.0969	8.98243	OFF	2021-09-18	No	No	No	No	No	-	-	-	-	-	-
DE_445	Numenius arquata	Germany	Kruckenberg	Ornitela	OrniTrack_10 3G_Transmitter	GPS_GSM	10	212445	Wing-loop harness	Clap net on nest	2021	5	Breeding	Leda_Jumme	Filsum	53.2492	7.59016	DEW 4163412	A	F	157	322	-	810	Biometry	115183	France	46.9551	-2.04975	-	-	-	-	Germany	53.2489	7.59088	ON	-	Yes	Yes	Yes	Yes	Yes	1	1	0	2	2	2
DE_446	Numenius arquata	Germany	Kruckenberg	Ornitela	OrniTrack_10 3G_Transmitter	GPS_GSM	10	212446	Wing-loop harness	Clap net on nest	2021	5	Breeding	Wummewiesen	Blockland	53.1399	8.81244	DEW 4314002	A	F	133	323	-	780	Biometry	45090	France	48.8251	-3.37343	-	-	-	-	Germany	53.1413	8.81376	OFF	2023-01-08	No	No	No	No	No	-	-	-	-	-	-
DE_447	Numenius arquata	Germany	Kruckenberg	Ornitela	OrniTrack_10 3G_Transmitter	GPS_GSM	10	212447	Wing-loop harness	Clap net on nest	2021	5	Breeding	Wummewiesen	Niedervlieland	53.1067	8.67532	DEW 4314008	A	M	122	294	-	600	Biometry	64590	UK	51.0871	-4.11008	-	-	-	-	Germany	53.1048	8.68467	ON	-	Yes	No	No because no buffer	Yes	Yes	1	1	0	2	1	0
DE_448	Numenius arquata	Germany	Kruckenberg	Ornitela	OrniTrack_10 3G_Transmitter	GPS_GSM	10	212448	Wing-loop harness	Clap net on nest	2021	5	Breeding	Wummewiesen	Blockland	53.1446	8.82883	DEW 4314003	A	F	141	322	-	790	Biometry	41871	UK	50.8325	-1.33774	-	-	-	-	Germany	53.1475	8.82613	ON	-	Yes	No	No because no buffer	Yes	Yes	1	1	0	2	1	0
DE_449	Numenius arquata	Germany	Kruckenberg	Ornitela	OrniTrack_10 3G_Transmitter	GPS_GSM	10	212449	Wing-loop harness	Clap net on nest	2021	5	Breeding	Wummewiesen	Blockland	53.1316	8.81694	DEW 4314004	A	F	141	317	-	820	Biometry	111975	UK	51.4189	0.724813	-	-	-	-	Germany	53.1324	8.81479	ON	-	No	No	No	No	No	1	1	0	1	1	0
DE_461	Numenius arquata	Germany	Kruckenberg	Ornitela	OrniTrack_10 3G_Transmitter	GPS_GSM	10	212461	Wing-loop harness	Clap net on nest	2021	5	Breeding	-	NSG Beelener Mark, Warendorf	51.9017	8.14258	DEW 4313809	A	M	113	296	-	660	Biometry	69917	France	48.8397	-3.19368	-	-	-	-	Germany	51.9027	8.14178	ON	-	No	No	No	No	No	1	1	0	1	1	0
DE_462	Numenius arquata	Germany	Kruckenberg	Ornitela	OrniTrack_10 3G_Transmitter	GPS_GSM	10	212462	Wing-loop harness	Clap net on nest	2021	5	Breeding	-	NSG Ahsewiesen	51.6361	8.04766	DEW 4313807	A	F	136	319	-	685	Biometry	29879	Portugal	40.6943	-8.66483	-	-	-	-	Germany	51.6365	8.04728	OFF	2021-10-15	No	No	No	No	No	-	-	-	-	-	-
DE_464	Numenius arquata	Germany	Kruckenberg	Ornitela	OrniTrack_10 3G_Transmitter	GPS_GSM	10	212464	Wing-loop harness	Clap net on nest	2021	5	Breeding	-	Scheerhorn	52.5724	6.99172	DEW 4313805	A	F	129	310	-	675	Biometry	39379	UK	53.3017	-4.55106	-	-	-	-	Germany	52.5736	6.99236	ON	-	Yes	Yes	Yes	Yes	Yes	1	1	0	2	2	2
DE_465	Numenius arquata	Germany	Kruckenberg	Ornitela	OrniTrack_10 3G_Transmitter	GPS_GSM	10	212465	Wing-loop harness	Clap net on nest	2021	5	Breeding	-	NSG Stockheimer Bruch	51.6532	8.48564	DEW 4313808	A	M	121	293	-	700	Biometry	82269	France	48.8639	-3.18486	-	-	-	-	Germany	51.6538	8.48649	ON	-	Yes	Yes	Yes	Yes	Yes	1	1	0	2	2	2
DE_466	Numenius arquata	Germany	Kruckenberg	Ornitela	OrniTrack_10 3G_Transmitter	GPS_GSM	10	212466	Wing-loop harness	Clap net on nest	2021	5	Breeding	-	NSG Alpbach	51.6978	8.13644	DEW 4313806	A	F	151	304	-	780	Biometry	124736	Netherlands	51.3937	3.80423	-	-	-	-	Germany	51.6974	8.12741	ON	-	Yes	No	No because no buffer	Yes	Yes	1	1	0	2	2	0
DE_471	Numenius arquata	Germany	Kruckenberg	Ornitela	OrniTrack_10 3G_Transmitter	GPS_GSM	10	212471	Wing-loop harness	Clap net on nest	2021	5	Breeding	-	NSG Grafensteiner See	52.1773	7.41949	DEW 4313802	A	M	116	300	-	640	Biometry	13715	Netherlands	51.626	3.72647	-	-	-	-	Germany	52.1785	7.41784	OFF	2021-07-10	No	No	No	No	No	-	-	-	-	-	-
DE_472	Numenius arquata	Germany	Kruckenberg	Ornitela	OrniTrack_10 3G_Transmitter	GPS_GSM	10	212472	Wing-loop harness	Clap net on nest	2021	5	Breeding	-	NSG Mesumer Mark	52.1995	7.49662	DEW 4313801	A	M	126	287	-	750	Biometry	120908	France	48.6737	-1.4956	-	-	-	-	Germany	52.2006	7.49813	ON	-	Yes	No	No because no buffer	Yes	Yes	1	1	0	2	1	0
DE_473	Numenius arquata	Germany	Kruckenberg	Ornitela	OrniTrack_10 3G_Transmitter	GPS_GSM	10	212473	Wing-loop harness	Clap net on nest	2021	5	Breeding	-	Brochterbeck, Am Janhaarspool	52.1868	7.10244	DEW 4173733	A	M	123	301	-	675	Biometry	117735	France	45.8918	-1.08377	-	-	-	-	Germany	52.1876	7.71214	OFF	2022-08-11	Yes	Yes	Yes	Yes	Yes	1	1	0	2	2	2
DE_475	Numenius arquata	Germany	Kruckenberg	Ornitela	OrniTrack_10 3G_Transmitter	GPS_GSM	10	212475	Wing-loop harness	Clap net on nest	2021	5	Breeding	Mittelradde	Holthausen	52.841	7.71177	DEW 4163401	A	F	145	316	-	830	Biometry	46417	Netherlands	51.6578	3.78654	-	-	-	-	Germany	52.8418	7.71001	OFF	2021-07-25	No	No	No	No	No	-	-	-	-	-	-
DE_476	Numenius arquata	Germany	Kruckenberg	Ornitela	OrniTrack_10 3G_Transmitter	GPS_GSM	10	212476	Wing-loop harness	Clap net on nest	2021	5	Breeding	Mittelradde	Lindern	52.7969	7.78481	DEW 4163403	A	F	150	318	-	-	Biometry	73536	UK	50.8096	-0.8944	-	-	-	-	Germany	52.7955	7.78764	ON	-	Yes	Yes	Yes	Yes	Yes	1	1	0	2	2	2
DE_477	Numenius arquata	Germany	Kruckenberg	Ornitela	OrniTrack_10 3G_Transmitter	GPS_GSM	10	212477	Wing-loop harness	Clap net on nest	2021	5	Breeding	Mittelradde	Bentrup-Hammeln	52.8017	7.80619	DEW 4163404	A	M	110	308	-	690	Biometry	77940	France	47.5642	-2.96396	-	-	-	-	Germany	52.801	7.8056	ON	-	Yes	Yes	Yes	Yes	Yes	1	1	0	2	2	2
DE_478	Numenius arquata	Germany	Kruckenberg	Ornitela	OrniTrack_10 3G_Transmitter	GPS_GSM	10	212478	Wing-loop harness	Clap net on nest	2021	5	Breeding	Diepholer Moorniederung	Flache Heusmann, Nordliches Wietingsmoor	52.7157	8.64144	DEW 4163047	A	M	118	294	-	650	Biometry	30768	Ireland	51.884	-8.65015	-	-	-	-	Germany	52.7173	8.63862	ON	-	Yes	No	No because no buffer	Yes	Yes	1	1	0	2	1	0
DE_479	Numenius arquata	Germany	Kruckenberg	Ornitela	OrniTrack_10 3G_Transmitter	GPS_GSM	10	212479	Wing-loop harness	Clap net on nest	2021	5	Breeding	Wummewiesen	Blockland	53.1333	8.82542	DEW 4314005	A	M	113	296	-	610	Biometry	154939	UK	50.7428	-1.24011	-	-	-	-	Germany	53.1356	8.82442	ON	-	No	No	No	No	No	1	1	0	1	1	0
DE_486	Numenius arquata	Germany	Bavaria	Ornitela	OrniTrack_E10 3G_Transmitter	GPS_GSM	12	212486	Wing-loop harness	Cage trap on nest	2021	6	Breeding	Konigsauer Moos	Konigsauer Moos	48.6521	12.4937	HS01654, T172	Juv	-	55.5	215	84.4	430	-	10068	Portugal	40.6667	-8.70162	-	-	-	-	Germany	48.6689	12.5321	ON	-	No	No	No	No	No	-	-	-	-	-	-
DE_487	Numenius arquata	Germany	Bavaria	Ornitela	OrniTrack_E10 3G_Transmitter	GPS_GSM	12	212487	Wing-loop harness	Cage trap on nest	2021	6	Breeding	Konigsauer Moos	Konigsauer Moos	48.6521	12.4937	HS01656, T119	Juv	-	63.2	228	83	450	-	1603	Spain	38.7337	-6.23895	-	-	-	-	Germany	48.6694	12.532	OFF	2021-08-20	No	No	No	No	No	-	-	-	-	-	-
DE_492	Numenius arquata	Germany	Kruckenberg	Ornitela	OrniTrack_10 3G_Transmitter	GPS_GSM	10	201492	Wing-loop harness	Clap net on nest	2020	5	Breeding	Steinfurt	Metelen, Eperstrasse	52.153	7.1631	DEW 4162353	A	M	123	298	83.8	675	Biometry	66423	France	48.6104	-1.78883	-	-	-	-	Germany	52.1503	7.16111	ON	-	Yes	Yes	Yes	Yes	Yes	2	2	2	2	2	0
DE_493	Numenius arquata	Germany	Kruckenberg	Ornitela	OrniTrack_10 3G_Transmitter	GPS_GSM	10	201493	Wing-loop harness	Clap net on nest	2020	5	Breeding	Steinfurt	Metelen, Mielingweg	52.1471	7.17147	DEW 4173530	A	M	122	306	82.7	635	Biometry	4033	UK	51.536	-2.94506	-	-	-	-	Germany	52.1469	7.17087	OFF	2020-07-27	No	No	No	No	No	-	-	-	-	-	-
DE_495	Numenius arquata	Germany	Kruckenberg	Ornitela	OrniTrack_10 3G_Transmitter	GPS_GSM	10	201495	Wing-loop harness	Clap net on nest	2020	5	Breeding	Wattenmeer	Lagune Hoge Horn, Borkum	53.609	6.76999	DEW 4013901	A	M	106	290	68	610	Biometry	59963	Ireland	52.2553	-6.76223	-	-	-	-	Germany	53.6098	6.7712	ON	-	Yes	Yes	Yes	Yes	Yes	2	2	2	3	3	3
DE_496	Numenius arquata	Germany	Kruckenberg	Ornitela	OrniTrack_10 3G_Transmitter	GPS_GSM	10	201496	Wing-loop harness	Clap net on nest	2020	5	Breeding	Steinfurt	Dusterdieker Niederung, Westerkappel	52.3325	8.88155	DEW 4163398	A	M	114	307	79.4	660	Biometry	270	UK	49.1663	-2.0289	-	-	-	-	Germany	52.3334	7.88887	OFF	2020-06-13	No	No	No	No	No	-	-	-	-	-	-
DE_497	Numenius arquata	Germany	Kruckenberg	Ornitela	OrniTrack_10 3G_Transmitter	GPS_GSM	10	201497	Wing-loop harness	Clap net on nest	2020	5	Breeding	Wattenmeer	Dune Hoge Horn, Borkum	53.6071	6.78287	DEW 4013902	A	F	135	303	74	870	Biometry	68729	UK	53.0894	0.315507	-	-	-	-	Germany	53.611	6.77711	OFF	2022-01-31	Yes	Yes	Yes	Yes	Yes	1	1	0	2	2	2
DE_498	Numenius arquata	Germany	Kruckenberg	Ornitela	OrniTrack_10 3G_Transmitter	GPS_GSM	10	201498	Wing-loop harness	Clap net on nest	2020	5	Breeding	Duffel, Niederrhein	Tiggelstraße Kranenburg, Kleve	51.7962	6.01438	DEW 4163355	A	F	158	319	88.2	780	Biometry	73937	Spain	37.2074	-7.30861	-	-	-	-	Germany	51.7953	6.01194	OFF	2022-09-29	Yes	Yes	Yes	Yes	Yes	1	1	0	2	2	2
DE_499	Numenius arquata	Germany	FTZ	Ornitela	OrniTrack_15	GPS_GSM	15	192499	Wing-loop harness	Mist net on roost	2020	9	Wintering	Dorum	Wursten, NS	53.7143	8.49992	4163258	Juv_A	M	124	-	76.8	682	DNA	21248	Germany	53.6581	8.48728	-	-	-	-	Russia	59.1842	38.5699	ON	-	No	No	No	No	No	2	2	-	2	2	-
DE_500	Numenius arquata	Germany	FTZ	Ornitela	OrniTrack_15	GPS_GSM	15	192500	Wing-loop harness	Mist net on roost	2020	9	Wintering	Dorum	Wursten, NS	53.7143	8.49996	4163259	Juv_A	M	136	305	83.3	598	DNA	23785	Germany	53.7575	8.5281	-	-	-	-	Russia	59.1538	36.716	OFF	2022-04-11	No	No	No	No	No	-	-	-	-	-	-
DE_501	Numenius arquata	Germany	Boschert	e-obs	Solar GPS	GPS_Radio	40	2501	Wing-loop harness	Cage trap on nest	2014	5	Breeding	Willstatt	Willstatt, Germany	48.5536	7.94155	HS00675	A	M	-	-	-	710	Visual	54538	Spain	36.4	-6.20005	-	-	-	-	Germany	48.5554	7.94045	OFF	2017-06-16 09:20:21	Yes	Yes	Yes	Yes	Yes	3	3	3	3	3	3
DE_511	Numenius arquata	Germany	FTZ	Ornitela	OrniTrack_15	GPS_GSM	15	200511	Wing-loop harness	Mist net on roost	2021	5	Wintering	Dorum	-	53.7179	8.50247	4163296	Juv	M	121	290	76.4	720	Biometry	25363	Germany	53.7134	8.49393	-	-	-	-	Unknown	-	-	OFF	2021-10-29	No	No	No	No	No	-	-	-	-	-	-
DE_518	Numenius arquata	Germany	FTZ	Ornitela	OrniTrack_15	GPS_GSM	15	200518	Wing-loop harness	Mist net on roost	2021	4	Wintering	Dorum	Wursten, NS	53.7164	8.50147	4163279	A	F	164	308	84.6	960	Biometry	30629	Germany	53.7279	8.50351	53.9774	8.86404	54.4876	9.01099	Unknown	-	-	OFF	2022-03-21	No	No	No	No	No	-	-	-	-	-	-
DE_520	Numenius arquata	Germany	FTZ	Ornitela	OrniTrack_15	GPS_GSM	15	200520	Wing-loop harness	Mist net on roost	2021	4	Wintering	Dorum	Wursten, NS	53.7155	8.50047	4163278	A	F	150	315	84.4	1060	Biometry	12058	Germany	53.7258	8.50255	-	-	-	-	Russia	59.3744	42.0494	ON	-	Yes	Yes	Yes	Yes	Yes	2	2	2	2	2	2
DE_521	Numenius arquata	Germany	Boschert	e-obs	Solar GPRS IMU	GPRS	27	7521	Wing-loop harness	Cage trap on nest	2020	4	Breeding	Friesenheim	Friesenheim, Germany	48.4133	7.85862	HS00700	A	F	-	-	-	-	Visual	6426	Spain	37.2658	-7.16619	-	-	-	-	Germany	48.4134	7.85843	OFF	2020-08-16 23:40:19	No	No	No	No	No	-	-	-	-	-	-
DE_523	Numenius arquata	Germany	FTZ	Ornitela	OrniTrack_15	GPS_GSM	15	200523	Wing-loop harness	Mist net on roost	2020	10	Wintering	Dorum	-	53.7162	8.50126	4163269	Juv	M	123	300	84.6	729	DNA	7630	Germany	53.714	8.49937	-	-	-	-	Stopped before breeding	-	-	OFF	2021-04-16	No	No	No	No	No	-	-	-	-	-	-
DE_524	Numenius arquata	Germany	FTZ	Ornitela	OrniTrack_15	GPS_GSM	15	200524	Wing-loop harness	Mist net on roost	2020	10	Wintering	Dorum	Wursten, NS	53.7152	8.50009	4163268	A	F	137	293	86.7	904.6	DNA	11405	Germany	53.7224	8.49988	54.0627	8.69	-	-	Russia	59.2061	50.6431	OFF	2021-04-28	No	No	No	No	No	-	-	-	-	-	-
DE_525	Numenius arquata	Germany	FTZ	Ornitela	OrniTrack_15	GPS_GSM	15	200525	Wing-loop harness	Mist net on roost	2020	10	Wintering	Dorum	Wursten, NS	53.7159	8.50094	4163267	A	M	110	263	77.4	724.4	DNA	2902	Germany	53.6966	8.48487	-	-	-	-	Stopped before breeding	-	-	OFF	2021-02-18	No	No	No	No	No	-	-	-	-	-	-
DE_526	Numenius arquata	Germany	FTZ	Ornitela	OrniTrack_15	GPS_GSM	15	200526	Wing-loop harness	Mist net on roost	2020	10	Wintering	Dorum	-	53.7157	8.50103	4163271	Juv	M	115	282	81.9	692.6	DNA	10326	Germany	53.7156	8.50048	-	-	-	-	Russia	61.5626	46.1006	OFF	2021-05-10	No	No	No	No	No	-	-	-	-	-	-
DE_527	Numenius arquata	Germany	FTZ	Ornitela	OrniTrack_15	GPS_GSM	15	200527	Wing-loop harness	Mist net on roost	2020	10	Wintering	Dorum	-	53.7161	8.50071	4163270	Juv	M	119	299	83.9	875.4	DNA	7447	Germany	53.719	8.50163	-	-	-	-	Russia	58.3656	35.4665	OFF	2021-06-08	No	No	No	No	No	-	-	-	-	-	-
DE_562	Numenius arquata	Germany	Boschert	e-obs	Solar GPS	GPS_Radio	14.5	5562	Wing-loop harness	Cage trap on nest	2017	5	Breeding	Unterwassermatten	Unterwassermatten, Germany	48.445	7.86235	HS00686	A	F	-	-	-	-	Visual	56144	Portugal	37.002	-7.93599	-	-	-	-	Germany	48.446	7.85706	OFF	2020-05-28 15:00:13	Yes	Yes	Yes	Yes	Yes	3	3	3	3	3	3
DE_563	Numenius arquata	Germany	Boschert	e-obs	Solar GPS	GPS_Radio	14.5	5563	Wing-loop harness	Cage trap on nest	2018	5	Breeding	Friesenheim	Friesenheim, Germany	48.4132	7.86532	HS00690	A	M	-	-	-	-	Visual	17805	Spain	37.2242	-7.01481	-	-	-	-	Germany	48.4105	7.86179	OFF	2019-05-10 14:40:08	No	No	No	No	No	-	-	-	-	-	-
DE_577	Numenius arquata	Germany	Bavaria	Ecotone	Saker_L_GPS_GSM_Tracker	GPS_GSM	17	48503145577	Wing-loop harness	Cage trap on nest	2017	5	Breeding	Konigsauer Moos	Konigsauer Moos	48.6521	12.4937	HS00734, 0A30	A	M	119	320	91	656	Biometry	1156	Morocco	32.9787	-8.74998	-	-	-	-	Germany	48.6668	12.5124	OFF	2018-06-18	No	No	No	No	No	-	-	-	-	-	-
DE_621	Numenius arquata	Germany	Bavaria	Ecotone	Saker_L_GPS_GSM_Tracker	GPS_GSM	17	48503139621	Wing-loop harness	Cage trap on nest	2018	5	Breeding	Altmuhltal	Altmuhltal	49.1636	10.6843	HF86657, T025	A	F	145	315	96	806	Biometry	839	Portugal	36.9693	-7.88257	-	-	-	-	Germany	49.1866	10.6098	OFF	2019-05-20	No	No	No	No	No	-	-	-	-	-	-
DE_640	Numenius arquata	Germany	FTZ	Ornitela	OrniTrack_10	GPS_GSM	10	182640	Wing-loop harness	Mist net on roost	2018	11	Wintering	Dorum	Wursten, NS	53.7353	8.50672	4163110	A	M	120	295	-	925	DNA	40043	Germany	53.7263	8.50194	-	-	-	-	Russia	62.6967	50.7241	OFF	2020-08-09	Yes	Yes	Yes	Yes	Yes	2	2	2	2	2	2
DE_766	Numenius arquata	Germany	FTZ	Ornitela	OrniTrack_15	GPS_GSM	15	182766	Wing-loop harness	Mist net on roost	2019	4	Wintering	Cuxhaven Sahlenburg	Cuxhaven, NS	53.885	8.62133	4163162	A	F	136	325	-	942	DNA	111267	Germany	53.8759	8.6064	-	-	-	-	Russia	60.3933	53.3596	ON	-	Yes	Yes	Yes	Yes	Yes	4	4	4	4	4	4
DE_781	Numenius arquata	Germany	Bavaria	Ornitela	OrniTrack_E10 3G_Transmitter	GPS_GSM	12	191781	Wing-loop harness	Cage trap on nest	2020	6	Breeding	Altmuhltal_Wiesmet	Altmuhltal_Wiesmet	49.1636	10.6843	HS01247, T072	Juv	-	49.9	214	83.44	430	-	25576	Portugal	38.6528	-9.13258	-	-	-	-	Germany	49.1745	10.697	OFF	2021-10-13	No	No	No	No	No	-	-	-	-	-	-
DE_783	Numenius arquata	Germany	Bavaria	Ornitela	OrniTrack_E10 3G_Transmitter	GPS_GSM	12	191783	Wing-loop harness	Cage trap on nest	2020	6	Breeding	Altmuhltal_Wiesmet	Altmuhltal_Wiesmet	49.1636	10.6843	HS01213, T075	Juv	-	54.17	208	85.61	440	-	4937	Portugal	41.6916	-8.80379	-	-	-	-	Germany	49.1744	10.6855	OFF	2020-09-05	No	No	No	No	No	-	-	-	-	-	-
DE_784	Numenius arquata	Germany	Boschert	Ornitela	OrniTrack_9 3G_Transmitter	GPS_GSM	9	201784	Wing-loop harness	Cage trap on nest	2021	6	Breeding	Rheinau	Rheinau, Germany	48.6345	7.94457	GS01282	Juv	F	-	-	-	-	Visual	10377	France	48.6717	-1.39976	-	-	-	-	Germany	48.6345	7.94452	OFF	2021-10-04 07:47:26	No	No	No	No	No	-	-	-	-	-	-
DE_785	Numenius arquata	Germany	Bavaria	Ornitela	OrniTrack_E10 3G_Transmitter	GPS_GSM	12	191785	Wing-loop harness	Cage trap on nest	2020	6	Breeding	Donaumoos	Donaumoos	48.5123	10.3043	HS01248, T092	Juv	-	61.9	220	91.56	490	-	38929	France	44.7647	-1.15831	-	-	-	-	Germany	48.6276	11.2069	OFF	2022-05-25	No	No	No	No	No	-	-	-	-	-	-
DE_786	Numenius arquata	Germany	Bavaria	Ornitela	OrniTrack_E10 3G_Transmitter	GPS_GSM	12	191786	Wing-loop harness	Cage trap on nest	2020	6	Breeding	Altmuhltal_Wiesmet	Altmuhltal_Wiesmet	49.1636	10.6843	HS01249, T063	Juv_A	-	50.42	184	86.57	470	-	29447	Spain	36.4398	-6.18949	-	-	-	-	Germany	49.17	10.6925	OFF	2021-10-31	No	No	No	No	No	-	-	-	-	-	-
DE_789	Numenius arquata	Germany	Bavaria	Ecotone	Saker_L_GPS_GSM_Tracker	GPS_GSM	17	48503145789	Wing-loop harness	Cage trap on nest	2017	5	Breeding	Flughafen Munchen	Flughafen Munchen	48.3498	11.814	HF86655, T044	Juv_A	-	63	235	86	523	-	2476	Portugal	40.7154	-8.66257	38.4847	-8.759	-	-	Germany	48.3606	11.7636	OFF	2021-08-13	No	No	No	No	No	2	2	-	3	3	-
DE_790	Numenius arquata	Germany	Bavaria	Ornitela	OrniTrack_E10 3G_Transmitter	GPS_GSM	12	191790	Wing-loop harness	Cage trap on nest	2020	6	Breeding	Altmuhltal_Wiesmet	Altmuhltal_Wiesmet	49.1636	10.6843	HF86684, T061	Juv	-	52.18	193	81.43	445	-	54923	Morocco	34.8645	-6.27031	-	-	-	-	Germany	49.1734	10.6858	OFF	2022-02-05	No	No	No	No	No	-	-	-	-	-	-
DE_792	Numenius arquata	Germany	Bavaria	Ecotone	Saker_L_GPS_GSM_Tracker	GPS_GSM	17	48503145792	Wing-loop harness	Cage trap on nest	2016	5	Breeding	Konigsauer Moos	Konigsauer Moos	48.6521	12.4937	HF86652, 0A33	A	M	-	297	77	-	Biometry	4702	Portugal	38.5003	-8.75842	-	-	-	-	Germany	48.6737	12.5493	OFF	2018-12-05	Yes	Yes	Yes	Yes	Yes	2	2	0	3	3	3
DE_822	Numenius arquata	Germany	Bavaria	Ecotone	Saker_L_GPS_GSM_Tracker	GPS_GSM	17	48503145822	Wing-loop harness	Cage trap on nest	2018	5	Breeding	Donautal	Donautal	48.3611	9.94914	HS01454, 0Z52	A	M	118	282	92	586	Biometry	390	Morocco	32.9787	-8.74998	-	-	-	-	Germany	-	-	OFF	2019-01-10	No	No	No	No	No	-	-	-	-	-	-
DE_922	Numenius arquata	Germany	Bavaria	Ecotone	Saker_L_GPS_GSM_Tracker	GPS_GSM	17	48503145922	Wing-loop harness	Cage trap on nest	2017	7	Breeding	Konigsauer Moos	Konigsauer Moos	48.6521	12.4937	HS00739, 0A31	Juv	-	65	232	99	493	-	828	Morocco	32.751	-9.01807	-	-	-	-	Germany	48.6291	12.2917	OFF	2018-05-28	No	No	No	No	No	-	-	-	-	-	-
DE_923	Numenius arquata	Germany	Boschert	Ornitela	OrniTrack_E20B 3G_Transmitter	GPS_GSM	20	182923	Wing-loop harness	Cage trap on nest	2019	5	Breeding	Willstatt	Willstatt, Germany	48.5531	7.93248	HS00691	A	F	-	-	-	-	Visual	76915	Spain	43.5167	-5.40111	-	-	-	-	Germany	48.5541	7.93396	OFF	2019-08-27 10:55:50	No	No	No	No	No	-	-	-	-	-	-
DE_924	Numenius arquata	Germany	Boschert	Ornitela	OrniTrack_E20B 3G_Transmitter	GPS_GSM	20	182924	Wing-loop harness	Cage trap on nest	2019	5	Breeding	Rheinau	Rheinau, Germany	48.6778	8.00648	HS00692	A	M	-	-	-	-	Visual	245297	Portugal	38.5117	-8.764	-	-	-	-	Germany	48.676	8.00714	OFF	2020-03-14 10:20:35	No	No	No	No	No	-	-	-	-	-	-
DE_925	Numenius arquata	Germany	Boschert	Ornitela	OrniTrack_E20B 3G_Transmitter	GPS_GSM	20	182925	Wing-loop harness	Cage trap on nest	2019	6	Breeding	Rheinau	Rheinau, Germany	48.6342	7.93715	HS00695	Juv	-	-	-	-	-	-	59152	France	46.1977	-1.33632	-	-	-	-	Germany	48.6343	7.93732	OFF	2019-10-14 17:15:27	No	No	No	No	No	-	-	-	-	-	-
DE_928	Numenius arquata	Germany	Boschert	Ornitela	OrniTrack_E20B 3G_Transmitter	GPS_GSM	20	182928	Wing-loop harness	Cage trap on nest	2019	6	Breeding	Rheinau	Rheinau, Germany	48.6342	7.93741	HS00698	Juv	-	-	-	-	-	-	6726	Spain	43.428	-3.5092	-	-	-	-	Germany	48.635	7.94439	OFF	2019-08-16 15:03:08	No	No	No	No	No	-	-	-	-	-	-
DE_93	Numenius arquata	Germany	Boschert	e-obs	Solar GPS	GPS_Radio	40	2493	Wing-loop harness	Cage trap on nest	2014	5	Breeding	Rheinau	Rheinau, Germany	48.6337	7.92521	HS00677	A	M	-	-	-	680	Visual	18665	Spain	36.5056	-6.17037	-	-	-	-	Germany	48.6344	7.92828	OFF	2015-03-25 12:40:17	No	No	No	No	No	-	-	-	-	-	-
DE_967	Numenius arquata	Germany	FTZ	Ornitela	OrniTrack_15	GPS_GSM	15	17967	Wing-loop harness	Mist net on roost	2020	10	Wintering	Dorum	Wursten, NS	53.7005	8.47107	4163266	A	M	118	275	85.3	833.4	DNA	9686	Germany	53.7156	8.49695	-	-	-	-	Russia	63.1997	54.5764	OFF	2021-04-29	No	No	No	No	No	-	-	-	-	-	-
DE_976	Numenius arquata	Germany	FTZ	Ornitela	OrniTrack_15	GPS_GSM	15	17976	Wing-loop harness	Mist net on roost	2019	4	Wintering	Cuxhaven Sahlenburg	Cuxhaven, NS	53.8796	8.60935	4163165	A	F	143	320	-	1017	DNA	1589	Germany	53.8792	8.59992	-	-	-	-	Finland	61.0734	28.5036	OFF	2019-05-08	No	No	No	No	No	-	-	-	-	-	-
DE_U01	Numenius arquata	Germany	FTZ	Ecotone	SKUA	GPS_Radio_GSM	17	DECU01	Wing-loop harness	Mist net on roost	2014	3	Wintering	Hamburger Hallig	Reussenkoege, SH	54.6049	8.83553	4309042	A	F	148	-	-	930	DNA	4623	Germany	54.6708	8.75075	-	-	-	-	Russia	57.8367	31.169	OFF	2015-03-17	No	No	No	No	No	-	-	-	-	-	-
DE_U03	Numenius arquata	Germany	FTZ	Ecotone	SKUA	GPS_Radio_GSM	17	DECU03	Wing-loop harness	Mist net on roost	2014	3	Wintering	Hamburger Hallig	Reussenkoege, SH	54.6058	8.83767	4307741	A	M	-	-	-	820	DNA	8545	Germany	54.6074	8.83113	-	-	-	-	Russia	58.7568	34.6574	OFF	2015-02-05	No	No	No	No	No	-	-	-	-	-	-
DE_U04	Numenius arquata	Germany	FTZ	Ecotone	SKUA	GPS_Radio_GSM	17	DECU04	Wing-loop harness	Mist net on roost	2015	3	Wintering	Hamburger Hallig	Reussenkoege, SH	54.6076	8.84328	4309046	Juv	M	117	286	-	779	DNA	4869	Germany	54.6135	8.83253	-	-	-	-	-	-	-	OFF	2015-07-28	No	No	No	No	No	-	-	-	-	-	-
DE_U05	Numenius arquata	Germany	FTZ	Ecotone	SKUA	GPS_Radio_GSM	17	DECU05	Wing-loop harness	Mist net on roost	2015	7	Wintering	Hamburger Hallig	Reussenkoege, SH	54.6074	8.84302	4308510	A	F	162	313	-	904	DNA	15381	Germany	54.6138	8.8356	-	-	-	-	Russia	62.7098	36.7264	OFF	2016-06-20	No	No	No	No	No	-	-	-	-	-	-
DE_U06	Numenius arquata	Germany	FTZ	Ecotone	SKUA	GPS_Radio_GSM	17	DECU06	Wing-loop harness	Mist net on roost	2015	3	Wintering	Hamburger Hallig	Reussenkoege, SH	54.6078	8.84353	4307729	A	M	123	302	-	877.1	DNA	38471	Germany	54.6114	8.83558	-	-	-	-	Russia	64.0441	40.9429	OFF	2017-05-08	Yes	Yes	Yes	Yes	Yes	3	2	2	2	2	2
DE_U11	Numenius arquata	Germany	FTZ	Ecotone	SKUA	GPS_Radio_GSM	17	DECU11	Wing-loop harness	Mist net on roost	2016	3	Wintering	Busum FTZ Wiese	Busum, SH	54.1329	8.88392	4307746	A	M	112	299	-	630	DNA	685	Germany	54.1341	8.88795	-	-	-	-	Russia	59.3782	40.3832	OFF	2016-05-16	No	No	No	No	No	-	-	-	-	-	-
DE_U12	Numenius arquata	Germany	FTZ	Ecotone	SKUA	GPS_Radio_GSM	17	DECU12	Wing-loop harness	Mist net on roost	2016	4	Wintering	Helmsand	Elpersbuttel, SH	54.0617	8.98082	N107358	A	M	119.5	302	-	736	DNA	2130	Germany	54.0525	8.99735	-	-	-	-	Russia	64.7477	45.4718	OFF	2016-07-14	No	No	No	No	No	-	-	-	-	-	-
DE_U13	Numenius arquata	Germany	FTZ	Ecotone	SKUA	GPS_Radio_GSM	17	DECU13	Wing-loop harness	Mist net on roost	2016	3	Wintering	Hamburger Hallig	Reussenkoege, SH	54.6402	8.82298	4308508	A	F	131	302	-	870	DNA	7862	Denmark/Germany	56.7164	10.269	54.6353	8.8256	-	-	Russia	63.0498	37.1458	OFF	2017-09-30	Yes	No	No because no buffer	Yes	Yes	2	1	0	2	1	0
DE_U14	Numenius arquata	Germany	FTZ	Ecotone	SKUA	GPS_Radio_GSM	17	DECU14	Wing-loop harness	Mist net on roost	2016	4	Wintering	Helmsand	Elpersbuttel, SH	54.0663	8.97125	4307747	A	F	150	300	-	831	DNA	79659	Germany	54.0249	8.96233	-	-	-	-	Russia	60.2635	41.1108	OFF	2020-08-20	Yes	Yes	Yes	Yes	Yes	4	4	4	4	4	4
DE_U15	Numenius arquata	Germany	FTZ	Ecotone	SKUA	GPS_Radio_GSM	17	DECU15	Wing-loop harness	Mist net on roost	2016	4	Wintering	Helmsand	Elpersbuttel, SH	54.0566	8.9658	4307748	A	M	118	296	-	941	DNA	3623	Germany	54.0392	8.94865	-	-	-	-	Unknown	-	-	OFF	2016-08-23	No	No	No	No	No	-	-	-	-	-	-
DE_U20	Numenius arquata	Germany	FTZ	Ecotone	SKUA	GPS_Radio_GSM	17	DECU20	Wing-loop harness	Mist net on roost	2017	4	Wintering	Friedrichskoog	Friedrichskoog, SH	54.04	8.85875	4308507	A	M	127.1	301	-	876.2	DNA	8591	Germany	54.043	8.8585	-	-	-	-	Russia	62.8496	34.2198	OFF	2018-03-02	No	No	No	No	No	-	-	-	-	-	-
DE_U21	Numenius arquata	Germany	FTZ	Ecotone	SKUA	GPS_Radio_GSM	17	DECU21	Wing-loop harness	Mist net on roost	2017	3	Wintering	Friedrichskoog	Friedrichskoog, SH	54.0429	8.86357	4309040	A	M	125	297	-	794	DNA	62100	Germany/France	54.0399	8.86352	53.4459	8.13877	48.6919	-1.50595	Russia	62.2331	39.8716	OFF	2022-09-03	Yes	Yes	Yes	Yes	Yes	6	6	6	6	6	6
DE_U22	Numenius arquata	Germany	FTZ	Ecotone	SKUA	GPS_Radio_GSM	17	DECU22	Wing-loop harness	Mist net on roost	2017	3	Wintering	Friedrichskoog	Friedrichskoog, SH	54.0401	8.8573	4308503	A	M	112.8	285	-	862.1	DNA	8916	Germany	54.0434	8.86787	-	-	-	-	Russia	62.3284	39.929	OFF	2018-03-03	No	No	No	No	No	-	-	-	-	-	-
DE_U23	Numenius arquata	Germany	FTZ	Ecotone	SKUA	GPS_Radio_GSM	17	DECU23	Wing-loop harness	Mist net on roost	2017	3	Wintering	Friedrichskoog	Friedrichskoog, SH	54.0485	8.86167	4309039	A	F	136.2	317	-	920.5	DNA	1047	Germany	54.0836	8.84368	-	-	-	-	Russia	62.7822	56.446	OFF	2017-06-12	No	No	No	No	No	-	-	-	-	-	-
EN_996	Numenius arquata	England	birdman	Ornitela	OrniTrack_E10 3G_Transmitter	GPS_GSM	12	210996	Wing-loop harness	Cage trap on nest	2021	5	Breeding	England	Stanford Training Area (STANTA), Breckland, England	52.5037	0.79182	FJ60112	A	F	140	337	141	775	Biometry	19473	UK	50.6669	-1.97991	-	-	-	-	UK	52.4963	0.786272	ON	-	Yes	No	No because no buffer	Yes	Yes	1	1	0	2	2	0
ES_033	Numenius arquata	Estonia	FTZ	Ornitela	OrniTrack_15	GPS_GSM	15?	190033	Wing-loop harness	Cage trap on nest?	2021	5	Breeding	Estonia	Lääne-Virumaa	59.0013	26.1822	E-2782	A	M	118	295	94.4	750	Biometry	-	Germany	53.7144	7.68729	-	-	-	-	Estonia	59.003	26.1949	ON?	?	Yes	Yes	Yes	Yes	Yes	1	1	0	2	2	2
ES_035	Numenius arquata	Estonia	FTZ	Ornitela	OrniTrack_15	GPS_GSM	15?	190035	Wing-loop harness	Cage trap on nest?	2021	5	Breeding	Estonia	Lääne-Virumaa	59.0846	26.399	E-2784	A	F	168	311	96.2	855	Biometry	-	Netherlands	52.9258	4.95527	-	-	-	-	Estonia	59.2046	26.2565	ON?	?	Yes	Yes	Yes	Yes	Yes	1	1	0	2	2	2
ES_068	Numenius arquata	Estonia	birdman	Ornitela	OrniTrack_E10 3G_Transmitter	GPS_GSM	12	212068	Leg-loop harness	Cage trap on nest	2021	6	Breeding	Estonia	-	58.8743	25.8644	E 2785	A	F	-	335	101.7	905	Biometry	438	Germany	54.0476	8.92982	-	-	-	-	Estonia	58.8656	25.8452	OFF	2021-09-28	No	No	No	No	No	-	-	-	-	-	-
ES_069	Numenius arquata	Estonia	birdman	Ornitela	OrniTrack_E10 3G_Transmitter	GPS_GSM	12	212069	Wing-loop harness	Cage trap on nest	2021	5	Breeding	Estonia	Maari, Laane-Virumaa, Estonia	59.0829	26.3928	E 2783	A	M	-	295	88.1	705	Biometry	9198	Netherlands	53.4944	6.29516	-	-	-	-	Estonia	59.0847	26.3959	OFF	2021-09-20	No	No	No	No	No	-	-	-	-	-	-
ES_Barklay	Numenius arquata	Estonia	Jaanus	e-obs	GPS_UHF	GPS_Radio	28	4232	Wing-loop harness	Cage trap on nest	2015	5	Breeding	Estonia	Unametsa	58.1785	25.9748	E58953	A	M	115.5	295	-	-	Biometry	28159	Netherlands	53.4699	6.04802	-	-	-	-	Estonia	58.1815	25.9762	OFF	2016-06-01 07:50:00	No	No	No	No	No	-	-	-	-	-	-
ES_Fersen	Numenius arquata	Estonia	Jaanus	Ecotone	GPS_UHF Saker UL	GPS_Radio	17	Har 01	Wing-loop harness	Cage trap on nest	2016	5	Breeding	Estonia	Voivaku	58.4906	25.6056	E58959	A	M	114	297	91.7	700	Biometry	12853	Germany	53.9441	8.20828	-	-	-	-	Estonia	58.4921	25.61	OFF	2016-08-27 15:10:00	No	No	No	No	No	-	-	-	-	-	-
ES_Schilling	Numenius arquata	Estonia	Jaanus	e-obs	GPS_UHF	GPS_Radio	28	4246	Wing-loop harness	Cage trap on nest	2015	5	Breeding	Estonia	Kalitsa	58.9461	25.9513	E58958	A	M	122	301	97	-	Biometry	29692	Denmark	55.1341	8.6781	-	-	-	-	Estonia	58.9426	25.969	OFF	2016-06-17 09:00:00	No	No	No	No	No	-	-	-	-	-	-
ES_Struve	Numenius arquata	Estonia	Jaanus	e-obs	GPS_UHF	GPS_Radio	28	4229	Wing-loop harness	Cage trap on nest	2015	5	Breeding	Estonia	Voivere	59.0522	26.3449	U272006	A	M	128.6	302	89	-	Biometry	25937	UK	52.8226	0.378941	-	-	-	-	Estonia	59.054	26.3413	OFF	2016-05-31 16:35:00	No	No	No	No	No	-	-	-	-	-	-
FI_071	Numenius arquata	Finland	birdman	Ornitela	OrniTrack_E10 3G_Transmitter	GPS_GSM	12	212071	Leg-loop harness	Cage trap on nest	2021	6	Breeding	Finland	-	64.5477	25.7873	CT192214	A	F	142	329	85	785	Biometry	25150	UK	56.3712	-2.83989	-	-	-	-	Finland	64.6052	25.4847	ON	-	Yes	Yes	Yes	Yes	Yes	1	1	0	2	2	2
FI_190	Numenius arquata	Finland	birdman	Ornitela	OrniTrack_E10 3G_Transmitter	GPS_GSM	12	200190	Leg-loop harness	Cage trap on nest	2020	5	Breeding	Finland	-	64.3207	26.1837	CT076386	A	M	109	295	74	630	Biometry	10927	UK	54.8715	-4.37789	-	-	-	-	Finland	64.3198	26.1825	OFF	2020-10-11	No	No	No	No	No	-	-	-	-	-	-
FI_191	Numenius arquata	Finland	birdman	Ornitela	OrniTrack_E10 3G_Transmitter	GPS_GSM	12	200191	Leg-loop harness	Cage trap on nest	2020	5	Breeding	Finland	-	62.2179	30.6241	CT169479	A	M	118	270	-	700	Biometry	26914	UK	53.716	-0.434343	-	-	-	-	Finland	62.2187	30.6221	OFF	?	No	No	No	No	No	-	-	-	-	-	-
FI_192	Numenius arquata	Finland	birdman	Ornitela	OrniTrack_E10 3G_Transmitter	GPS_GSM	12	200192	Leg-loop harness	Cage trap on nest	2020	5	Breeding	Finland	-	62.2703	30.5105	CT169478	A	M	123	293	-	683	Biometry	42915	Netherlands	53.424	5.67634	-	-	-	-	Finland	62.2696	30.5096	ON	-	Yes	Yes	Yes	Yes	Yes	2	2	2	3	3	3
FI_200	Numenius arquata	Finland	birdman	Ornitela	OrniTrack_E10 3G_Transmitter	GPS_GSM	12	200200	Leg-loop harness	Cage trap on nest	2020	6	Breeding	Finland	-	65.8581	24.2717	CT171070	A	M	-	305	-	-	Biometry	14711	UK	57.2373	-2.33969	56.5229	-2.64723	53.1497	-4.30262	Finland	65.8899	24.1594	OFF	2021-09-18	Yes	Yes	Yes	Yes	Yes	1	1	0	2	2	2
FI_202	Numenius arquata	Finland	birdman	Ornitela	OrniTrack_E10 3G_Transmitter	GPS_GSM	12	200202	Leg-loop harness	Cage trap on nest	2020	5	Breeding	Finland	-	63.0794	22.9054	CT167704	A	M	122	298	-	645	Biometry	54371	Netherlands	53.4788	6.25769	-	-	-	-	Finland	60.1449	24.6466	OFF	2022-03-22	Yes	Yes	Yes	Yes	Yes	1	1	0	2	2	2
FI_203	Numenius arquata	Finland	birdman	Ornitela	OrniTrack_E10 3G_Transmitter	GPS_GSM	12	200203	Leg-loop harness	Cage trap on nest	2020	6	Breeding	Finland	-	65.9451	24.5456	CT171068	A	M	-	290	-	-	Biometry	18560	UK/Ireland	54.8893	-3.26511	52.6259	-9.0009	-	-	Finland	65.9449	24.5455	OFF	2021-05-11	No	No	No	No	No	-	-	-	-	-	-
FR_000	Numenius arquata	France	birdman	Ornitela	OrniTrack_E10 3G_Transmitter	GPS_GSM	12	211000	Leg-loop harness	Cage trap on nest or Mist net	2021	5	Breeding	Normandy	Carentan_les_marais, Saint_Hilaire_Petitville	49.2834	-1.21821	EC111344	A	F	-	314	92	860	Biometry	32147	Portugal	38.4885	-8.75769	-	-	-	-	France	49.2837	-1.21836	OFF	2022-08-13	Yes	Yes	Yes	Yes	Yes	1	1	0	2	2	2
FR_001	Numenius arquata	France	birdman	Ornitela	OrniTrack_E10 3G_Transmitter	GPS_GSM	12	211001	Leg-loop harness	Cage trap on nest or Mist net	2021	4	Breeding	Normandy	Carentan_les_marais, Saint_Hilaire_Petitville	49.2893	-1.2224	EC111339	A	M	125.4	-	85.3	620	Biometry	54591	Spain	43.6862	-7.88137	-	-	-	-	France	49.2875	-1.22386	OFF	2022-11-24	No	No	No	No	No	-	-	-	-	-	-
FR_002	Numenius arquata	France	birdman	Ornitela	OrniTrack_E10 3G_Transmitter	GPS_GSM	12	211002	Leg-loop harness	Cage trap on nest or Mist net	2021	4	Breeding	Normandy	Carentan_les_marais, Saint_Hilaire_Petitville	49.2893	-1.2224	EC111343	A	M	125.9	301	81.1	705	Biometry	19263	Portugal	40.6737	-8.69933	-	-	-	-	France	49.2904	-1.22453	ON	-	Yes	Yes	Yes	Yes	Yes	1	1	0	2	2	2
FR_004	Numenius arquata	France	birdman	Ornitela	OrniTrack_E10 3G_Transmitter	GPS_GSM	12	211004	Leg-loop harness	Cage trap on nest or Mist net	2021	6	Breeding	Normandy	Graignes_mesnil_angot, La Reculerie	49.1463	1.1166	EC111345	Juv	-	55.8	216	90.8	485	-	33339	Spain	43.2874	-8.66502	-	-	-	-	France	49.2422	-1.1923	ON	-	No	No	No	No	No	-	-	-	-	-	-
FR_041	Numenius arquata	France	Limitrack	Ornitela	OrniTrack_E10 3G_Transmitter	GPS_GSM	12	182041	Leg-loop harness	Mist net on roost	2019	2	Wintering	Moeze	Saint_Froult	45.8965	-1.07739	EC103794	A	M	116.5	305	87	713	Biometry	23076	France	45.8945	-1.08271	-	-	-	-	Russia	63.1966	55.2064	OFF	2019-07-27	No	No	No	No	No	-	-	-	-	-	-
FR_042	Numenius arquata	France	Limitrack	Ornitela	OrniTrack_10 3G_Transmitter	GPS_GSM	10	182042	Leg-loop harness	Mist net on roost	2018	10	Wintering	Moeze	Saint_Froult	45.8965	-1.07758	EC103787	A	F	149.5	-	94	769	Biometry	55736	France	45.8875	-1.09167	-	-	-	-	Russia	57.9689	42.4293	OFF	2019-09-14	No	No	No	No	No	-	-	-	-	-	-
FR_043	Numenius arquata	France	Limitrack	Ornitela	OrniTrack_10 3G_Transmitter	GPS_GSM	10	182043	Leg-loop harness	Mist net on roost	2018	10	Wintering	Moeze	Saint_Froult	45.8966	-1.0772	EC103788	A	M	120.5	-	93.5	716	Biometry	12058	France	45.8945	-1.08271	-	-	-	-	Stopped before breeding	-	-	OFF	2018-12-17	No	No	No	No	No	-	-	-	-	-	-
FR_044	Numenius arquata	France	Limitrack	Ornitela	OrniTrack_E10 3G_Transmitter	GPS_GSM	12	182044	Leg-loop harness	Mist net on roost	2019	1	Wintering	Moeze	Saint_Froult	45.9	-1.07	EC103792	A	M	104	301	89	783	Biometry	57007	France	45.8922	-1.08512	-	-	-	-	Finland	63.0234	24.5024	OFF	2019-11-12	No	No	No	No	No	-	-	-	-	-	-
FR_046	Numenius arquata	France	Limitrack	Ornitela	OrniTrack_E10 3G_Transmitter	GPS_GSM	12	182046	Leg-loop harness	Cage trap on nest or Mist net	2021	3	Breeding	Deux_Sevres	Plaine_et_vallees, Marcoury, Thouarsais	46.9268	-0.07508	EC110571	A	M	-	302	84.7	720	Biometry	2244	Portugal	40.7038	-8.68341	-	-	-	-	France	46.9251	-0.081377	OFF	2021-07-15	No	No	No	No	No	-	-	-	-	-	-
FR_047	Numenius arquata	France	Limitrack	Ornitela	OrniTrack_E10 3G_Transmitter	GPS_GSM	12	182047	Leg-loop harness	Cage trap on nest or Mist net	2021	4	Breeding	Deux_Sevres	Loubille, Pre Brelan, Mellois	46.0573	-0.054948	EC110554	A	M	-	300	80	800	Biometry	30919	Portugal	37.0041	-7.8678	-	-	-	-	France	46.0613	-0.056625	ON	-	Yes	Yes	Yes	Yes	Yes	1	1	0	2	2	2
FR_048	Numenius arquata	France	Limitrack	Ornitela	OrniTrack_E10 3G_Transmitter	GPS_GSM	12	182048	Leg-loop harness	Mist net on roost	2020	2	Wintering	Re island	Les Portes_en_Re	46.2287	-1.5046	EA580475	A	M	108	298.5	85	740	Biometry	9344	France	46.2308	-1.50242	-	-	-	-	Finland	64.6199	25.6955	OFF	2020-10-20	No	No	No	No	No	-	-	-	-	-	-
FR_066	Numenius arquata	France	birdman	Ornitela	OrniTrack_E10 3G_Transmitter	GPS_GSM	12	200066	Leg-loop harness	Mist net on roost	2020	11	Wintering	Moeze	Saint_Froult	45.9	-1.07	EA580481	A	M	114.5	308	94	877	Biometry	18203	France	45.8943	-1.08395	-	-	-	-	Finland	62.2295	27.9156	ON	-	No	No	No	No	No	-	-	-	-	-	-
FR_067	Numenius arquata	France	Limitrack	Ornitela	OrniTrack_E10 3G_Transmitter	GPS_GSM	12	200067	Leg-loop harness	Cage trap on nest or Mist net	2021	5	Breeding	Deux_Sevres	Plaine_et_vallees, Ormeau de Beauregard, Thouarsais	52.8154	6.30631	EC110552	A	M	-	295	80	710	Biometry	24644	France	45.9309	-1.23061	-	-	-	-	France	46.9268	-0.05687	OFF	2021-10-22	No	No	No	No	No	-	-	-	-	-	-
FR_185	Numenius arquata	France	birdman	Ornitela	OrniTrack_E10 3G_Transmitter	GPS_GSM	12	200185	Leg-loop harness	Mist net on roost	2020	2	Wintering	Moeze	Saint_Froult	45.9	-1.07	EA580467	Juv_A	F	154	315	98	940	Biometry	57727	France	45.8945	-1.08271	-	-	-	-	Germany	53.7075	7.33297	OFF	2022-07-21	Yes	Yes	Yes	Yes	Yes	3	2	2	3	3	2
FR_186	Numenius arquata	France	birdman	Ornitela	OrniTrack_E10 3G_Transmitter	GPS_GSM	12	200186	Leg-loop harness	Mist net on roost	2020	2	Wintering	Moeze	Saint_Froult	45.9	-1.07	EA580463	A	M	107	309	90	864	Biometry	36127	France	45.8736	-1.10806	-	-	-	-	Russia	59.5069	29.595	OFF	2021-05-15	Yes	Yes	Yes	Yes	Yes	2	2	2	1	1	0
FR_187	Numenius arquata	France	birdman	Ornitela	OrniTrack_E10 3G_Transmitter	GPS_GSM	12	200187	Leg-loop harness	Mist net on roost	2020	2	Wintering	Moeze	Saint_Froult	45.9	-1.07	EA580465	A	F	161	313	93	850	Biometry	9330	France	45.8945	-1.08271	-	-	-	-	Russia	65.1291	63.3026	OFF	2020-08-22	No	No	No	No	No	-	-	-	-	-	-
FR_188	Numenius arquata	France	birdman	Ornitela	OrniTrack_E10 3G_Transmitter	GPS_GSM	12	200188	Leg-loop harness	Mist net on roost	2020	2	Wintering	Moeze	Saint_Froult	45.9	-1.07	EA580462	A	M	114	302	90	667	Biometry	56445	France	45.8942	-1.07757	-	-	-	-	Unknown	-	-	OFF	2020-12-27	No	No	No	No	No	-	-	-	-	-	-
FR_189	Numenius arquata	France	birdman	Ornitela	OrniTrack_E10 3G_Transmitter	GPS_GSM	12	200189	Leg-loop harness	Mist net on roost	2020	2	Wintering	Moeze	Saint_Froult	45.9	-1.07	EA580464	A	F	151	327	96	880	Biometry	41229	France	45.8734	-1.10518	-	-	-	-	Finland	61.131	24.0334	OFF	2021-12-28	Yes	Yes	Yes	Yes	Yes	2	2	2	2	2	2
FR_193	Numenius arquata	France	birdman	Ornitela	OrniTrack_E10 3G_Transmitter	GPS_GSM	12	200193	Leg-loop harness	Mist net on roost	2020	11	Wintering	Moeze	Saint_Froult	45.9	-1.07	EA580478	A	M	118	305	90	813	Biometry	2759	France	45.8945	-1.08271	-	-	-	-	Estonia	59.1026	26.5251	OFF	2021-01-30	No	No	No	No	No	-	-	-	-	-	-
FR_194	Numenius arquata	France	birdman	Ornitela	OrniTrack_E10 3G_Transmitter	GPS_GSM	12	200194	Leg-loop harness	Mist net on roost	2020	11	Wintering	Moeze	Saint_Froult	45.9	-1.07	EA580476	A	F	134	315	99.5	926	Biometry	19820	France	45.8939	-1.08198	-	-	-	-	Sweden	67.7112	22.2377	OFF	2021-10-05	No	No	No	No	No	-	-	-	-	-	-
FR_195	Numenius arquata	France	birdman	Ornitela	OrniTrack_E10 3G_Transmitter	GPS_GSM	12	200195	Leg-loop harness	Cage trap on nest or Mist net	2020	3	Breeding	Deux_Sevres	Sainte_Soline, Les Grenouilleres, Mellois	46.2267	0.051112	EC110503	A	M	-	284	88.2	720	Biometry	46409	Portugal	38.8125	-8.94277	-	-	-	-	France	46.226	0.049737	OFF	2021-09-15	Yes	Yes	Yes	Yes	Yes	1	1	0	2	2	2
FR_196a	Numenius arquata	France	birdman	Ornitela	OrniTrack_E10 3G_Transmitter	GPS_GSM	12	200196	Leg-loop harness	Cage trap on nest or Mist net	2020	3	Breeding	Deux_Sevres	Saint_Sauvant, Les Clions, Vienne	46.3397	0.033982	EC110505	A	M	-	295	77.5	630	Biometry	5264	Spain	43.4912	-7.04753	-	-	-	-	France	46.3773	0.046207	OFF	?	No	No	No	No	No	-	-	-	-	-	-
FR_196b	Numenius arquata	France	birdman	Ornitela	OrniTrack_E10 3G_Transmitter	GPS_GSM	12	200196	Leg-loop harness	Mist net on roost	2020	11	Wintering	Moeze	Saint_Froult	45.9	-1.07	EA580477	A	F	141	324.5	95	895	Biometry	28823	France	45.8942	-1.08241	-	-	-	-	Russia	55.6816	35.9918	OFF	2021-12-14	No	No	No	No	No	-	-	-	-	-	-
FR_198	Numenius arquata	France	birdman	Ornitela	OrniTrack_E10 3G_Transmitter	GPS_GSM	12	200198	Leg-loop harness	Cage trap on nest or Mist net	2020	3	Breeding	Deux_Sevres	Sainte_Soline, La Trimouille, Mellois	46.2371	0.036199	EC110502	A	F	-	298	87	830	Biometry	12631	Spain	43.6866	-7.88492	-	-	-	-	France	46.2354	0.035567	OFF	2020-10-05	No	No	No	No	No	-	-	-	-	-	-
FR_201	Numenius arquata	France	birdman	Ornitela	OrniTrack_E10 3G_Transmitter	GPS_GSM	12	200201	Leg-loop harness	Cage trap on nest or Mist net	2020	3	Breeding	Deux_Sevres	Sainte_Soline, Les Grenouilleres, Mellois	46.2261	0.051155	EC110504	A	F	-	317	90	930	Biometry	29491	Morocco	34.8626	-6.26972	-	-	-	-	France	46.2292	0.060823	OFF	2021-06-26	No	No	No	No	No	-	-	-	-	-	-
FR_204	Numenius arquata	France	birdman	Ornitela	OrniTrack_E10 3G_Transmitter	GPS_GSM	12	200204	Leg-loop harness	Cage trap on nest or Mist net	2020	3	Breeding	Deux_Sevres	Saint_Coutant, La fosse aux cannes, Mellois	46.2186	0.021565	EC110501	A	M	-	291	84	700	Biometry	56477	Portugal	37.13	-7.61896	-	-	-	-	France	46.2166	0.024055	OFF	2022-02-06	Yes	Yes	Yes	Yes	Yes	1	1	0	2	2	2
FR_206	Numenius arquata	France	birdman	Ornitela	OrniTrack_E10 3G_Transmitter	GPS_GSM	12	200206	Leg-loop harness	Mist net on roost	2020	2	Wintering	Moeze	Saint_Froult	45.9	-1.07	EA580470	A	M	128	302	312	749	Biometry	18124	France	45.8945	-1.08271	-	-	-	-	Russia	64.6086	40.7937	OFF	2020-09-05	No	No	No	No	No	-	-	-	-	-	-
FR_207	Numenius arquata	France	birdman	Ornitela	OrniTrack_E10 3G_Transmitter	GPS_GSM	12	200207	Leg-loop harness	Mist net on roost	2020	2	Wintering	Moeze	Saint_Froult	45.9	-1.07	EA580469	Juv	F	142	305	102.5	750	Biometry	41977	France	45.8945	-1.08271	-	-	-	-	Unknown	-	-	OFF	?	No	No	No	No	No	-	-	-	-	-	-
FR_208	Numenius arquata	France	birdman	Ornitela	OrniTrack_E10 3G_Transmitter	GPS_GSM	12	200208	Leg-loop harness	Mist net on roost	2020	2	Wintering	Moeze	Saint_Froult	45.9	-1.07	EA580468	A	M	117	307	95	728	Biometry	9821	France	45.9305	-1.22915	-	-	-	-	Germany	53.7744	7.7384	OFF	2021-07-03	Yes	No	No because no buffer	Yes	Yes	2	2	0	1	1	0
FR_209	Numenius arquata	France	birdman	Ornitela	OrniTrack_E10 3G_Transmitter	GPS_GSM	12	200209	Leg-loop harness	Mist net on roost	2020	2	Wintering	Moeze	Saint_Froult	45.9	-1.07	EA580466	A	M	126	314	96	812	Biometry	44038	France	45.8945	-1.08271	-	-	-	-	Belgium	51.1125	4.96945	OFF	?	No	No	No	No	No	-	-	-	-	-	-
FR_249	Numenius arquata	France	Limitrack	Ornitela	OrniTrack_E10 3G_Transmitter	GPS_GSM	12	200249	Leg-loop harness	Cage trap on nest or Mist net	2021	3	Breeding	Deux_Sevres	Plaine_et_vallees, Ormeau de Beauregard, Thouarsais	46.9382	-0.052213	EC110570	A	M	-	295	82.5	660	Biometry	25561	France/Spain	44.6462	-1.03755	36.5027	-6.18207	-	-	France	46.9261	-0.067232	OFF	2022-12-31	Yes	No	No because no buffer	Yes	Yes	1	1	0	2	2	0
FR_407	Numenius arquata	France	birdman	Ornitela	OrniTrack_E10 3G_Transmitter	GPS_GSM	12	215407	Leg-loop harness	Mist net on roost	2021	12	Wintering	Moeze	Saint_Froult	45.9	-1.07	EA580495	A	F	124	314	99	850	Biometry	1102	France	45.8945	-1.08271	-	-	-	-	Breeding in 2022	-	-	ON	-	No	No	No	No	No	-	-	-	-	-	-
FR_409	Numenius arquata	France	birdman	Ornitela	OrniTrack_E10 3G_Transmitter	GPS_GSM	12	215409	Leg-loop harness	Mist net on roost	2021	12	Wintering	Moeze	Saint_Froult	45.9	-1.07	EA580493	A	F	120	331	98	801	Biometry	1558	France	45.8945	-1.08271	-	-	-	-	Breeding in 2022	-	-	ON	-	No	No	No	No	No	-	-	-	-	-	-
FR_412	Numenius arquata	France	birdman	Ornitela	OrniTrack_E10 3G_Transmitter	GPS_GSM	12	215412	Leg-loop harness	Mist net on roost	2021	12	Wintering	Moeze	Saint_Froult	45.9	-1.07	EA580497	A	M	105	297	87	770	Biometry	1651	France	45.8945	-1.08271	-	-	-	-	Breeding in 2022	-	-	ON	-	No	No	No	No	No	-	-	-	-	-	-
FR_413	Numenius arquata	France	birdman	Ornitela	OrniTrack_E10 3G_Transmitter	GPS_GSM	12	215413	Leg-loop harness	Mist net on roost	2021	12	Wintering	Moeze	Saint_Froult	45.9	-1.07	EA580499	A	M	129	308	106	853	Biometry	1290	France	45.8945	-1.08271	-	-	-	-	Breeding in 2022	-	-	OFF	2022-07-12	No	No	No	No	No	-	-	-	-	-	-
FR_417	Numenius arquata	France	birdman	Ornitela	OrniTrack_E10 3G_Transmitter	GPS_GSM	12	215417	Leg-loop harness	Mist net on roost	2021	12	Wintering	Moeze	Saint_Froult	45.9	-1.07	EA580500	Juv	-	149	333.5	100	976	-	1014	France	45.8945	-1.08271	-	-	-	-	Breeding in 2022	-	-	ON?	2023-01-05	No	No	No	No	No	-	-	-	-	-	-
FR_418	Numenius arquata	France	birdman	Ornitela	OrniTrack_E10 3G_Transmitter	GPS_GSM	12	215418	Leg-loop harness	Mist net on roost	2021	12	Wintering	Moeze	Saint_Froult	45.9	-1.07	EA580490	A	M	116	304	95	856	Biometry	1966	France	45.8945	-1.08271	-	-	-	-	Breeding in 2022	-	-	ON?	2022-12-26	No	No	No	No	No	-	-	-	-	-	-
FR_420	Numenius arquata	France	birdman	Ornitela	OrniTrack_E10 3G_Transmitter	GPS_GSM	12	215420	Leg-loop harness	Mist net on roost	2021	12	Wintering	Moeze	Saint_Froult	45.9	-1.07	EA580498	A	F	156	318	97.5	958	Biometry	1098	France	45.8945	-1.08271	-	-	-	-	Breeding in 2022	-	-	OFF	2022-11-17	No	No	No	No	No	-	-	-	-	-	-
FR_421	Numenius arquata	France	birdman	Ornitela	OrniTrack_E10 3G_Transmitter	GPS_GSM	12	215421	Leg-loop harness	Mist net on roost	2021	12	Wintering	Moeze	Saint_Froult	45.9	-1.07	EA580491	A	M	110	307.5	93	779	Biometry	1793	France	45.8945	-1.08271	-	-	-	-	Breeding in 2022	-	-	ON?	2022-10-18	No	No	No	No	No	-	-	-	-	-	-
FR_426	Numenius arquata	France	birdman	Ornitela	OrniTrack_E10 3G_Transmitter	GPS_GSM	12	215426	Leg-loop harness	Mist net on roost	2021	12	Wintering	Moeze	Saint_Froult	45.9	-1.07	EA580489	A	M	116	307	92	728	Biometry	2259	France	45.8945	-1.08271	-	-	-	-	Breeding in 2022	-	-	OFF	2022-04-15	No	No	No	No	No	-	-	-	-	-	-
FR_427	Numenius arquata	France	birdman	Ornitela	OrniTrack_E10 3G_Transmitter	GPS_GSM	12	215427	Leg-loop harness	Mist net on roost	2021	12	Wintering	Moeze	Saint_Froult	45.9	-1.07	EA580492	A	M	123.5	294	91.5	821	Biometry	1505	France	45.8945	-1.08271	-	-	-	-	Breeding in 2022	-	-	OFF	2022-05-08	No	No	No	No	No	-	-	-	-	-	-
FR_428	Numenius arquata	France	birdman	Ornitela	OrniTrack_E10 3G_Transmitter	GPS_GSM	12	215428	Leg-loop harness	Mist net on roost	2021	12	Wintering	Moeze	Saint_Froult	45.9	-1.07	EA639684	A	-	126	306.5	93	868	Biometry	1378	France	45.8945	-1.08271	-	-	-	-	Breeding in 2022	-	-	OFF	2022-11-29	No	No	No	No	No	-	-	-	-	-	-
FR_430	Numenius arquata	France	birdman	Ornitela	OrniTrack_E10 3G_Transmitter	GPS_GSM	12	215430	Leg-loop harness	Mist net on roost	2021	12	Wintering	Moeze	Saint_Froult	45.9	-1.07	EA580488	A	M	119	307	90	767	Biometry	111	France	45.8945	-1.08271	-	-	-	-	Breeding in 2022	-	-	OFF	2021-12-03	No	No	No	No	No	-	-	-	-	-	-
FR_431	Numenius arquata	France	birdman	Ornitela	OrniTrack_E10 3G_Transmitter	GPS_GSM	12	215431	Leg-loop harness	Mist net on roost	2021	12	Wintering	Moeze	Saint_Froult	45.9	-1.07	EA580494	A	F	123.5	296	95	690	Biometry	2218	France	45.8945	-1.08271	-	-	-	-	Breeding in 2022	-	-	OFF	2022-04-30	No	No	No	No	No	-	-	-	-	-	-
FR_761	Numenius arquata	France	FTZ	Ornitela	OrniTrack_10 3G_Transmitter	GPS_GSM	10.5	182761	Leg-loop harness	Mist net on roost	2019	1	Wintering	Moeze	Saint_Froult	45.9	-1.07	EC103790	A	M	123.5	305	92	850	Biometry	45779	France	45.8719	-1.10673	-	-	-	-	Unknown	-	-	OFF	2019-11-20	No	No	No	No	No	-	-	-	-	-	-
FR_762	Numenius arquata	France	FTZ	Ornitela	OrniTrack_10 3G_Transmitter	GPS_GSM	10.5	182762	Leg-loop harness	Mist net on roost	2019	1	Wintering	Moeze	Saint_Froult	45.9	-1.07	EC103793	A	F	140.5	330	110	950	Biometry	19192	France	45.8719	-1.10673	-	-	-	-	Russia	58.5487	46.5681	OFF	2019-08-16	No	No	No	No	No	-	-	-	-	-	-
FR_763	Numenius arquata	France	FTZ	Ornitela	OrniTrack_10 3G_Transmitter	GPS_GSM	10.5	182763	Leg-loop harness	Mist net on roost	2019	1	Wintering	Moeze	Saint_Froult	45.9	-1.07	EC103789	A	M	117	305	91	765	Biometry	23764	France	45.8078	-1.13756	-	-	-	-	Russia	59.1136	45.9017	OFF	2019-08-30	No	No	No	No	No	-	-	-	-	-	-
FR_764	Numenius arquata	France	FTZ	Ornitela	OrniTrack_10 3G_Transmitter	GPS_GSM	10.5	182764	Leg-loop harness	Mist net on roost	2019	2	Wintering	Moeze	Saint_Froult	45.9	-1.07	EC103795	A	M	118	293	96	680	Biometry	38735	France	45.8949	-1.08214	-	-	-	-	Unknown	-	-	OFF	2020-03-21	No	No	No	No	No	-	-	-	-	-	-
FR_765	Numenius arquata	France	FTZ	Ornitela	OrniTrack_10 3G_Transmitter	GPS_GSM	10.5	182765	Leg-loop harness	Mist net on roost	2019	2	Wintering	Moeze	Saint_Froult	45.9	-1.07	EC103796	A	M	111	283	94	695	Biometry	3549	France	45.8945	-1.08271	-	-	-	-	Russia	57.6927	47.0971	OFF	2019-06-12	No	No	No	No	No	-	-	-	-	-	-
FR_838	Numenius arquata	France	birdman	Ornitela	OrniTrack_E10 3G_Transmitter	GPS_GSM	12	200838	Leg-loop harness	Mist net on roost	2020	11	Wintering	Moeze	Saint_Froult	45.9	-1.07	EA580480	A	M	109.5	295	90	738	Biometry	17846	France	45.8941	-1.08242	-	-	-	-	Russia	63.9724	50.6557	ON	-	Yes	Yes	Yes	Yes	Yes	2	2	2	2	2	2
FR_B01	Numenius arquata	France	Limitrack	Ecotone	Sterna VHF_SRD	GPS_Radio	7.5	FAB01	Leg-loop harness	Mist net on roost	2015	12	Wintering	Re island	Les Portes_en_Re	46.2287	-1.5046	EA542071	A	F	128	306	96	798	Biometry	11218	France	46.2269	-1.50667	-	-	-	-	Russia	59.7495	39.8591	OFF	2017-02-12 21:13:00	No	No	No	No	No	-	-	-	-	-	-
FR_I02	Numenius arquata	France	Limitrack	Ecotone	Sterna VHF_SRD	GPS_Radio	7.5	URI02	Leg-loop harness	Mist net on roost	2015	10	Wintering	Re island	Les Portes_en_Re	46.224	-1.50165	EA581474	A	M	113	275	90	742	Biometry	323	France	46.2308	-1.50242	-	-	-	-	Russia	63.4993	40.6352	OFF	2017-08-16 19:02:00	Yes	No	No because no buffer	Yes	Yes	2	1	0	2	2	0
FR_I05	Numenius arquata	France	Limitrack	Ornitela	OrniTrack_10 3G_Transmitter	GPS_GSM	10	MAI05	Leg-loop harness	Mist net on roost	2018	5	Wintering	Moeze	Hetlingen, SH Germany	53.5932	9.63257	EC103766	Juv	M	113	299	93	682	Biometry	17108	France	45.8945	-1.08271	-	-	-	-	Russia	62.4561	56.7546	OFF	2019-08-15 17:15:00	No	No	No	No	No	-	-	-	-	-	-
FR_I10	Numenius arquata	France	Limitrack	Ornitela	OrniTrack_10 3G_Transmitter	GPS_GSM	10	MAI10	Leg-loop harness	Mist net on roost	2018	5	Wintering	Moeze	Saint_Froult	45.8927	-1.08522	EN08.034	Juv	M	111	270	93	700	Biometry	5835	France	45.8945	-1.08271	-	-	-	-	Poland	53.1798	21.254	OFF	2019-07-21 05:17:00	No	No	No	No	No	-	-	-	-	-	-
FR_M21	Numenius arquata	France	Limitrack	Ecotone	Sterna VHF_SRD	GPS_Radio	7.5	LIM21	Leg-loop harness	Mist net on roost	2015	12	Wintering	Re island	Les Portes_en_Re	46.2286	-1.50452	EA542076	A	M	112	304	94	808	Biometry	9517	France	46.2307	-1.49662	-	-	-	-	Russia	60.7511	47.4124	OFF	2017-12-02 14:30:00	Yes	Yes	Yes	Yes	Yes	2	2	2	2	1	0
FR_M22	Numenius arquata	France	Limitrack	Ecotone	Sterna VHF_SRD	GPS_Radio	7.5	LIM22	Leg-loop harness	Mist net on roost	2015	12	Wintering	Re island	Les Portes_en_Re	46.2284	-1.50465	EA542073	A	F	140	327	99	979	Biometry	7006	France	46.2309	-1.50232	-	-	-	-	Russia	55.46	34.4873	OFF	2016-08-10 17:38:00	No	No	No	No	No	-	-	-	-	-	-
FR_M24	Numenius arquata	France	Limitrack	Ecotone	Sterna VHF_SRD	GPS_Radio	7.5	LIM24	Leg-loop harness	Mist net on roost	2015	12	Wintering	Re island	Les Portes_en_Re	46.2242	-1.49922	EA542069	A	F	158	327	95	970	Biometry	6702	France	46.2309	-1.50232	-	-	-	-	Finland	61.9121	26.4225	OFF	2017-12-18 13:56:00	Yes	Yes	Yes	Yes	Yes	2	2	2	2	2	2
FR_M25	Numenius arquata	France	Limitrack	Ecotone	Sterna VHF_SRD	GPS_Radio	7.5	LIM25	Leg-loop harness	Mist net on roost	2015	12	Wintering	Re island	Les Portes_en_Re	46.2261	-1.49822	EA542070	A	F	154	330	101	1036	Biometry	18474	France	46.2273	-1.49645	-	-	-	-	Belarus	52.7446	28.1945	OFF	2017-09-29 18:10:00	Yes	Yes	Yes	Yes	Yes	2	2	2	2	2	2
FR_M29	Numenius arquata	France	Limitrack	Ecotone	Sterna VHF_SRD	GPS_Radio	7.5	LIM29	Leg-loop harness	Mist net on roost	2015	10	Wintering	Re island	Les Portes_en_Re	46.2284	-1.5045	EA581481	A	F	157	317	101	891	Biometry	4848	France	46.2304	-1.49982	-	-	-	-	Russia	61.7962	45.7654	OFF	2017-12-07 11:05:00	Yes	Yes	Yes	Yes	Yes	2	2	2	2	2	2
FR_U04	Numenius arquata	France	Limitrack	Ecotone	Sterna VHF_SRD	GPS_Radio	7.5	IRU04	Leg-loop harness	Mist net on roost	2015	10	Wintering	Re island	Les Portes_en_Re	46.2288	-1.50467	EA581479	A	F	144	269	90	777	Biometry	850	France	46.2308	-1.50242	46.3031	-1.14465	-	-	Russia	64.5743	40.646	OFF	2016-05-15 09:15:00	No	No	No	No	No	-	-	-	-	-	-
FR_U07	Numenius arquata	France	Limitrack	Ecotone	Sterna VHF_SRD	GPS_Radio	7.5	IRU07	Leg-loop harness	Mist net on roost	2015	12	Wintering	Re island	Les Portes_en_Re	46.2311	-1.50315	EA542077	A	F	154	318	100	930	Biometry	9913	France	46.2265	-1.49702	-	-	-	-	Russia	59.4185	53.9225	OFF	2017-11-26 14:09:00	Yes	Yes	Yes	Yes	Yes	2	2	2	2	2	2
FR_U11	Numenius arquata	France	Limitrack	Ecotone	Sterna VHF_SRD	GPS_Radio	7.5	IRU11	Leg-loop harness	Mist net on roost	2015	11	Wintering	Re island	Les Portes_en_Re	46.2041	-1.49212	EA581487	A	M	117	301	-	722	Biometry	9943	France	46.2256	-1.46687	-	-	-	-	Russia	60.5184	36.7865	OFF	2017-03-30 17:02:00	No	No	No	No	No	-	-	-	-	-	-
FR_U12	Numenius arquata	France	Limitrack	Ecotone	Sterna VHF_SRD	GPS_Radio	7.5	IRU12	Leg-loop harness	Mist net on roost	2015	12	Wintering	Re island	Les Portes_en_Re	46.2287	-1.50455	EA542078	A	M	121	310	99	753	Biometry	14810	France	46.226	-1.49558	-	-	-	-	Russia	57.3744	43.8902	OFF	2017-05-21 13:52:00	Yes	Yes	Yes	Yes	Yes	2	2	2	1	1	0
FR_Z01	Numenius arquata	France	Limitrack	Ecotone	Sterna VHF_SRD	GPS_Radio	7.5	MOZ01	Leg-loop harness	Mist net on roost	2016	8	Wintering	Moeze	Saint_Froult	45.894	-1.08062	EA542002	A	M	108.5	292.5	90	683	Biometry	11105	France	45.8926	-1.08513	-	-	-	-	Russia	54.2934	32.0939	OFF	2017-12-19 20:03:00	No	No	No	No	No	-	-	-	-	-	-
FR_Z02	Numenius arquata	France	Limitrack	Ecotone	Sterna VHF_SRD	GPS_Radio	7.5	MOZ02	Leg-loop harness	Mist net on roost	2016	8	Wintering	Moeze	Saint_Froult	45.8969	-1.0842	4025065	A	F	127	307	96	783	Biometry	5263	France	45.8942	-1.08427	-	-	-	-	Germany	54.2496	9.43625	OFF	2017-10-23 02:41:00	No	No	No	No	No	-	-	-	-	-	-
FR_Z04	Numenius arquata	France	Limitrack	Ecotone	Sterna VHF_SRD	GPS_Radio	7.5	MOZ04	Leg-loop harness	Mist net on roost	2016	8	Wintering	Moeze	Saint_Froult	45.9	-1.07	EA580425	A	M	121	296	91	694	Biometry	3721	France	45.8916	-1.08417	-	-	-	-	Unknown	-	-	OFF	2017-03-08 07:39:00	No	No	No	No	No	-	-	-	-	-	-
FR_Z06	Numenius arquata	France	Limitrack	Ecotone	Sterna VHF_SRD	GPS_Radio	7.5	MOZ06	Leg-loop harness	Mist net on roost	2016	8	Wintering	Moeze	Saint_Froult	45.8933	-1.08108	EA580433	A	M	114	305	92	712	Biometry	9972	France	45.8915	-1.08415	-	-	-	-	Russia	64.5925	40.2453	OFF	2017-08-07 19:46:00	No	No	No	No	No	-	-	-	-	-	-
FR_Z07	Numenius arquata	France	Limitrack	Ecotone	Sterna VHF_SRD	GPS_Radio	7.5	MOZ07	Leg-loop harness	Mist net on roost	2016	8	Wintering	Moeze	Saint_Froult	45.8929	-1.08157	EA580424	A	F	147	318	100	774	Biometry	13010	France	45.8907	-1.08498	-	-	-	-	Belarus	52.7423	28.1765	OFF	2017-11-02 09:22:00	No	No	No	No	No	-	-	-	-	-	-
FR_Z08	Numenius arquata	France	Limitrack	Ecotone	Sterna VHF_SRD	GPS_Radio	7.5	MOZ08	Leg-loop harness	Mist net on roost	2016	8	Wintering	Moeze	Saint_Froult	45.9	-1.07	EA580430	A	F	145	327	105	893	Biometry	4120	France	45.8945	-1.08271	-	-	-	-	Unknown	-	-	OFF	2016-11-29 11:33:00	No	No	No	No	No	-	-	-	-	-	-
FR_Z10	Numenius arquata	France	Limitrack	Ecotone	Sterna VHF_SRD	GPS_Radio	7.5	MOZ10	Leg-loop harness	Mist net on roost	2016	8	Wintering	Moeze	Saint_Froult	45.8895	-1.08787	EA580426	A	F	143	320	93	830	Biometry	14868	France	45.8905	-1.08567	46.2169	-1.46993	-	-	Russia	59.458	44.1245	OFF	2017-12-10 12:18:00	No	No	No	No	No	-	-	-	-	-	-
FR_Z13	Numenius arquata	France	Limitrack	Ecotone	Sterna VHF_SRD	GPS_Radio	7.5	MOZ13	Leg-loop harness	Mist net on roost	2016	10	Wintering	Moeze	Saint_Froult	45.9	-1.07	EA581639	A	M	120	292	95	778	Biometry	6665	France	45.9657	-1.23397	-	-	-	-	Unknown	-	-	OFF	2017-03-24 09:51:00	No	No	No	No	No	-	-	-	-	-	-
FR_Z14	Numenius arquata	France	Limitrack	Ecotone	Sterna VHF_SRD	GPS_Radio	7.5	MOZ14	Leg-loop harness	Mist net on roost	2016	10	Wintering	Moeze	Saint_Froult	45.9	-1.07	EA542017	A	F	138	311	105	994	Biometry	1069	France	45.8945	-1.08271	-	-	-	-	Unknown	-	-	OFF	2016-11-24 16:54:00	No	No	No	No	No	-	-	-	-	-	-
NE_065	Numenius arquata	Netherlands	birdman	Ornitela	OrniTrack_E10 3G_Transmitter	GPS_GSM	12	212065	Leg-loop harness	Cage trap on nest	2021	5	Breeding	Netherlands	-	52.8726	6.41536	5585050	A	M	117.4	285	-	648	Biometry	33721	France	49.384	-1.16773	-	-	-	-	Netherlands	52.8422	6.23041	OFF	2022-11-29	Yes	Yes	Yes	Yes	Yes	1	1	0	2	2	2
NE_066	Numenius arquata	Netherlands	birdman	Ornitela	OrniTrack_E10 3G_Transmitter	GPS_GSM	12	212066	Leg-loop harness	Cage trap on nest	2021	5	Breeding	Netherlands	-	52.8516	6.35356	5585030	A	M	113.4	302	-	563	Biometry	10926	Ireland	51.9026	-7.91883	-	-	-	-	Netherlands	52.8524	6.35121	OFF	2021-07-25	No	No	No	No	No	-	-	-	-	-	-
NE_067	Numenius arquata	Netherlands	birdman	Ornitela	OrniTrack_E10 3G_Transmitter	GPS_GSM	12	212067	Leg-loop harness	Cage trap on nest	2021	5	Breeding	Netherlands	-	52.8154	6.30631	5585049	A	F	143.2	321	-	763	Biometry	24151	Belgium	51.2957	3.21839	-	-	-	-	Netherlands	52.8158	6.31331	ON	-	Yes	Yes	Yes	Yes	Yes	1	1	0	2	2	2
PO_001	Numenius arquata	Poland	Bocian	Milsar	GsmRadioTag_M9	GPS_Radio_GSM	16	CE952E1D	Leg-loop harness	Cage trap on nest	2017	5	Breeding	Poland	Gmina Kosow Lacki	52.6598	22.1222	EN 07276	A	F	-	-	-	-	Biometry	57002	Spain	37.2346	-7.16393	-	-	-	-	Poland	52.6538	22.1054	OFF	?	Yes	Yes	Yes	Yes	Yes	3	3	2	4	4	4
PO_020	Numenius arquata	Poland	Bocian	Milsar	GsmRadioTag_M9	GPS_Radio_GSM	16	AF952E1D	Leg-loop harness	Cage trap on nest	2017	5	Breeding	Poland	Gmina Rutki	53.1131	22.3257	ES 07360	A	M	108	-	-	678	Biometry	53593	UK	51.7666	0.8477	50.7241	-3.05843	-	-	Poland	53.1305	22.4366	OFF	?	Yes	Yes	Yes	Yes	Yes	2	2	2	3	3	3
PO_16E	Numenius arquata	Poland	Bocian	Milsar	GsmRadioTag_M9	GPS_Radio_GSM	16	16EE311C	Leg-loop harness	Cage trap on nest	2018	7	Breeding	Poland	Gmina Jaswily	53.5771	22.9498	EN 08048	Juv	M	-	-	-	-	Biometry	1932	France	49.7195	-1.9318	-	-	-	-	Stopped before breeding	-	-	OFF	?	No	No	No	No	No	-	-	-	-	-	-
PO_193	Numenius arquata	Poland	Bocian	Interrex	Lego-small	GPS_GSM	10	6193	Leg-loop harness	Cage trap on nest	2021	7	Breeding	Poland	Brzoza	52.6191	21.7119	EN 09035	Juv	M	-	-	-	-	Biometry	26307	France	43.3835	4.57855	-	-	-	-	Stopped before breeding	-	-	OFF	?	No	No	No	No	No	-	-	-	-	-	-
PO_221	Numenius arquata	Poland	Bocian	Interrex	Lego-small	GPS_GSM	10	6221	Leg-loop harness	Cage trap on nest	2021	7	Breeding	Poland	Brzoza	52.6191	21.7119	EN 09034	Juv	-	-	-	-	-	Biometry	18031	Spain	36.4091	-6.18944	-	-	-	-	Unknown	-	-	OFF	?	No	No	No	No	No	-	-	-	-	-	-
PO_289	Numenius arquata	Poland	Bocian	Milsar	GsmRadioTag_M9	GPS_Radio_GSM	16	28952E1D	Leg-loop harness	Cage trap on nest	2017	5	Breeding	Poland	Gmina Suchowola	53.5278	23.0452	ES 07359	A	M	119	-	-	-	Biometry	5537	Portugal	38.4253	-8.74835	-	-	-	-	Poland	53.5278	23.0452	OFF	?	No	No	No	No	No	-	-	-	-	-	-
PO_29E	Numenius arquata	Poland	Bocian	Milsar	GsmRadioTag_M9	GPS_Radio_GSM	16	29EE311C	Leg-loop harness	Cage trap on nest	2018	5	Breeding	Poland	Gmina Lyse	53.5185	23.0694	ES 07355	A	M	-	-	-	-	Biometry	10886	Belgium	51.203	3.39925	-	-	-	-	Poland	53.5171	23.068	ON?	?	No	No	No	No	No	-	-	-	-	-	-
PO_36E	Numenius arquata	Poland	Bocian	Milsar	GsmRadioTag_M9	GPS_Radio_GSM	16	36EE311C	Leg-loop harness	Cage trap on nest	2018	5	Breeding	Poland	Gmina Suchowola	53.5539	23.064	ES 07358	A	F	-	-	-	-	Biometry	9574	Portugal	37.0798	-7.70117	-	-	-	-	Poland	53.5539	23.064	OFF	?	No	No	No	No	No	-	-	-	-	-	-
PO_533	Numenius arquata	Poland	Bocian	Milsar	GsmRadioTag_M9	GPS_Radio_GSM	16	29EE311C	Leg-loop harness	Cage trap on nest	2020	7	Breeding	Poland	Gmina Suchowola	53.5962	23.0126	ES 09367	Juv_A	F	-	-	-	-	Biometry	14538	Germany/Netherlands	53.4237	10.2715	51.5445	3.769	-	-	Germany/Netherlands	-	-	OFF	?	No	No	No	No	No	-	-	-	-	-	-
PO_59E	Numenius arquata	Poland	Bocian	Milsar	GsmRadioTag_M9	GPS_Radio_GSM	16	59EC311C	Leg-loop harness	Cage trap on nest	2018	5	Breeding	Poland	Gmina Jaswily	53.578	22.9582	ES 07357	A	F	-	-	-	-	Biometry	24729	UK	50.7225	-1.39227	-	-	-	-	Poland	53.5799	22.9579	ON?	?	Yes	Yes	Yes	Yes	Yes	4	4	4	5	5	4
PO_7B3	Numenius arquata	Poland	Bocian	Milsar	GsmRadioTag_M9	GPS_Radio_GSM	16	7B397B1C	Leg-loop harness	Cage trap on nest	2018	5	Breeding	Poland	Gmina Lelis	53.1334	22.4321	ES 07356	A	F	-	-	-	-	Biometry	27877	Portugal	38.6646	-9.0185	-	-	-	-	Poland	53.4505	21.6413	OFF	?	Yes	Yes	Yes	Yes	Yes	1	1	0	2	2	2
PO_7DE	Numenius arquata	Poland	Bocian	Milsar	GsmRadioTag_M9	GPS_Radio_GSM	16	7DEE311C	Leg-loop harness	Cage trap on nest	2018	7	Breeding	Poland	Gmina Lyse	53.5783	22.9576	EN 08055	Juv_A	F	-	-	-	-	Biometry	52484	UK	50.7596	-0.822217	50.8948	0.6942	-	-	Estonia but no breeding	58.8043	23.5199	OFF	?	No	No	No	No	No	-	-	-	-	-	-
PO_939	Numenius arquata	Poland	Bocian	Milsar	GsmRadioTag_M9	GPS_Radio_GSM	16	93952E1D	Leg-loop harness	Cage trap on nest	2020	8	Breeding	Poland	Gmina Lyse	53.4375	21.6667	ES 09381	Juv	F	-	-	-	-	Biometry	120	Portugal	40.7994	-8.7011	-	-	-	-	Stopped before breeding	-	-	OFF	?	No	No	No	No	No	-	-	-	-	-	-
PO_94E	Numenius arquata	Poland	Bocian	Milsar	GsmRadioTag_M9	GPS_Radio_GSM	16	94EE311C	Leg-loop harness	Cage trap on nest	2020	7	Breeding	Poland	Gmina Suchowola	53.5962	23.0126	ES 09368	Juv	F	-	-	-	-	Biometry	1813	France	49.3839	-1.16398	-	-	-	-	Unknown	-	-	OFF	?	No	No	No	No	No	-	-	-	-	-	-
PO_BA9	Numenius arquata	Poland	Bocian	Milsar	GsmRadioTag_M9	GPS_Radio_GSM	16	BA942E1D	Leg-loop harness	Cage trap on nest	2019	7	Breeding	Poland	Gmina Jaswily	53.5789	22.9527	EN 08064	Juv	F	-	-	-	-	Biometry	3769	France	49.3443	-0.54055	-	-	-	-	Stopped before breeding	-	-	OFF	?	No	No	No	No	No	-	-	-	-	-	-
PO_BD9	Numenius arquata	Poland	Bocian	Milsar	GsmRadioTag_M9	GPS_Radio_GSM	16	BD952E1D	Leg-loop harness	Cage trap on nest	2018	5	Breeding	Poland	Gmina Lelis	52.7225	21.4422	EN 08052	A	F	-	-	-	-	Biometry	80549	UK	49.196	-2.22627	-	-	-	-	Poland	53.3476	21.7941	OFF	?	Yes	Yes	Yes	Yes	Yes	4	2	2	5	5	5
PO_D69	Numenius arquata	Poland	Bocian	Milsar	GsmRadioTag_M9	GPS_Radio_GSM	16	D69B2E1D	Leg-loop harness	Cage trap on nest	2019	6	Breeding	Poland	Gmina Suchowola	53.594	23.0667	ES 07348	A	M	-	-	-	-	Biometry	2752	France	48.8455	-3.07783	-	-	-	-	Poland	53.5776	23.0581	ON?	?	Yes	Yes	Yes	Yes	Yes	3	1	0	4	4	4
PO_DC9	Numenius arquata	Poland	Bocian	Milsar	GsmRadioTag_M9	GPS_Radio_GSM	16	DC962E1D	Leg-loop harness	Cage trap on nest	2019	6	Breeding	Poland	Gmina Rutki	53.1267	22.3402	ES 07253	A	F	-	-	-	-	Biometry	5252	Italy	45.4015	12.2115	-	-	-	-	Poland	53.1212	22.3585	OFF	?	No	No	No	No	No	-	-	-	-	-	-
PO_EB9	Numenius arquata	Poland	Bocian	Milsar	GsmRadioTag_M9	GPS_Radio_GSM	16	EB9B2E1D	Leg-loop harness	Cage trap on nest	2019	7	Breeding	Poland	Czarnkow	52.8912	16.428	EN 08179	Juv	M	81	280	-	-	Biometry	3806	Denmark	55.9168	8.38318	-	-	-	-	Stopped before breeding	-	-	OFF	?	No	No	No	No	No	-	-	-	-	-	-
PO_F79	Numenius arquata	Poland	Bocian	Milsar	GsmRadioTag_M9	GPS_Radio_GSM	16	F7942E1D	Leg-loop harness	Cage trap on nest	2017	7	Breeding	Poland	Garnec	52.6583	22.0872	EN 07290	Juv	-	-	-	-	-	Biometry	3870	France	45.5334	-1.04857	-	-	-	-	Stopped before breeding	-	-	OFF	?	No	No	No	No	No	-	-	-	-	-	-
PO_I01	Numenius arquata	Poland	Bocian	Ecotone	Saker_L	GPS_Radio_GSM	18	KULI01	Leg-loop harness	Cage trap on nest	2013	6	Breeding	Poland	Gmina Turosl	53.3834	21.7671	-	Juv	M	-	-	-	-	Biometry	7022	France	44.6471	-1.0395	47.3951	-2.27303	-	-	Belarus but no breeding	52.0094	27.2792	OFF	?	No	No	No	No	No	-	-	-	-	-	-
PO_I02	Numenius arquata	Poland	Bocian	Ecotone	Saker_L	GPS_Radio_GSM	18	KULI02	Leg-loop harness	Cage trap on nest	2013	5	Breeding	Poland	Gmina Turosl	53.382	21.7663	ES 03549	A	F	-	-	-	-	Biometry	1134	Netherlands	53.4178	5.48833	-	-	-	-	Poland	53.382	21.7663	OFF	?	No	No	No	No	No	-	-	-	-	-	-
[truncated: 7 more columns]
